# Supplementary material for: Crystal structure of methyl (Z)-2-[(Z)-3-methyl-2-({(E)-1-[(R*)-4-methyl­cyclo­hex-3-en-1-yl]ethyl­idene}hydrazinyl­idene)-4-oxo­thia­zolidin-5-yl­idene]acetate
Source: Acta Crystallogr E Crystallogr Commun. 2017 Oct 13;73(Pt 11):1626–9. doi: 10.1107/S2056989017014311 (PMC5683478; doi:10.1107/S2056989017014311)
Supplement: Supplementary file 1 [file e-73-01626-sup1.cif]

##############################################################################
#                                                                            #
# This CIF contains the data in a paper accepted for publication in          #
# Acta Crystallographica Section E. It conforms to the requirements of       #
# Notes for Authors for Acta Crystallographica Section E, and has been       #
# peer reviewed under the auspices of the IUCr Commission on Journals.       #
#                                                                            #
# Full details of the Crystallographic Information File format               #
# are given in the paper "The Crystallographic Information File (CIF):       #
# a New Standard Archive File for Crystallography" by S. R. Hall, F. H.      #
# Allen and I. D. Brown [Acta Cryst. (1991), A47, 655-685].                  #
#                                                                            #
# The current version of the core CIF dictionary is obtainable from          #
# ftp://ftp.iucr.org/pub/cif_core.dic.                                       #
#                                                                            #
# Software is freely available for graphical display of the structure(s)     #
# in this CIF. For information consult the CIF software page                 #
# http://www.iucr.org/resources/cif/software.                                #
#                                                                            #
# This file may be used for bona fide research purposes within the           #
# scientific community so long as proper attribution is given to the journal # 
# article from which it was obtained.                                        #
#                                                                            #
##############################################################################
data_I
_audit_creation_method     'SHELXL-2014/7'
_chemical_name_systematic
;\
(<i>Z</i>)-2-[(<i>Z</i>)-3-Methyl-2-({(<i>E</i>)-1-[(<i>R</i>*)-4-\
methylcyclohex-3-en-1-yl]ethylidene}hydrazinylidene)-4-oxothiazolidin-\
5-ylidene]acetate
;
_chemical_name_common     ?
_chemical_formula_moiety     'C16 H21 N3 O3 S'
_chemical_formula_sum     'C16 H21 N3 O3 S'
_chemical_formula_iupac     'C16 H21 N3 O3 S'
_chemical_formula_weight     335.42
_chemical_melting_point     ?
_shelx_space_group_comment
;
The symmetry employed for this shelxl refinement is uniquely defined
by the following loop, which should always be used as a source of
symmetry information in preference to the above space-group names.
They are only intended as comments.
;
_space_group_crystal_system     triclinic
_space_group_name_H-M_alt     'P -1'
_space_group_name_Hall     '-P 1'
loop_
    _space_group_symop_operation_xyz
    'x, y, z'
    '-x, -y, -z'
_cell_length_a     9.0982(2)
_cell_length_b     9.9556(3)
_cell_length_c     10.5071(3)
_cell_angle_alpha     66.7720(10)
_cell_angle_beta     74.5720(10)
_cell_angle_gamma     77.7060(10)
_cell_volume     836.76(4)
_cell_formula_units_Z     2
_cell_measurement_reflns_used     9903
_cell_measurement_theta_min     4.87
_cell_measurement_theta_max     74.51
_cell_measurement_temperature     100(2)
_exptl_crystal_description     prismatic
_exptl_crystal_colour     yellow
_exptl_crystal_size_max     0.39
_exptl_crystal_size_mid     0.28
_exptl_crystal_size_min     0.20
_exptl_crystal_density_diffrn     1.331
_exptl_crystal_density_meas     ?
_exptl_crystal_density_method     ?
_exptl_crystal_F_000     356
_exptl_absorpt_coefficient_mu     1.877
_exptl_absorpt_correction_type     numerical
_exptl_absorpt_process_details
;
(SADABS; Bruker, 2012)
;
_shelx_estimated_absorpt_T_min     ?
_shelx_estimated_absorpt_T_max     ?
_exptl_absorpt_correction_T_min     0.7330
_exptl_absorpt_correction_T_max     0.9193
_diffrn_ambient_temperature     100(2)
_diffrn_radiation_type     CuK\a
_diffrn_radiation_wavelength     1.54178
_diffrn_measurement_device_type     'D8 Venture CMOS area detector'
_diffrn_measurement_method     '\f and \w scans'
_diffrn_detector_area_resol_mean     ?
_diffrn_reflns_number     30681
_diffrn_reflns_av_R_equivalents     0.0351
_diffrn_reflns_theta_min     4.677
_diffrn_reflns_theta_max     74.542
_diffrn_reflns_theta_full     67.679
_diffrn_measured_fraction_theta_max     0.994
_diffrn_measured_fraction_theta_full     0.998
_diffrn_reflns_limit_h_min     -11
_diffrn_reflns_limit_h_max     11
_diffrn_reflns_limit_k_min     -12
_diffrn_reflns_limit_k_max     12
_diffrn_reflns_limit_l_min     -12
_diffrn_reflns_limit_l_max     13
_refine_special_details     ?
_reflns_number_total     3405
_reflns_number_gt     3195
_reflns_threshold_expression     'I > 2\s(I)'
_refine_ls_structure_factor_coef     Fsqd
_refine_ls_matrix_type     full
_refine_ls_R_factor_all     0.0397
_refine_ls_R_factor_gt     0.0376
_refine_ls_wR_factor_gt     0.1000
_refine_ls_wR_factor_ref     0.1017
_refine_ls_goodness_of_fit_ref     1.060
_refine_ls_restrained_S_all     1.060
_refine_ls_number_reflns     3405
_refine_ls_number_parameters     212
_refine_ls_number_restraints     0
_refine_ls_hydrogen_treatment     constr
_refine_ls_weighting_scheme     calc
_refine_ls_weighting_details
              'w=1/[\s^2^(Fo^2^)+(0.0480P)^2^+0.6482P] where P=(Fo^2^+2Fc^2^)/3'
_atom_sites_solution_hydrogens     geom
_atom_sites_solution_primary     direct
_atom_sites_solution_secondary     difmap
_refine_ls_shift/su_max     0.016
_refine_ls_shift/su_mean     0.000
_refine_diff_density_max     0.424
_refine_diff_density_min     -0.463
_refine_ls_extinction_method     none
_refine_ls_extinction_coef     .
loop_
    _atom_type_symbol
    _atom_type_description
    _atom_type_scat_dispersion_real
    _atom_type_scat_dispersion_imag
    _atom_type_scat_source
    'C' 'C' 0.0181 0.0091
                         'International Tables Vol C Tables 4.2.6.8 and 6.1.1.4'
    'H' 'H' 0.0000 0.0000
                         'International Tables Vol C Tables 4.2.6.8 and 6.1.1.4'
    'N' 'N' 0.0311 0.0180
                         'International Tables Vol C Tables 4.2.6.8 and 6.1.1.4'
    'O' 'O' 0.0492 0.0322
                         'International Tables Vol C Tables 4.2.6.8 and 6.1.1.4'
    'S' 'S' 0.3331 0.5567
                         'International Tables Vol C Tables 4.2.6.8 and 6.1.1.4'
_computing_data_collection
;
APEX2 (Bruker, 2012)
;
_computing_cell_refinement
;
SAINT (Bruker, 2012)
;
_computing_data_reduction
;
SAINT (Bruker, 2012)
;
_computing_structure_solution
;
SHELXS2014 (Sheldrick, 2008)
;
_computing_structure_refinement
;
SHELXL2014 (Sheldrick, 2015)
;
_computing_molecular_graphics
;
ORTEP-3 for Windows (Farrugia, 2012) and
DIAMOND (Brandenburg & Putz, 2012)
;
_computing_publication_material
;
PLATON (Spek, 2009) and publCIF (Westrip, 2010)
;
loop_
    _atom_site_type_symbol
    _atom_site_label
    _atom_site_fract_x
    _atom_site_fract_y
    _atom_site_fract_z
    _atom_site_U_iso_or_equiv
    _atom_site_adp_type
    _atom_site_calc_flag
    _atom_site_occupancy
    _atom_site_disorder_assembly
    _atom_site_disorder_group
    S S1 0.40715(4) 0.68958(4) -0.11410(4) 0.01854(12) Uani d 1 . .
    O O1 0.80122(13) 0.54559(13) -0.29654(13) 0.0255(3) Uani d 1 . .
    O O2 0.21903(13) 0.59108(14) -0.22869(13) 0.0262(3) Uani d 1 . .
    O O3 0.31331(13) 0.45665(12) -0.36926(12) 0.0219(3) Uani d 1 . .
    N N1 0.70665(15) 0.66298(14) -0.13721(14) 0.0192(3) Uani d 1 . .
    N N2 0.56362(16) 0.77397(15) 0.02334(15) 0.0222(3) Uani d 1 . .
    N N3 0.40773(15) 0.81672(15) 0.07586(15) 0.0215(3) Uani d 1 . .
    C C1 0.15960(19) 0.4245(2) -0.3520(2) 0.0267(4) Uani d 1 . .
    H H1A 0.1267 0.3563 -0.2554 0.040 Uiso calc 1 . .
    H H1B 0.1594 0.3793 -0.4196 0.040 Uiso calc 1 . .
    H H1C 0.0887 0.5160 -0.3692 0.040 Uiso calc 1 . .
    C C2 0.32641(18) 0.53614(17) -0.29626(17) 0.0194(3) Uani d 1 . .
    C C3 0.48814(18) 0.54559(17) -0.30630(17) 0.0205(3) Uani d 1 . .
    H H3 0.5657 0.5084 -0.3690 0.025 Uiso calc 1 . .
    C C4 0.52821(17) 0.60574(17) -0.22856(17) 0.0184(3) Uani d 1 . .
    C C5 0.69402(18) 0.59946(17) -0.22780(17) 0.0193(3) Uani d 1 . .
    C C6 0.56930(18) 0.71493(17) -0.06627(17) 0.0189(3) Uani d 1 . .
    C C7 0.38679(18) 0.86854(17) 0.17420(17) 0.0201(3) Uani d 1 . .
    C C8 0.22330(18) 0.90988(17) 0.23980(17) 0.0200(3) Uani d 1 . .
    H H8 0.2202 1.0019 0.2579 0.024 Uiso calc 1 . .
    C C9 0.1056(2) 0.9394(2) 0.14898(19) 0.0281(4) Uani d 1 . .
    H H9A 0.1337 1.0203 0.0579 0.034 Uiso calc 1 . .
    H H9B 0.1069 0.8502 0.1285 0.034 Uiso calc 1 . .
    C C10 -0.0542(2) 0.9808(2) 0.22322(18) 0.0263(4) Uani d 1 . .
    H H10 -0.1269 1.0467 0.1702 0.032 Uiso calc 1 . .
    C C11 -0.0941(2) 0.92015(19) 0.3727(2) 0.0259(4) Uani d 1 . .
    C C12 0.01418(19) 0.83015(18) 0.45599(18) 0.0235(3) Uani d 1 . .
    H H12A -0.0295 0.7375 0.5188 0.028 Uiso calc 1 . .
    H H12B 0.0236 0.8805 0.5175 0.028 Uiso calc 1 . .
    C C13 0.1742(2) 0.7892(2) 0.38279(19) 0.0289(4) Uani d 1 . .
    H H13A 0.1778 0.6962 0.3681 0.035 Uiso calc 1 . .
    H H13B 0.2474 0.7725 0.4440 0.035 Uiso calc 1 . .
    C C14 0.85481(18) 0.66081(19) -0.10627(19) 0.0243(4) Uani d 1 . .
    H H14A 0.9379 0.6357 -0.1775 0.036 Uiso calc 1 . .
    H H14B 0.8625 0.5871 -0.0124 0.036 Uiso calc 1 . .
    H H14C 0.8633 0.7581 -0.1082 0.036 Uiso calc 1 . .
    C C15 0.51144(19) 0.88538(19) 0.23429(18) 0.0239(3) Uani d 1 . .
    H H15A 0.5290 0.7966 0.3162 0.036 Uiso calc 1 . .
    H H15B 0.4803 0.9709 0.2638 0.036 Uiso calc 1 . .
    H H15C 0.6064 0.8996 0.1621 0.036 Uiso calc 1 . .
    C C16 -0.2564(2) 0.9523(2) 0.4458(2) 0.0317(4) Uani d 1 . .
    H H16A -0.3170 0.8763 0.4573 0.048 Uiso calc 1 . .
    H H16B -0.3016 1.0488 0.3888 0.048 Uiso calc 1 . .
    H H16C -0.2564 0.9526 0.5390 0.048 Uiso calc 1 . .
loop_
    _atom_site_aniso_label
    _atom_site_aniso_U_11
    _atom_site_aniso_U_22
    _atom_site_aniso_U_33
    _atom_site_aniso_U_12
    _atom_site_aniso_U_13
    _atom_site_aniso_U_23
    S1 0.01467(19) 0.0227(2) 0.0196(2) -0.00267(14) -0.00178(14) -0.00991(15)
    O1 0.0160(5) 0.0333(6) 0.0293(7) -0.0041(5) 0.0009(5) -0.0163(5)
    O2 0.0173(6) 0.0360(7) 0.0308(7) -0.0030(5) -0.0017(5) -0.0198(5)
    O3 0.0184(5) 0.0264(6) 0.0251(6) -0.0044(4) -0.0042(4) -0.0130(5)
    N1 0.0152(6) 0.0218(6) 0.0207(7) -0.0042(5) -0.0028(5) -0.0073(5)
    N2 0.0195(7) 0.0258(7) 0.0221(7) -0.0038(5) -0.0033(5) -0.0097(6)
    N3 0.0195(7) 0.0250(7) 0.0217(7) -0.0035(5) -0.0025(5) -0.0110(6)
    C1 0.0207(8) 0.0324(9) 0.0324(10) -0.0078(7) -0.0060(7) -0.0144(8)
    C2 0.0196(8) 0.0206(7) 0.0179(8) -0.0039(6) -0.0031(6) -0.0063(6)
    C3 0.0170(7) 0.0240(8) 0.0206(8) -0.0040(6) -0.0001(6) -0.0097(6)
    C4 0.0149(7) 0.0197(7) 0.0185(8) -0.0035(6) -0.0002(6) -0.0060(6)
    C5 0.0167(7) 0.0206(7) 0.0191(8) -0.0048(6) -0.0011(6) -0.0057(6)
    C6 0.0172(7) 0.0190(7) 0.0187(8) -0.0036(6) -0.0030(6) -0.0045(6)
    C7 0.0228(8) 0.0196(7) 0.0182(8) -0.0043(6) -0.0052(6) -0.0055(6)
    C8 0.0224(8) 0.0216(7) 0.0184(8) -0.0029(6) -0.0050(6) -0.0092(6)
    C9 0.0258(9) 0.0407(10) 0.0236(9) 0.0015(7) -0.0088(7) -0.0180(8)
    C10 0.0229(8) 0.0360(9) 0.0225(9) -0.0026(7) -0.0083(7) -0.0111(7)
    C11 0.0227(8) 0.0282(8) 0.0349(10) -0.0060(7) -0.0035(7) -0.0197(8)
    C12 0.0267(8) 0.0240(8) 0.0210(8) -0.0058(6) -0.0024(6) -0.0096(7)
    C13 0.0260(9) 0.0283(9) 0.0239(9) 0.0004(7) -0.0038(7) -0.0032(7)
    C14 0.0165(8) 0.0305(9) 0.0277(9) -0.0028(6) -0.0062(6) -0.0114(7)
    C15 0.0232(8) 0.0284(8) 0.0247(8) -0.0027(6) -0.0074(7) -0.0130(7)
    C16 0.0241(9) 0.0427(10) 0.0343(10) -0.0031(7) -0.0046(7) -0.0215(9)
_geom_special_details
;
 All esds (except the esd in the dihedral angle between two l.s. planes)
 are estimated using the full covariance matrix.  The cell esds are taken
 into account individually in the estimation of esds in distances, angles
 and torsion angles; correlations between esds in cell parameters are only
 used when they are defined by crystal symmetry.  An approximate (isotropic)
 treatment of cell esds is used for estimating esds involving l.s. planes.
;
loop_
    _geom_bond_atom_site_label_1
    _geom_bond_atom_site_label_2
    _geom_bond_site_symmetry_2
    _geom_bond_distance
    _geom_bond_publ_flag
    S1 C4 . 1.7469(16) ?
    S1 C6 . 1.7736(16) ?
    O1 C5 . 1.212(2) ?
    O2 C2 . 1.211(2) ?
    O3 C2 . 1.3403(19) ?
    O3 C1 . 1.4495(19) ?
    N1 C5 . 1.372(2) ?
    N1 C6 . 1.385(2) ?
    N1 C14 . 1.462(2) ?
    N2 C6 . 1.278(2) ?
    N2 N3 . 1.4174(19) ?
    N3 C7 . 1.282(2) ?
    C1 H1A . 0.9800 ?
    C1 H1B . 0.9800 ?
    C1 H1C . 0.9800 ?
    C2 C3 . 1.467(2) ?
    C3 C4 . 1.340(2) ?
    C3 H3 . 0.9500 ?
    C4 C5 . 1.499(2) ?
    C7 C15 . 1.503(2) ?
    C7 C8 . 1.508(2) ?
    C8 C9 . 1.527(2) ?
    C8 C13 . 1.532(2) ?
    C8 H8 . 1.0000 ?
    C9 C10 . 1.512(2) ?
    C9 H9A . 0.9900 ?
    C9 H9B . 0.9900 ?
    C10 C11 . 1.416(3) ?
    C10 H10 . 0.9500 ?
    C11 C12 . 1.415(2) ?
    C11 C16 . 1.504(2) ?
    C12 C13 . 1.509(2) ?
    C12 H12A . 0.9900 ?
    C12 H12B . 0.9900 ?
    C13 H13A . 0.9900 ?
    C13 H13B . 0.9900 ?
    C14 H14A . 0.9800 ?
    C14 H14B . 0.9800 ?
    C14 H14C . 0.9800 ?
    C15 H15A . 0.9800 ?
    C15 H15B . 0.9800 ?
    C15 H15C . 0.9800 ?
    C16 H16A . 0.9800 ?
    C16 H16B . 0.9800 ?
    C16 H16C . 0.9800 ?
loop_
    _geom_angle_atom_site_label_1
    _geom_angle_atom_site_label_2
    _geom_angle_atom_site_label_3
    _geom_angle_site_symmetry_1
    _geom_angle_site_symmetry_3
    _geom_angle
    _geom_angle_publ_flag
    C4 S1 C6 . . 90.05(7) ?
    C2 O3 C1 . . 115.77(13) ?
    C5 N1 C6 . . 115.69(13) ?
    C5 N1 C14 . . 121.75(13) ?
    C6 N1 C14 . . 122.23(13) ?
    C6 N2 N3 . . 108.81(13) ?
    C7 N3 N2 . . 114.54(13) ?
    O3 C1 H1A . . 109.5 ?
    O3 C1 H1B . . 109.5 ?
    H1A C1 H1B . . 109.5 ?
    O3 C1 H1C . . 109.5 ?
    H1A C1 H1C . . 109.5 ?
    H1B C1 H1C . . 109.5 ?
    O2 C2 O3 . . 124.53(14) ?
    O2 C2 C3 . . 124.24(15) ?
    O3 C2 C3 . . 111.22(13) ?
    C4 C3 C2 . . 121.12(14) ?
    C4 C3 H3 . . 119.4 ?
    C2 C3 H3 . . 119.4 ?
    C3 C4 C5 . . 120.42(14) ?
    C3 C4 S1 . . 127.81(12) ?
    C5 C4 S1 . . 111.70(11) ?
    O1 C5 N1 . . 124.96(14) ?
    O1 C5 C4 . . 125.02(15) ?
    N1 C5 C4 . . 110.01(13) ?
    N2 C6 N1 . . 122.47(14) ?
    N2 C6 S1 . . 125.00(12) ?
    N1 C6 S1 . . 112.53(11) ?
    N3 C7 C15 . . 125.43(15) ?
    N3 C7 C8 . . 117.47(14) ?
    C15 C7 C8 . . 117.04(14) ?
    C7 C8 C9 . . 115.06(13) ?
    C7 C8 C13 . . 109.94(13) ?
    C9 C8 C13 . . 108.72(14) ?
    C7 C8 H8 . . 107.6 ?
    C9 C8 H8 . . 107.6 ?
    C13 C8 H8 . . 107.6 ?
    C10 C9 C8 . . 111.08(14) ?
    C10 C9 H9A . . 109.4 ?
    C8 C9 H9A . . 109.4 ?
    C10 C9 H9B . . 109.4 ?
    C8 C9 H9B . . 109.4 ?
    H9A C9 H9B . . 108.0 ?
    C11 C10 C9 . . 119.25(15) ?
    C11 C10 H10 . . 120.4 ?
    C9 C10 H10 . . 120.4 ?
    C12 C11 C10 . . 122.07(16) ?
    C12 C11 C16 . . 118.75(16) ?
    C10 C11 C16 . . 119.18(16) ?
    C11 C12 C13 . . 118.89(15) ?
    C11 C12 H12A . . 107.6 ?
    C13 C12 H12A . . 107.6 ?
    C11 C12 H12B . . 107.6 ?
    C13 C12 H12B . . 107.6 ?
    H12A C12 H12B . . 107.0 ?
    C12 C13 C8 . . 111.68(14) ?
    C12 C13 H13A . . 109.3 ?
    C8 C13 H13A . . 109.3 ?
    C12 C13 H13B . . 109.3 ?
    C8 C13 H13B . . 109.3 ?
    H13A C13 H13B . . 107.9 ?
    N1 C14 H14A . . 109.5 ?
    N1 C14 H14B . . 109.5 ?
    H14A C14 H14B . . 109.5 ?
    N1 C14 H14C . . 109.5 ?
    H14A C14 H14C . . 109.5 ?
    H14B C14 H14C . . 109.5 ?
    C7 C15 H15A . . 109.5 ?
    C7 C15 H15B . . 109.5 ?
    H15A C15 H15B . . 109.5 ?
    C7 C15 H15C . . 109.5 ?
    H15A C15 H15C . . 109.5 ?
    H15B C15 H15C . . 109.5 ?
    C11 C16 H16A . . 109.5 ?
    C11 C16 H16B . . 109.5 ?
    H16A C16 H16B . . 109.5 ?
    C11 C16 H16C . . 109.5 ?
    H16A C16 H16C . . 109.5 ?
    H16B C16 H16C . . 109.5 ?
loop_
    _geom_hbond_atom_site_label_D
    _geom_hbond_atom_site_label_H
    _geom_hbond_atom_site_label_A
    _geom_hbond_site_symmetry_A
    _geom_hbond_distance_DH
    _geom_hbond_distance_HA
    _geom_hbond_distance_DA
    _geom_hbond_angle_DHA
    C3 H3 O3 2_664 0.95 2.59 3.4133(19) 146
    C1 H1C O1 1_455 0.98 2.51 3.208(2) 128
    C14 H14A O2 1_655 0.98 2.45 3.252(2) 139
    C14 H14B O2 2_665 0.98 2.48 3.409(2) 159
    C15 H15A O3 2_665 0.98 2.55 3.351(2) 139
_shelx_hkl_file
;
  -1   0   0   87.94    3.59
  -1   0   0   78.65    3.57
  -1   0   0   82.50    3.57
  -1   0   0   80.63    3.57
   1   0   0   81.98    3.56
   1   0   0   90.04    3.60
   1   0   0   83.08    3.58
   1   0   0   84.48    3.57
   1   0   0   77.65    3.57
  -2   0   0    1.32    0.07
  -2   0   0    1.23    0.07
  -2   0   0    1.33    0.07
   2   0   0    1.23    0.07
   2   0   0    1.25    0.07
   2   0   0    1.43    0.08
   2   0   0    1.27    0.07
  -3   0   0   28.63    1.23
  -3   0   0   27.96    1.24
  -3   0   0   30.30    1.25
  -3   0   0   28.74    1.24
  -3   0   0   27.58    1.24
   3   0   0   28.48    1.23
   3   0   0   28.78    1.24
   3   0   0   28.23    1.24
   3   0   0   27.42    1.23
   3   0   0   27.40    1.24
   3   0   0   29.47    1.25
  -4   0   0    0.63    0.07
  -4   0   0    0.60    0.07
  -4   0   0    0.57    0.06
  -4   0   0    0.48    0.07
   4   0   0    0.54    0.07
   4   0   0    0.69    0.07
   4   0   0    0.69    0.07
   4   0   0    0.54    0.07
   4   0   0    0.48    0.07
   4   0   0    0.50    0.09
   4   0   0    0.69    0.09
  -5   0   0    5.66    0.29
  -5   0   0    5.36    0.38
  -5   0   0    5.65    0.30
  -5   0   0    5.96    0.30
  -5   0   0    5.22    0.39
  -5   0   0    5.96    0.31
  -5   0   0    5.77    0.30
  -5   0   0    5.95    0.29
   5   0   0    5.56    0.29
   5   0   0    5.37    0.36
   5   0   0    5.93    0.31
   5   0   0    6.27    0.29
   5   0   0    5.68    0.30
   5   0   0    6.09    0.29
   5   0   0    5.74    0.30
   5   0   0    5.13    0.33
   5   0   0    6.10    0.31
  -6   0   0    2.98    0.22
  -6   0   0    2.87    0.21
  -6   0   0    3.21    0.27
  -6   0   0    2.77    0.19
  -6   0   0    3.26    0.21
  -6   0   0    3.03    0.21
  -6   0   0    3.52    0.27
  -6   0   0    2.81    0.29
  -6   0   0    2.97    0.31
  -6   0   0    3.15    0.20
   6   0   0    3.32    0.21
   6   0   0    3.38    0.30
   6   0   0    3.13    0.21
   6   0   0    3.12    0.26
   6   0   0    3.24    0.30
   6   0   0    3.30    0.20
   6   0   0    3.05    0.22
   6   0   0    3.00    0.24
   6   0   0    3.41    0.23
   6   0   0    2.94    0.20
  -7   0   0    5.23    0.32
  -7   0   0    5.42    0.34
  -7   0   0    5.24    0.34
  -7   0   0    4.84    0.38
  -7   0   0    5.33    0.36
  -7   0   0    5.09    0.32
  -7   0   0    4.96    0.27
   7   0   0    5.17    0.33
   7   0   0    4.66    0.31
   7   0   0    5.18    0.30
   7   0   0    5.58    0.35
   7   0   0    4.88    0.35
   7   0   0    5.19    0.34
   7   0   0    5.57    0.28
  -8   0   0    4.37    0.29
  -8   0   0    4.22    0.32
  -8   0   0    4.57    0.30
  -8   0   0    4.65    0.33
  -8   0   0    4.11    0.31
   8   0   0    3.96    0.29
   8   0   0    4.27    0.25
   8   0   0    3.88    0.31
   8   0   0    3.93    0.34
   8   0   0    4.48    0.27
   8   0   0    4.27    0.31
  -9   0   0    0.56    0.12
  -9   0   0    0.51    0.15
  -9   0   0    0.62    0.14
   9   0   0    0.79    0.16
   9   0   0    0.71    0.12
   9   0   0    0.90    0.16
 -10   0   0   15.40    0.71
 -10   0   0   14.61    0.70
 -10   0   0   15.59    0.71
  10   0   0   15.87    0.70
  10   0   0   15.92    0.70
  10   0   0   14.39    0.71
  10  -1   0    5.17    0.29
  10  -1   0    5.18    0.27
 -10   1   0    5.21    0.30
 -10   1   0    5.92    0.36
 -10   1   0    5.46    0.29
   9  -1   0    1.63    0.25
   9  -1   0    1.42    0.19
   9  -1   0    1.80    0.15
   9  -1   0    1.33    0.18
  -9   1   0    1.88    0.18
  -9   1   0    1.48    0.20
  -9   1   0    1.69    0.17
   8  -1   0    1.06    0.21
   8  -1   0    1.05    0.19
   8  -1   0    1.03    0.15
   8  -1   0    1.25    0.28
   8  -1   0    1.04    0.18
  -8   1   0    0.77    0.24
  -8   1   0    0.73    0.20
  -8   1   0    1.04    0.32
  -8   1   0    1.12    0.21
  -8   1   0    1.38    0.20
   7  -1   0    7.84    0.47
   7  -1   0    9.02    0.48
   7  -1   0    8.78    0.41
   7  -1   0    8.88    0.48
   7  -1   0    8.88    0.47
   7  -1   0    9.04    0.45
  -7   1   0    8.01    0.46
  -7   1   0    8.39    0.41
  -7   1   0    8.74    0.47
  -7   1   0    8.61    0.49
  -7   1   0    7.40    0.51
  -7   1   0    8.75    0.43
  -7   1   0    8.39    0.47
   6  -1   0  110.56    4.78
   6  -1   0  112.44    4.81
   6  -1   0  110.95    4.80
   6  -1   0  110.34    4.80
   6  -1   0  114.54    4.80
   6  -1   0  109.14    4.77
   6  -1   0  110.75    4.76
  -6   1   0  111.83    4.80
  -6   1   0  114.05    4.78
  -6   1   0  112.88    4.81
  -6   1   0  110.04    4.77
  -6   1   0  110.90    4.76
  -6   1   0  115.60    4.81
  -6   1   0  113.92    4.78
  -6   1   0  101.32    4.79
  -6   1   0  101.55    4.79
   5  -1   0    0.36    0.08
   5  -1   0    0.10    0.13
   5  -1   0    0.17    0.11
   5  -1   0    0.38    0.10
   5  -1   0    0.26    0.11
   5  -1   0    0.45    0.10
   5  -1   0    0.55    0.15
   5  -1   0    0.30    0.09
   5  -1   0    0.36    0.08
   5  -1   0    0.35    0.10
  -5   1   0    0.29    0.07
  -5   1   0    0.35    0.09
  -5   1   0    0.44    0.12
  -5   1   0    0.31    0.07
  -5   1   0    0.47    0.15
  -5   1   0    0.24    0.07
  -5   1   0    0.32    0.07
  -5   1   0    0.21    0.09
   4  -1   0   11.11    0.50
   4  -1   0   11.10    0.50
   4  -1   0   11.26    0.51
   4  -1   0   10.71    0.52
   4  -1   0   10.03    0.51
   4  -1   0   11.14    0.49
   4  -1   0   11.29    0.52
  -4   1   0   11.42    0.50
  -4   1   0   10.86    0.51
  -4   1   0   11.64    0.51
  -4   1   0   10.07    0.51
  -4   1   0   11.38    0.52
  -4   1   0   11.66    0.51
   3  -1   0    0.62    0.06
   3  -1   0    0.70    0.07
   3  -1   0    0.70    0.05
   3  -1   0    0.65    0.07
   3  -1   0    0.76    0.07
  -3   1   0    0.64    0.06
  -3   1   0    0.71    0.06
  -3   1   0    0.74    0.07
  -3   1   0    0.66    0.06
   2  -1   0  105.40    4.60
   2  -1   0   99.44    4.56
   2  -1   0  114.56    4.62
   2  -1   0  112.63    4.63
  -2   1   0   97.04    4.56
  -2   1   0  100.08    4.57
  -2   1   0  113.44    4.61
  -2   1   0  111.81    4.61
  -2   1   0  100.73    4.56
  -2   1   0  110.13    4.63
   1  -1   0   61.37    2.79
   1  -1   0   62.42    2.78
   1  -1   0   59.72    2.77
   1  -1   0   64.55    2.77
   1  -1   0   65.76    2.79
   1  -1   0   65.37    2.80
  -1   1   0   68.22    2.79
  -1   1   0   65.40    2.81
  -1   1   0   62.69    2.78
  -1   1   0   64.79    2.80
  -1   1   0   67.48    2.80
  -1   1   0   66.03    2.79
   0  -1   0   36.83    1.43
   0  -1   0   31.41    1.41
   0  -1   0   30.45    1.41
   0  -1   0   31.99    1.42
   0   1   0   35.29    1.43
   0   1   0   32.10    1.40
   0   1   0   32.30    1.41
   0   1   0   29.77    1.41
   0   1   0   32.76    1.41
   0   1   0   34.41    1.42
  -1  -1   0   65.34    2.92
  -1  -1   0   70.35    2.94
  -1  -1   0   66.29    2.93
  -1  -1   0   68.09    2.92
  -1  -1   0   70.90    2.93
  -1  -1   0   70.68    2.94
   1   1   0   68.49    2.93
   1   1   0   61.81    2.92
   1   1   0   67.25    2.94
   1   1   0   73.09    2.96
   1   1   0   68.66    2.93
   1   1   0   65.34    2.93
   1   1   0   66.60    2.93
  -2  -1   0   20.99    0.91
  -2  -1   0   20.85    0.91
  -2  -1   0   21.60    0.91
  -2  -1   0   21.91    0.91
  -2  -1   0   20.47    0.91
  -2  -1   0   21.51    0.91
   2   1   0   20.69    0.91
   2   1   0   20.46    0.91
   2   1   0   21.63    0.92
   2   1   0   20.41    0.91
   2   1   0   21.40    0.91
   2   1   0   19.88    0.91
   2   1   0   20.77    0.91
  -3  -1   0   16.71    0.76
  -3  -1   0   17.79    0.76
  -3  -1   0   17.09    0.76
  -3  -1   0   17.51    0.76
  -3  -1   0   17.53    0.76
  -3  -1   0   17.39    0.76
   3   1   0   17.50    0.76
   3   1   0   17.55    0.76
   3   1   0   16.79    0.76
   3   1   0   16.22    0.76
   3   1   0   17.81    0.77
  -4  -1   0   18.56    0.78
  -4  -1   0   17.76    0.78
  -4  -1   0   16.20    0.79
  -4  -1   0   17.85    0.79
  -4  -1   0   18.14    0.79
  -4  -1   0   18.02    0.79
  -4  -1   0   17.95    0.80
   4   1   0   17.77    0.78
   4   1   0   16.62    0.79
   4   1   0   17.39    0.80
   4   1   0   17.94    0.78
   4   1   0   18.19    0.80
   4   1   0   17.96    0.79
  -5  -1   0    0.11    0.09
  -5  -1   0    0.02    0.06
  -5  -1   0    0.05    0.06
  -5  -1   0    0.06    0.05
  -5  -1   0   -0.05    0.06
  -5  -1   0    0.04    0.07
  -5  -1   0   -0.09    0.18
  -5  -1   0    0.04    0.11
   5   1   0    0.04    0.05
   5   1   0    0.08    0.06
   5   1   0    0.03    0.05
   5   1   0    0.11    0.07
   5   1   0   -0.02    0.05
   5   1   0    0.04    0.07
   5   1   0    0.03    0.11
   5   1   0   -0.04    0.08
  -6  -1   0    3.32    0.29
  -6  -1   0    3.41    0.21
  -6  -1   0    3.44    0.30
  -6  -1   0    3.37    0.28
  -6  -1   0    3.31    0.28
  -6  -1   0    3.74    0.25
  -6  -1   0    3.29    0.22
  -6  -1   0    3.86    0.24
   6   1   0    3.30    0.23
   6   1   0    3.40    0.21
   6   1   0    3.02    0.26
   6   1   0    3.31    0.32
   6   1   0    3.30    0.22
   6   1   0    3.70    0.21
   6   1   0    3.32    0.29
   6   1   0    3.06    0.24
   6   1   0    3.27    0.21
   6   1   0    3.28    0.24
  -7  -1   0   29.68    1.35
  -7  -1   0   28.71    1.34
  -7  -1   0   29.24    1.35
  -7  -1   0   29.97    1.35
  -7  -1   0   30.63    1.35
  -7  -1   0   28.72    1.29
   7   1   0   28.01    1.35
   7   1   0   29.88    1.36
   7   1   0   30.35    1.36
   7   1   0   30.06    1.30
   7   1   0   29.41    1.33
   7   1   0   29.00    1.32
   7   1   0   29.91    1.35
   7   1   0   30.93    1.34
  -8  -1   0   25.05    1.14
  -8  -1   0   25.81    1.13
  -8  -1   0   25.05    1.13
  -8  -1   0   24.89    1.13
   8   1   0   22.75    1.12
   8   1   0   25.06    1.14
   8   1   0   24.71    1.13
   8   1   0   23.12    1.16
   8   1   0   23.51    1.11
   8   1   0   23.86    1.07
  -9  -1   0    2.73    0.23
  -9  -1   0    2.53    0.23
  -9  -1   0    2.93    0.23
  -9  -1   0    2.71    0.22
   9   1   0    2.84    0.22
   9   1   0    3.06    0.21
   9   1   0    2.48    0.23
 -10  -1   0    0.04    0.14
 -10  -1   0    0.34    0.12
 -10  -1   0    0.05    0.07
 -10  -1   0    0.14    0.06
  10   1   0    0.10    0.08
  10   1   0    0.03    0.07
  10   1   0    0.19    0.05
  10  -2   0    0.05    0.04
  10  -2   0    0.01    0.06
 -10   2   0    0.11    0.06
 -10   2   0   -0.09    0.08
   9  -2   0    0.51    0.13
   9  -2   0    0.47    0.09
  -9   2   0    0.55    0.14
  -9   2   0    0.30    0.10
  -9   2   0    0.34    0.09
   8  -2   0    0.57    0.13
   8  -2   0    0.86    0.18
   8  -2   0    0.53    0.16
   8  -2   0    0.88    0.18
   8  -2   0    0.40    0.11
   8  -2   0    0.70    0.27
  -8   2   0    0.57    0.17
  -8   2   0    0.62    0.22
  -8   2   0    0.57    0.12
  -8   2   0    0.47    0.20
  -8   2   0    0.81    0.22
   7  -2   0   59.59    2.56
   7  -2   0   54.66    2.60
   7  -2   0   59.61    2.57
   7  -2   0   59.85    2.55
   7  -2   0   59.81    2.57
   7  -2   0   58.20    2.55
  -7   2   0   58.64    2.53
  -7   2   0   59.50    2.58
  -7   2   0   61.60    2.57
  -7   2   0   56.98    2.57
  -7   2   0   59.03    2.57
  -7   2   0   50.15    2.54
  -7   2   0   58.37    2.52
   6  -2   0   31.17    1.35
   6  -2   0   30.25    1.32
   6  -2   0   30.10    1.35
   6  -2   0   31.72    1.44
   6  -2   0   28.32    1.40
   6  -2   0   29.63    1.33
   6  -2   0   29.02    1.29
  -6   2   0   29.60    1.32
  -6   2   0   30.11    1.30
  -6   2   0   27.83    1.34
  -6   2   0   29.62    1.32
  -6   2   0   29.64    1.36
  -6   2   0   25.69    1.43
  -6   2   0   29.94    1.35
  -6   2   0   29.62    1.31
   5  -2   0   11.23    0.58
   5  -2   0   11.60    0.56
   5  -2   0   11.33    0.54
   5  -2   0   11.82    0.59
   5  -2   0   10.70    0.58
   5  -2   0   12.48    0.57
   5  -2   0   11.71    0.57
   5  -2   0   11.22    0.61
   5  -2   0   11.74    0.60
  -5   2   0   11.95    0.60
  -5   2   0   12.51    0.55
  -5   2   0   10.87    0.58
  -5   2   0   12.16    0.55
  -5   2   0   12.81    0.57
  -5   2   0   11.28    0.63
  -5   2   0   11.73    0.54
  -5   2   0   11.42    0.60
  -5   2   0   11.57    0.55
   4  -2   0    9.91    0.46
   4  -2   0   10.31    0.47
   4  -2   0   10.32    0.46
   4  -2   0    8.70    0.48
   4  -2   0   10.26    0.48
   4  -2   0   10.65    0.50
   4  -2   0    9.68    0.47
  -4   2   0    9.50    0.47
  -4   2   0   10.87    0.47
  -4   2   0   10.60    0.47
  -4   2   0   10.32    0.48
  -4   2   0    9.97    0.49
   3  -2   0    0.09    0.04
   3  -2   0    0.06    0.03
   3  -2   0    0.01    0.03
   3  -2   0    0.06    0.05
  -3   2   0    0.08    0.06
  -3   2   0    0.09    0.03
   2  -2   0   84.61    3.70
   2  -2   0   84.73    3.71
   2  -2   0   83.35    3.70
   2  -2   0   89.91    3.71
   2  -2   0   82.15    3.71
  -2   2   0   87.22    3.71
  -2   2   0   85.37    3.71
  -2   2   0   86.40    3.71
  -2   2   0   86.53    3.71
  -2   2   0   91.97    3.71
  -2   2   0   87.53    3.71
   1  -2   0    0.67    0.05
   1  -2   0    0.67    0.05
   1  -2   0    0.70    0.05
   1  -2   0    0.63    0.04
   1  -2   0    0.63    0.05
   1  -2   0    0.61    0.05
  -1   2   0    0.65    0.06
  -1   2   0    0.69    0.05
  -1   2   0    0.73    0.05
  -1   2   0    0.58    0.06
  -1   2   0    0.83    0.06
  -1   2   0    0.67    0.05
  -1   2   0    0.74    0.05
   0  -2   0   26.21    1.12
   0  -2   0   25.96    1.12
   0  -2   0   27.07    1.12
   0  -2   0   25.04    1.12
   0  -2   0   25.37    1.11
   0  -2   0   25.21    1.12
   0  -2   0   25.67    1.12
   0  -2   0   26.45    1.11
   0   2   0   25.61    1.11
   0   2   0   26.07    1.13
   0   2   0   25.78    1.12
   0   2   0   25.92    1.12
   0   2   0   25.42    1.12
   0   2   0   26.31    1.12
  -1  -2   0  240.94   10.12
  -1  -2   0  237.58   10.12
  -1  -2   0  235.78   10.12
  -1  -2   0  244.69   10.13
  -1  -2   0  231.16   10.12
  -1  -2   0  230.10   10.08
   1   2   0  232.52   10.12
   1   2   0  238.38   10.12
   1   2   0  226.86   10.11
   1   2   0  234.07   10.14
   1   2   0  233.86   10.12
   1   2   0  235.77   10.10
  -2  -2   0   28.11    1.19
  -2  -2   0   25.80    1.19
  -2  -2   0   27.05    1.19
  -2  -2   0   28.06    1.19
  -2  -2   0   27.61    1.19
  -2  -2   0   26.86    1.18
   2   2   0   26.93    1.20
   2   2   0   29.02    1.19
   2   2   0   26.31    1.19
   2   2   0   27.89    1.20
   2   2   0   27.12    1.19
   2   2   0   26.71    1.19
   2   2   0   28.12    1.19
   2   2   0   27.61    1.19
  -3  -2   0    2.17    0.15
  -3  -2   0    2.47    0.14
  -3  -2   0    2.68    0.14
  -3  -2   0    2.83    0.14
  -3  -2   0    2.68    0.14
  -3  -2   0    2.55    0.15
  -3  -2   0    2.70    0.14
   3   2   0    2.64    0.15
   3   2   0    2.61    0.14
   3   2   0    2.48    0.14
   3   2   0    2.81    0.15
   3   2   0    2.63    0.14
   3   2   0    2.83    0.15
   3   2   0    2.62    0.14
   3   2   0    2.71    0.15
  -4  -2   0   30.26    1.36
  -4  -2   0   32.55    1.36
  -4  -2   0   31.47    1.36
  -4  -2   0   30.72    1.37
  -4  -2   0   30.43    1.37
  -4  -2   0   29.74    1.36
  -4  -2   0   31.49    1.37
   4   2   0   30.28    1.36
   4   2   0   32.22    1.37
   4   2   0   32.81    1.37
   4   2   0   31.06    1.36
   4   2   0   31.28    1.36
   4   2   0   31.09    1.36
   4   2   0   29.77    1.36
  -5  -2   0   99.75    4.42
  -5  -2   0  105.61    4.44
  -5  -2   0  104.90    4.44
  -5  -2   0  103.53    4.45
  -5  -2   0   99.73    4.45
  -5  -2   0  106.39    4.42
  -5  -2   0   99.34    4.45
  -5  -2   0  102.42    4.44
  -5  -2   0  103.26    4.45
   5   2   0  105.23    4.43
   5   2   0  104.04    4.48
   5   2   0  105.15    4.45
   5   2   0  102.02    4.44
   5   2   0  104.67    4.43
   5   2   0  103.01    4.42
   5   2   0   97.58    4.44
   5   2   0  102.73    4.45
   5   2   0  101.16    4.46
  -6  -2   0    2.84    0.23
  -6  -2   0    2.33    0.18
  -6  -2   0    1.98    0.18
  -6  -2   0    2.51    0.25
  -6  -2   0    2.13    0.26
  -6  -2   0    2.74    0.26
  -6  -2   0    1.98    0.31
   6   2   0    2.70    0.25
   6   2   0    2.43    0.21
   6   2   0    2.41    0.19
   6   2   0    2.44    0.17
   6   2   0    2.43    0.26
   6   2   0    2.24    0.18
   6   2   0    2.64    0.17
  -7  -2   0    6.00    0.37
  -7  -2   0    6.47    0.36
  -7  -2   0    5.66    0.36
  -7  -2   0    5.79    0.35
   7   2   0    5.53    0.33
   7   2   0    5.92    0.41
   7   2   0    5.41    0.36
   7   2   0    4.97    0.37
   7   2   0    5.51    0.35
   7   2   0    5.70    0.32
   7   2   0    5.52    0.33
   7   2   0    5.50    0.30
   7   2   0    5.69    0.36
  -8  -2   0    1.27    0.21
  -8  -2   0    1.90    0.21
  -8  -2   0    1.36    0.19
  -8  -2   0    1.78    0.20
   8   2   0    1.36    0.19
   8   2   0    1.38    0.17
   8   2   0    1.36    0.13
   8   2   0    1.50    0.21
   8   2   0    1.51    0.24
   8   2   0    1.36    0.21
  -9  -2   0    2.08    0.22
  -9  -2   0    2.52    0.20
  -9  -2   0    2.30    0.22
  -9  -2   0    2.80    0.21
   9   2   0    2.57    0.23
   9   2   0    2.26    0.23
   9   2   0    2.41    0.20
   9   2   0    2.84    0.19
 -10  -2   0    0.60    0.11
 -10  -2   0    0.91    0.14
 -10  -2   0    0.78    0.12
  10   2   0    0.88    0.11
  10   2   0    0.81    0.15
  10   2   0    0.64    0.12
  10  -3   0    3.98    0.22
  10  -3   0    4.32    0.21
 -10   3   0    4.15    0.23
   9  -3   0    4.63    0.26
   9  -3   0    4.62    0.25
  -9   3   0    4.66    0.27
  -9   3   0    4.43    0.29
  -9   3   0    4.30    0.29
  -9   3   0    4.69    0.27
   8  -3   0    4.53    0.29
   8  -3   0    5.13    0.32
  -8   3   0    4.34    0.25
  -8   3   0    4.87    0.45
  -8   3   0    5.20    0.34
   7  -3   0   13.86    0.67
   7  -3   0   13.54    0.66
   7  -3   0   13.91    0.65
   7  -3   0   13.70    0.65
   7  -3   0   12.99    0.71
   7  -3   0   12.68    0.67
  -7   3   0   13.74    0.68
  -7   3   0   13.74    0.67
  -7   3   0   13.33    0.61
  -7   3   0   13.40    0.69
  -7   3   0   12.27    0.66
   6  -3   0   27.05    1.25
   6  -3   0   26.87    1.24
   6  -3   0   28.11    1.25
   6  -3   0   27.48    1.24
   6  -3   0   27.36    1.23
   6  -3   0   26.24    1.26
  -6   3   0   28.46    1.23
  -6   3   0   27.06    1.23
  -6   3   0   27.41    1.21
  -6   3   0   27.56    1.26
  -6   3   0   27.64    1.25
  -6   3   0   27.54    1.27
  -6   3   0   26.15    1.26
  -6   3   0   27.73    1.27
   5  -3   0    4.55    0.26
   5  -3   0    4.12    0.30
   5  -3   0    4.44    0.30
   5  -3   0    4.68    0.28
   5  -3   0    4.05    0.32
   5  -3   0    3.88    0.28
   5  -3   0    4.07    0.33
  -5   3   0    4.49    0.25
  -5   3   0    3.77    0.33
  -5   3   0    4.39    0.26
  -5   3   0    3.83    0.32
  -5   3   0    4.38    0.24
  -5   3   0    4.35    0.24
  -5   3   0    4.47    0.24
  -5   3   0    4.62    0.39
   4  -3   0    0.26    0.09
   4  -3   0    0.51    0.13
   4  -3   0    0.33    0.09
   4  -3   0    0.51    0.10
   4  -3   0    0.29    0.09
   4  -3   0    0.14    0.08
   4  -3   0    0.35    0.10
   4  -3   0    0.42    0.13
  -4   3   0    0.31    0.08
  -4   3   0    0.33    0.07
  -4   3   0    0.49    0.08
  -4   3   0    0.46    0.14
  -4   3   0    0.29    0.08
  -4   3   0    0.17    0.09
  -4   3   0    0.52    0.10
  -4   3   0    0.36    0.10
   3  -3   0    0.10    0.05
   3  -3   0    0.09    0.05
   3  -3   0    0.05    0.04
   3  -3   0    0.11    0.05
   3  -3   0    0.05    0.05
  -3   3   0    0.13    0.06
  -3   3   0    0.05    0.03
  -3   3   0    0.11    0.05
  -3   3   0    0.11    0.04
  -3   3   0    0.09    0.05
   2  -3   0    0.01    0.03
   2  -3   0    0.11    0.06
   2  -3   0    0.03    0.02
   2  -3   0    0.01    0.03
   2  -3   0    0.01    0.04
  -2   3   0    0.01    0.03
  -2   3   0    0.00    0.06
  -2   3   0   -0.01    0.03
  -2   3   0    0.00    0.04
  -2   3   0    0.02    0.03
  -2   3   0    0.01    0.03
  -2   3   0   -0.02    0.02
   1  -3   0   29.42    1.26
   1  -3   0   29.20    1.26
   1  -3   0   28.51    1.26
   1  -3   0   29.66    1.26
   1  -3   0   27.05    1.26
   1  -3   0   27.72    1.26
   1  -3   0   30.20    1.26
  -1   3   0   30.27    1.28
  -1   3   0   29.22    1.26
  -1   3   0   29.89    1.26
  -1   3   0   28.46    1.26
  -1   3   0   28.78    1.27
  -1   3   0   29.03    1.26
   0  -3   0    0.24    0.05
   0  -3   0    0.23    0.04
   0  -3   0    0.20    0.04
   0  -3   0    0.26    0.04
   0  -3   0    0.25    0.04
   0  -3   0    0.22    0.05
   0   3   0    0.24    0.06
   0   3   0    0.27    0.04
   0   3   0    0.31    0.05
   0   3   0    0.21    0.03
   0   3   0    0.28    0.04
   0   3   0    0.28    0.05
  -1  -3   0    9.70    0.46
  -1  -3   0   10.18    0.45
  -1  -3   0   10.11    0.45
  -1  -3   0    9.48    0.45
  -1  -3   0   10.58    0.45
  -1  -3   0   10.01    0.45
   1   3   0    9.96    0.45
   1   3   0   10.14    0.45
   1   3   0    9.67    0.45
   1   3   0   10.56    0.47
   1   3   0   10.20    0.45
   1   3   0    9.95    0.45
   1   3   0    9.89    0.46
  -2  -3   0    5.98    0.29
  -2  -3   0    6.17    0.29
  -2  -3   0    5.37    0.28
  -2  -3   0    6.26    0.29
  -2  -3   0    6.49    0.29
   2   3   0    5.97    0.28
   2   3   0    6.06    0.29
   2   3   0    6.31    0.29
   2   3   0    6.18    0.30
   2   3   0    5.91    0.30
   2   3   0    6.38    0.29
   2   3   0    6.12    0.28
  -3  -3   0    0.29    0.05
  -3  -3   0    0.25    0.07
  -3  -3   0    0.19    0.05
  -3  -3   0    0.13    0.06
  -3  -3   0    0.25    0.05
  -3  -3   0    0.24    0.06
   3   3   0    0.26    0.05
   3   3   0    0.20    0.06
   3   3   0    0.16    0.04
   3   3   0    0.17    0.06
   3   3   0    0.27    0.07
   3   3   0    0.18    0.05
   3   3   0    0.14    0.05
  -4  -3   0   12.94    0.61
  -4  -3   0   13.56    0.60
  -4  -3   0   12.87    0.61
   4   3   0   13.63    0.60
   4   3   0   13.07    0.61
   4   3   0   13.07    0.60
   4   3   0   12.92    0.62
   4   3   0   13.07    0.60
   4   3   0   12.38    0.61
   4   3   0   14.05    0.61
   4   3   0   13.32    0.61
  -5  -3   0    2.61    0.23
  -5  -3   0    2.56    0.37
  -5  -3   0    2.68    0.17
  -5  -3   0    2.46    0.25
  -5  -3   0    2.40    0.24
  -5  -3   0    2.26    0.22
  -5  -3   0    2.32    0.22
   5   3   0    1.96    0.21
   5   3   0    1.99    0.24
   5   3   0    2.28    0.26
   5   3   0    2.60    0.16
   5   3   0    2.83    0.18
   5   3   0    2.59    0.19
   5   3   0    2.52    0.15
   5   3   0    2.52    0.17
   5   3   0    2.79    0.19
  -6  -3   0   11.07    0.57
  -6  -3   0    8.99    0.57
  -6  -3   0   10.41    0.55
  -6  -3   0   11.09    0.54
  -6  -3   0   10.08    0.55
  -6  -3   0   10.89    0.55
   6   3   0   10.87    0.51
   6   3   0   10.83    0.51
   6   3   0   10.37    0.51
   6   3   0   11.52    0.52
   6   3   0   10.75    0.53
   6   3   0   10.85    0.56
   6   3   0   10.55    0.54
   6   3   0   10.13    0.55
   6   3   0   10.89    0.61
  -7  -3   0    1.05    0.19
  -7  -3   0    1.14    0.21
  -7  -3   0    1.17    0.20
  -7  -3   0    0.85    0.16
  -7  -3   0    1.12    0.22
   7   3   0    1.39    0.13
   7   3   0    1.24    0.18
   7   3   0    1.03    0.14
   7   3   0    1.33    0.21
   7   3   0    1.41    0.29
   7   3   0    1.11    0.21
   7   3   0    0.93    0.23
   7   3   0    1.16    0.16
  -8  -3   0    6.15    0.36
  -8  -3   0    5.85    0.36
  -8  -3   0    6.14    0.36
  -8  -3   0    5.37    0.35
   8   3   0    6.07    0.30
   8   3   0    6.23    0.34
   8   3   0    5.21    0.39
   8   3   0    6.01    0.36
   8   3   0    6.31    0.36
   8   3   0    5.88    0.33
  -9  -3   0    0.25    0.10
  -9  -3   0    0.15    0.08
  -9  -3   0    0.11    0.08
  -9  -3   0    0.06    0.08
   9   3   0    0.17    0.10
   9   3   0    0.13    0.06
   9   3   0    0.08    0.06
   9   3   0    0.20    0.10
 -10  -3   0    2.67    0.18
 -10  -3   0    2.48    0.19
 -10  -3   0    2.61    0.18
 -10  -3   0    3.02    0.20
  10   3   0    2.72    0.23
  10   3   0    2.54    0.18
  10   3   0    2.60    0.16
   9  -4   0    6.92    0.34
   9  -4   0    6.94    0.33
  -9   4   0    6.38    0.34
  -9   4   0    6.85    0.35
  -9   4   0    5.82    0.36
  -9   4   0    6.68    0.42
   8  -4   0    7.77    0.40
   8  -4   0    8.20    0.41
   8  -4   0    7.65    0.40
  -8   4   0    7.58    0.42
  -8   4   0    8.39    0.44
  -8   4   0    7.14    0.36
  -8   4   0    8.15    0.44
  -8   4   0    8.07    0.42
   7  -4   0    1.79    0.47
   7  -4   0    2.13    0.20
   7  -4   0    2.16    0.20
   7  -4   0    1.93    0.17
  -7   4   0    1.66    0.28
  -7   4   0    1.93    0.24
  -7   4   0    2.16    0.15
  -7   4   0    1.96    0.20
  -7   4   0    2.11    0.23
  -7   4   0    1.48    0.24
  -7   4   0    2.05    0.26
   6  -4   0    1.62    0.16
   6  -4   0    1.52    0.23
   6  -4   0    1.51    0.18
   6  -4   0    1.22    0.28
   6  -4   0    1.56    0.18
  -6   4   0    1.45    0.16
  -6   4   0    1.56    0.17
  -6   4   0    1.32    0.21
  -6   4   0    1.87    0.24
  -6   4   0    1.82    0.26
  -6   4   0    1.13    0.30
  -6   4   0    1.32    0.19
  -6   4   0    1.47    0.15
   5  -4   0    2.22    0.21
   5  -4   0    2.34    0.18
   5  -4   0    2.50    0.21
   5  -4   0    1.95    0.23
   5  -4   0    1.83    0.37
  -5   4   0    2.26    0.17
  -5   4   0    2.07    0.19
  -5   4   0    2.11    0.34
  -5   4   0    2.27    0.21
  -5   4   0    1.98    0.24
  -5   4   0    2.07    0.16
  -5   4   0    2.53    0.29
  -5   4   0    2.31    0.17
  -5   4   0    2.09    0.17
   4  -4   0    2.01    0.26
   4  -4   0    2.30    0.26
   4  -4   0    2.41    0.21
   4  -4   0    2.46    0.20
   4  -4   0    2.37    0.21
   4  -4   0    2.88    0.19
  -4   4   0    2.31    0.18
  -4   4   0    2.41    0.16
  -4   4   0    2.62    0.17
  -4   4   0    2.09    0.17
  -4   4   0    2.69    0.37
  -4   4   0    2.45    0.16
  -4   4   0    2.45    0.19
  -4   4   0    3.16    0.41
  -4   4   0    1.92    0.26
   3  -4   0    0.92    0.12
   3  -4   0    0.93    0.10
   3  -4   0    0.90    0.17
   3  -4   0    1.02    0.11
   3  -4   0    0.87    0.15
   3  -4   0    0.69    0.11
   3  -4   0    0.62    0.15
  -3   4   0    1.03    0.15
  -3   4   0    0.91    0.11
  -3   4   0    0.70    0.17
  -3   4   0    1.28    0.25
  -3   4   0    0.77    0.10
  -3   4   0    0.92    0.09
  -3   4   0    0.86    0.09
  -3   4   0    0.75    0.14
   2  -4   0   10.11    0.47
   2  -4   0    9.99    0.49
   2  -4   0   10.65    0.48
   2  -4   0   10.68    0.48
   2  -4   0    9.75    0.49
  -2   4   0   10.38    0.48
  -2   4   0   10.59    0.49
  -2   4   0   10.64    0.49
  -2   4   0   10.59    0.48
  -2   4   0   10.19    0.47
  -2   4   0   10.24    0.50
  -2   4   0   10.60    0.48
   1  -4   0    0.37    0.06
   1  -4   0    0.29    0.05
   1  -4   0    0.24    0.07
   1  -4   0    0.22    0.04
  -1   4   0    0.21    0.06
  -1   4   0    0.27    0.07
  -1   4   0    0.23    0.07
  -1   4   0    0.29    0.06
  -1   4   0    0.27    0.05
  -1   4   0    0.34    0.07
  -1   4   0    0.26    0.05
   0  -4   0    4.34    0.21
   0  -4   0    4.12    0.21
   0  -4   0    3.99    0.21
   0  -4   0    4.31    0.22
   0  -4   0    4.02    0.21
   0  -4   0    4.05    0.21
   0   4   0    4.06    0.20
   0   4   0    3.83    0.21
   0   4   0    4.16    0.22
   0   4   0    4.19    0.20
   0   4   0    3.89    0.21
   0   4   0    3.60    0.22
  -1  -4   0    0.50    0.07
  -1  -4   0    0.53    0.06
  -1  -4   0    0.49    0.07
  -1  -4   0    0.50    0.07
  -1  -4   0    0.57    0.07
  -1  -4   0    0.62    0.07
   1   4   0    0.47    0.11
   1   4   0    0.44    0.05
   1   4   0    0.55    0.07
   1   4   0    0.47    0.07
   1   4   0    0.57    0.07
   1   4   0    0.43    0.07
   1   4   0    0.53    0.06
  -2  -4   0    2.23    0.15
  -2  -4   0    2.38    0.14
  -2  -4   0    2.37    0.14
  -2  -4   0    2.28    0.15
  -2  -4   0    2.37    0.14
   2   4   0    2.37    0.14
   2   4   0    2.28    0.15
   2   4   0    1.86    0.19
   2   4   0    2.27    0.16
   2   4   0    2.29    0.15
   2   4   0    2.29    0.15
   2   4   0    2.45    0.13
   2   4   0    2.49    0.13
   2   4   0    2.55    0.15
  -3  -4   0    6.16    0.31
  -3  -4   0    6.09    0.31
  -3  -4   0    6.15    0.30
  -3  -4   0    5.71    0.31
  -3  -4   0    6.33    0.30
   3   4   0    6.14    0.29
   3   4   0    6.42    0.30
   3   4   0    6.14    0.31
   3   4   0    5.15    0.33
   3   4   0    6.08    0.30
   3   4   0    6.11    0.31
   3   4   0    6.40    0.32
   3   4   0    6.12    0.32
  -4  -4   0   12.68    0.63
  -4  -4   0   12.09    0.63
  -4  -4   0   12.63    0.64
  -4  -4   0   14.26    0.61
  -4  -4   0   13.16    0.63
  -4  -4   0   12.47    0.62
   4   4   0   12.95    0.61
   4   4   0   13.67    0.60
   4   4   0   13.21    0.64
   4   4   0   12.65    0.64
   4   4   0   12.44    0.65
   4   4   0   13.70    0.64
   4   4   0   13.42    0.61
   4   4   0   13.56    0.60
   4   4   0   13.16    0.61
   4   4   0   13.46    0.63
  -5  -4   0    0.00    0.10
  -5  -4   0    0.13    0.11
  -5  -4   0    0.08    0.11
  -5  -4   0    0.27    0.11
  -5  -4   0   -0.05    0.12
  -5  -4   0    0.06    0.11
   5   4   0    0.39    0.24
   5   4   0    0.08    0.07
   5   4   0    0.07    0.09
   5   4   0    0.04    0.08
   5   4   0    0.16    0.10
   5   4   0    0.05    0.05
   5   4   0    0.15    0.06
  -6  -4   0    0.09    0.11
  -6  -4   0    0.09    0.10
  -6  -4   0    0.37    0.15
  -6  -4   0    0.27    0.11
  -6  -4   0    0.22    0.10
  -6  -4   0    0.17    0.10
  -6  -4   0    0.25    0.18
   6   4   0    0.26    0.07
   6   4   0    0.23    0.07
   6   4   0    0.45    0.10
   6   4   0    0.17    0.20
   6   4   0    0.19    0.08
   6   4   0    0.22    0.07
   6   4   0    0.19    0.11
  -7  -4   0    0.04    0.10
  -7  -4   0    0.03    0.09
  -7  -4   0   -0.09    0.11
  -7  -4   0    0.05    0.10
  -7  -4   0   -0.03    0.12
   7   4   0    0.00    0.07
   7   4   0   -0.09    0.08
   7   4   0   -0.04    0.09
   7   4   0    0.07    0.16
   7   4   0   -0.03    0.11
   7   4   0    0.00    0.08
   7   4   0   -0.02    0.11
  -8  -4   0    2.45    0.24
  -8  -4   0    2.32    0.25
  -8  -4   0    2.29    0.21
  -8  -4   0    2.20    0.22
   8   4   0    2.19    0.15
   8   4   0    2.28    0.21
   8   4   0    2.24    0.30
   8   4   0    2.10    0.18
   8   4   0    2.34    0.23
   8   4   0    2.03    0.19
  -9  -4   0    3.00    0.22
  -9  -4   0    2.94    0.25
  -9  -4   0    3.36    0.21
   9   4   0    3.22    0.22
   9   4   0    3.34    0.22
   9   4   0    3.09    0.27
   9   4   0    3.13    0.18
   9   4   0    3.11    0.20
 -10  -4   0    0.10    0.06
 -10  -4   0    0.13    0.05
 -10  -4   0    0.10    0.06
  10   4   0    0.13    0.06
  10   4   0    0.35    0.13
  10   4   0    0.28    0.08
   9  -5   0    1.23    0.12
   9  -5   0    1.11    0.10
   9  -5   0    1.35    0.10
  -9   5   0    1.00    0.14
  -9   5   0    1.01    0.12
   8  -5   0    0.52    0.11
   8  -5   0    0.68    0.10
  -8   5   0    0.49    0.14
  -8   5   0    0.49    0.13
  -8   5   0    0.34    0.15
   7  -5   0    1.59    0.16
   7  -5   0    1.53    0.16
   7  -5   0    1.59    0.15
  -7   5   0    1.90    0.21
  -7   5   0    1.35    0.20
  -7   5   0    1.19    0.12
  -7   5   0    1.88    0.22
  -7   5   0    1.06    0.20
   6  -5   0   22.07    0.97
   6  -5   0   21.74    0.97
   6  -5   0   21.37    0.96
   6  -5   0   19.87    0.97
  -6   5   0   19.22    1.01
  -6   5   0   23.45    1.05
  -6   5   0   20.62    0.99
  -6   5   0   21.07    0.99
  -6   5   0   21.67    1.02
  -6   5   0   21.72    0.95
  -6   5   0   19.80    1.00
  -6   5   0   21.40    0.94
  -6   5   0   19.82    1.01
  -6   5   0   18.83    0.96
   5  -5   0    1.03    0.16
   5  -5   0    1.01    0.15
   5  -5   0    0.88    0.17
   5  -5   0    1.11    0.29
   5  -5   0    0.73    0.13
  -5   5   0    0.87    0.21
  -5   5   0    0.80    0.19
  -5   5   0    0.86    0.22
  -5   5   0    0.90    0.13
  -5   5   0    0.95    0.13
  -5   5   0    0.99    0.29
  -5   5   0    0.64    0.12
  -5   5   0    1.07    0.23
  -5   5   0    0.59    0.14
  -5   5   0    0.74    0.21
   4  -5   0    0.50    0.14
   4  -5   0    0.41    0.16
   4  -5   0    0.94    0.14
  -4   5   0    0.74    0.12
  -4   5   0    0.56    0.10
  -4   5   0    0.56    0.12
  -4   5   0    0.59    0.10
  -4   5   0    0.89    0.15
  -4   5   0    0.74    0.13
  -4   5   0    0.69    0.13
   3  -5   0    1.40    0.17
   3  -5   0    1.35    0.21
   3  -5   0    1.75    0.17
   3  -5   0    1.75    0.18
   3  -5   0    1.74    0.25
   3  -5   0    1.48    0.15
  -3   5   0    1.57    0.16
  -3   5   0    1.74    0.16
  -3   5   0    1.86    0.15
  -3   5   0    1.81    0.13
  -3   5   0    1.47    0.12
  -3   5   0    1.68    0.15
   2  -5   0   10.69    0.51
   2  -5   0   10.29    0.51
   2  -5   0   10.10    0.53
   2  -5   0   10.96    0.51
   2  -5   0   10.21    0.51
   2  -5   0   10.92    0.49
   2  -5   0    9.40    0.51
   2  -5   0   10.56    0.54
  -2   5   0    8.87    0.57
  -2   5   0   11.21    0.49
  -2   5   0   11.37    0.49
  -2   5   0   11.43    0.54
  -2   5   0   10.35    0.52
  -2   5   0   11.38    0.51
  -2   5   0    9.81    0.52
  -2   5   0    9.49    0.55
  -2   5   0   11.19    0.50
  -2   5   0   10.03    0.50
   1  -5   0   31.39    1.42
   1  -5   0   29.55    1.42
   1  -5   0   30.28    1.42
   1  -5   0   30.14    1.43
   1  -5   0   33.33    1.42
   1  -5   0   33.24    1.41
   1  -5   0   34.07    1.41
  -1   5   0   31.62    1.42
  -1   5   0   31.46    1.40
  -1   5   0   30.87    1.43
  -1   5   0   33.14    1.42
  -1   5   0   33.01    1.42
  -1   5   0   32.75    1.40
  -1   5   0   32.90    1.40
   0  -5   0    1.03    0.12
   0  -5   0    1.26    0.09
   0  -5   0    1.12    0.12
   0  -5   0    1.06    0.11
   0   5   0    1.22    0.09
   0   5   0    1.25    0.13
   0   5   0    0.99    0.12
   0   5   0    1.17    0.13
   0   5   0    1.09    0.09
   0   5   0    1.28    0.12
  -1  -5   0    0.91    0.10
  -1  -5   0    0.96    0.12
  -1  -5   0    0.80    0.08
  -1  -5   0    0.97    0.11
  -1  -5   0    0.90    0.13
   1   5   0    0.76    0.09
   1   5   0    0.87    0.08
   1   5   0    0.90    0.10
   1   5   0    1.03    0.12
   1   5   0    0.75    0.11
   1   5   0    0.70    0.14
   1   5   0    0.85    0.08
   1   5   0    1.00    0.14
  -2  -5   0    1.53    0.15
  -2  -5   0    0.98    0.15
  -2  -5   0    1.31    0.10
  -2  -5   0    1.50    0.20
  -2  -5   0    1.30    0.13
  -2  -5   0    1.33    0.12
  -2  -5   0    1.04    0.17
  -2  -5   0    1.36    0.16
   2   5   0    1.35    0.12
   2   5   0    1.38    0.10
   2   5   0    1.35    0.10
   2   5   0    1.31    0.14
   2   5   0    1.31    0.13
   2   5   0    1.29    0.12
   2   5   0    1.06    0.15
   2   5   0    0.97    0.17
  -3  -5   0   14.94    0.73
  -3  -5   0   16.37    0.79
  -3  -5   0   15.82    0.73
  -3  -5   0   15.46    0.73
  -3  -5   0   14.28    0.73
  -3  -5   0   14.73    0.73
  -3  -5   0   16.67    0.72
  -3  -5   0   16.88    0.72
   3   5   0   15.99    0.70
   3   5   0   14.72    0.73
   3   5   0   14.45    0.73
   3   5   0   14.60    0.76
   3   5   0   16.11    0.71
   3   5   0   16.71    0.71
   3   5   0   16.18    0.72
   3   5   0   15.80    0.75
   3   5   0   15.08    0.73
   3   5   0   14.73    0.71
  -4  -5   0   26.37    1.18
  -4  -5   0   26.38    1.23
  -4  -5   0   26.43    1.17
  -4  -5   0   26.73    1.17
  -4  -5   0   25.94    1.18
  -4  -5   0   24.06    1.19
  -4  -5   0   26.05    1.16
  -4  -5   0   24.80    1.18
   4   5   0   25.11    1.18
   4   5   0   25.59    1.15
   4   5   0   24.99    1.17
   4   5   0   25.62    1.17
   4   5   0   26.42    1.19
   4   5   0   27.33    1.16
   4   5   0   26.60    1.16
   4   5   0   26.95    1.15
  -5  -5   0    4.32    0.30
  -5  -5   0    4.88    0.40
  -5  -5   0    4.15    0.28
  -5  -5   0    3.94    0.33
   5   5   0    3.95    0.28
   5   5   0    4.57    0.24
   5   5   0    4.26    0.25
   5   5   0    4.15    0.25
   5   5   0    4.31    0.24
  -6  -5   0    0.56    0.13
  -6  -5   0    0.64    0.18
  -6  -5   0    0.35    0.10
  -6  -5   0    0.47    0.13
  -6  -5   0    0.40    0.10
   6   5   0    0.44    0.11
   6   5   0    0.48    0.16
   6   5   0    0.27    0.08
   6   5   0    0.42    0.09
   6   5   0    0.59    0.18
   6   5   0    0.71    0.23
   6   5   0    0.34    0.08
   6   5   0    0.64    0.12
  -7  -5   0    0.16    0.12
  -7  -5   0    0.18    0.10
  -7  -5   0    0.07    0.10
  -7  -5   0    0.07    0.08
  -7  -5   0    0.24    0.15
   7   5   0    0.10    0.09
   7   5   0    0.26    0.21
   7   5   0    0.13    0.06
   7   5   0    0.31    0.14
   7   5   0    0.06    0.08
   7   5   0    0.13    0.09
  -8  -5   0    6.33    0.44
  -8  -5   0    7.99    0.45
   8   5   0    7.17    0.37
   8   5   0    7.18    0.47
   8   5   0    6.81    0.45
  -9  -5   0    4.47    0.24
  -9  -5   0    3.98    0.25
   9   5   0    4.25    0.23
   9   5   0    3.95    0.25
   9   5   0    4.50    0.32
   9   5   0    4.18    0.25
   9   5   0    4.00    0.21
 -10  -5   0    7.83    0.35
 -10  -5   0    7.14    0.36
 -10  -5   0    6.86    0.34
  10   5   0    7.34    0.37
  10   5   0    6.71    0.34
   8  -6   0    1.66    0.12
   8  -6   0    1.73    0.12
   8  -6   0    1.35    0.13
  -8   6   0    1.56    0.14
  -8   6   0    1.60    0.16
   7  -6   0    0.55    0.13
   7  -6   0    0.42    0.09
   7  -6   0    0.62    0.11
   7  -6   0    0.81    0.11
  -7   6   0    0.79    0.10
  -7   6   0    0.52    0.13
  -7   6   0    0.62    0.16
   6  -6   0    0.40    0.10
   6  -6   0    0.52    0.11
  -6   6   0    0.45    0.13
  -6   6   0    0.58    0.21
  -6   6   0    0.35    0.10
   5  -6   0   10.98    0.53
   5  -6   0   10.99    0.53
   5  -6   0   11.30    0.54
   5  -6   0   10.80    0.57
  -5   6   0    9.88    0.53
  -5   6   0    9.65    0.54
  -5   6   0   11.21    0.51
  -5   6   0    9.18    0.58
  -5   6   0   11.31    0.59
  -5   6   0   11.06    0.59
  -5   6   0   11.71    0.57
  -5   6   0   10.98    0.53
   4  -6   0    4.05    0.30
   4  -6   0    3.23    0.23
   4  -6   0    3.61    0.24
   4  -6   0    3.24    0.24
  -4   6   0    2.69    0.35
  -4   6   0    3.31    0.22
  -4   6   0    3.29    0.30
  -4   6   0    3.11    0.22
  -4   6   0    3.28    0.27
  -4   6   0    3.30    0.22
  -4   6   0    3.76    0.28
  -4   6   0    3.20    0.21
   3  -6   0   36.91    1.62
   3  -6   0   37.55    1.62
   3  -6   0   37.65    1.63
   3  -6   0   36.36    1.63
   3  -6   0   36.38    1.62
  -3   6   0   35.85    1.64
  -3   6   0   35.49    1.61
  -3   6   0   35.62    1.66
  -3   6   0   37.35    1.61
  -3   6   0   35.39    1.64
  -3   6   0   35.86    1.60
  -3   6   0   36.55    1.65
   2  -6   0    2.67    0.19
   2  -6   0    2.69    0.21
   2  -6   0    2.50    0.20
   2  -6   0    2.76    0.24
   2  -6   0    2.82    0.21
   2  -6   0    2.70    0.30
   2  -6   0    2.08    0.25
  -2   6   0    2.29    0.31
  -2   6   0    2.77    0.26
  -2   6   0    2.80    0.21
  -2   6   0    2.47    0.21
  -2   6   0    2.64    0.19
  -2   6   0    3.04    0.24
  -2   6   0    2.77    0.17
  -2   6   0    2.62    0.18
  -2   6   0    2.59    0.17
   1  -6   0    0.18    0.11
   1  -6   0    0.40    0.09
   1  -6   0    0.55    0.14
   1  -6   0    0.25    0.08
   1  -6   0    0.09    0.14
   1  -6   0    0.26    0.13
   1  -6   0    0.39    0.10
   1  -6   0    0.35    0.15
  -1   6   0    0.36    0.12
  -1   6   0    0.63    0.21
  -1   6   0    0.37    0.08
  -1   6   0    0.34    0.10
  -1   6   0    0.27    0.08
  -1   6   0    0.24    0.07
  -1   6   0    0.27    0.07
  -1   6   0    0.21    0.12
   0  -6   0    0.13    0.16
   0  -6   0    0.07    0.11
   0  -6   0    0.02    0.07
   0  -6   0    0.07    0.09
   0  -6   0    0.10    0.11
   0  -6   0    0.09    0.08
   0  -6   0   -0.02    0.09
   0   6   0    0.08    0.07
   0   6   0    0.14    0.08
   0   6   0    0.21    0.06
   0   6   0    0.13    0.07
   0   6   0    0.18    0.11
   0   6   0    0.13    0.07
   0   6   0    0.13    0.05
   0   6   0    0.24    0.08
  -1  -6   0    2.05    0.19
  -1  -6   0    1.84    0.21
  -1  -6   0    1.51    0.30
  -1  -6   0    1.97    0.19
  -1  -6   0    2.12    0.19
  -1  -6   0    2.28    0.22
  -1  -6   0    2.01    0.16
  -1  -6   0    2.16    0.21
  -1  -6   0    1.85    0.17
   1   6   0    2.11    0.13
   1   6   0    2.13    0.18
   1   6   0    1.71    0.15
   1   6   0    1.92    0.18
   1   6   0    2.42    0.14
   1   6   0    2.31    0.25
   1   6   0    1.78    0.18
  -2  -6   0   36.27    1.62
  -2  -6   0   35.03    1.58
  -2  -6   0   38.05    1.60
  -2  -6   0   35.87    1.58
  -2  -6   0   35.32    1.59
  -2  -6   0   33.85    1.58
  -2  -6   0   33.57    1.61
  -2  -6   0   35.27    1.58
  -2  -6   0   36.03    1.58
   2   6   0   35.83    1.59
   2   6   0   37.34    1.57
   2   6   0   36.26    1.57
   2   6   0   37.18    1.57
   2   6   0   35.19    1.60
   2   6   0   35.33    1.61
   2   6   0   36.03    1.57
   2   6   0   35.29    1.60
  -3  -6   0    0.85    0.15
  -3  -6   0    0.97    0.10
  -3  -6   0    0.88    0.17
  -3  -6   0    0.80    0.16
  -3  -6   0    0.98    0.21
  -3  -6   0    0.90    0.17
  -3  -6   0    0.57    0.15
  -3  -6   0    0.89    0.16
  -3  -6   0    0.89    0.17
  -3  -6   0    1.03    0.15
   3   6   0    0.98    0.10
   3   6   0    1.00    0.14
   3   6   0    0.58    0.16
   3   6   0    0.82    0.12
   3   6   0    0.74    0.09
   3   6   0    0.75    0.14
   3   6   0    0.65    0.17
   3   6   0    0.98    0.14
   3   6   0    1.00    0.23
  -4  -6   0    5.99    0.34
  -4  -6   0    6.17    0.37
  -4  -6   0    5.83    0.33
  -4  -6   0    5.71    0.34
  -4  -6   0    6.38    0.33
  -4  -6   0    5.78    0.37
  -4  -6   0    5.51    0.36
   4   6   0    6.04    0.36
   4   6   0    5.87    0.31
   4   6   0    5.45    0.36
   4   6   0    5.89    0.31
   4   6   0    5.84    0.35
   4   6   0    5.86    0.31
   4   6   0    6.00    0.31
   4   6   0    5.36    0.43
   4   6   0    5.84    0.33
  -5  -6   0    0.43    0.10
  -5  -6   0    0.38    0.11
  -5  -6   0    0.29    0.16
  -5  -6   0    0.21    0.10
  -5  -6   0    0.37    0.09
   5   6   0    0.26    0.08
   5   6   0    0.44    0.09
   5   6   0    0.22    0.09
   5   6   0    0.36    0.07
   5   6   0    0.21    0.12
  -6  -6   0    0.34    0.29
  -6  -6   0    0.77    0.15
  -6  -6   0    0.49    0.11
  -6  -6   0    0.68    0.16
  -6  -6   0    0.71    0.18
  -6  -6   0    0.55    0.16
   6   6   0    0.56    0.13
   6   6   0    0.64    0.14
   6   6   0    0.63    0.11
   6   6   0    0.58    0.17
   6   6   0    0.82    0.23
   6   6   0    0.54    0.11
   6   6   0    0.52    0.17
  -7  -6   0   19.96    0.97
  -7  -6   0   21.27    0.97
  -7  -6   0   20.75    0.97
  -7  -6   0   20.95    0.97
   7   6   0   21.39    0.94
   7   6   0   22.03    1.23
   7   6   0   21.30    0.95
   7   6   0   18.92    0.98
   7   6   0   21.21    0.97
   7   6   0   20.74    0.96
   7   6   0   21.97    0.99
  -8  -6   0    0.75    0.12
  -8  -6   0    0.86    0.15
   8   6   0    0.82    0.09
   8   6   0    0.71    0.12
   8   6   0    0.87    0.14
  -9  -6   0    7.28    0.35
  -9  -6   0    7.11    0.36
   9   6   0    7.44    0.35
   9   6   0    7.46    0.36
   9   6   0    6.89    0.36
   7  -7   0    0.13    0.07
   7  -7   0    0.10    0.05
   7  -7   0    0.08    0.05
  -7   7   0    0.12    0.07
  -7   7   0    0.02    0.15
   6  -7   0    1.00    0.13
   6  -7   0    1.09    0.12
   6  -7   0    1.15    0.12
   6  -7   0    0.94    0.15
  -6   7   0    1.05    0.14
  -6   7   0    0.85    0.19
  -6   7   0    1.16    0.19
  -6   7   0    1.24    0.10
  -6   7   0    0.81    0.18
   5  -7   0    1.88    0.18
   5  -7   0    1.77    0.18
  -5   7   0    1.93    0.17
  -5   7   0    2.03    0.28
  -5   7   0    2.25    0.22
  -5   7   0    1.83    0.20
   4  -7   0    2.52    0.19
   4  -7   0    2.37    0.19
   4  -7   0    2.42    0.19
   4  -7   0    2.54    0.23
   4  -7   0    2.53    0.24
  -4   7   0    2.47    0.19
  -4   7   0    2.19    0.17
  -4   7   0    2.01    0.24
  -4   7   0    2.68    0.19
  -4   7   0    2.60    0.36
  -4   7   0    2.30    0.30
  -4   7   0    2.63    0.24
  -4   7   0    2.67    0.27
   3  -7   0   18.30    0.85
   3  -7   0   18.98    0.87
   3  -7   0   18.10    0.85
   3  -7   0   19.26    0.86
   3  -7   0   18.01    0.86
  -3   7   0   19.13    0.88
  -3   7   0   17.35    0.85
  -3   7   0   19.19    0.85
  -3   7   0   19.13    0.83
  -3   7   0   18.33    0.90
  -3   7   0   18.15    0.85
  -3   7   0   16.19    0.88
  -3   7   0   18.50    0.90
   2  -7   0   22.92    1.00
   2  -7   0   21.90    0.98
   2  -7   0   20.96    0.99
   2  -7   0   18.15    0.97
   2  -7   0   21.38    0.98
   2  -7   0   20.84    0.99
   2  -7   0   22.06    0.98
  -2   7   0   20.75    1.01
  -2   7   0   22.06    0.96
  -2   7   0   21.85    0.97
  -2   7   0   21.30    1.03
  -2   7   0   22.35    1.01
  -2   7   0   21.16    0.97
  -2   7   0   19.94    0.97
  -2   7   0   22.95    1.03
   1  -7   0    2.55    0.20
   1  -7   0    2.90    0.25
   1  -7   0    2.66    0.20
   1  -7   0    2.62    0.23
   1  -7   0    2.28    0.18
   1  -7   0    2.50    0.21
   1  -7   0    1.93    0.27
  -1   7   0    2.32    0.17
  -1   7   0    2.75    0.22
  -1   7   0    2.81    0.18
  -1   7   0    2.40    0.16
  -1   7   0    2.56    0.21
  -1   7   0    2.27    0.21
  -1   7   0    2.43    0.25
  -1   7   0    2.50    0.18
   0  -7   0    2.41    0.19
   0  -7   0    2.15    0.24
   0  -7   0    2.30    0.20
   0  -7   0    2.77    0.23
   0  -7   0    2.16    0.29
   0  -7   0    1.79    0.27
   0  -7   0    2.74    0.26
   0  -7   0    2.18    0.17
   0   7   0    2.34    0.19
   0   7   0    2.17    0.16
   0   7   0    2.16    0.17
   0   7   0    2.20    0.17
   0   7   0    2.01    0.21
   0   7   0    2.23    0.23
   0   7   0    2.28    0.20
   0   7   0    2.53    0.21
   0   7   0    2.32    0.24
  -1  -7   0    7.48    0.38
  -1  -7   0    7.76    0.41
  -1  -7   0    7.84    0.40
  -1  -7   0    7.77    0.40
  -1  -7   0    7.04    0.44
  -1  -7   0    7.48    0.39
  -1  -7   0    7.42    0.40
  -1  -7   0    7.07    0.45
   1   7   0    7.45    0.37
   1   7   0    7.60    0.38
   1   7   0    6.91    0.37
   1   7   0    8.27    0.41
   1   7   0    6.78    0.40
   1   7   0    7.37    0.37
   1   7   0    7.76    0.43
   1   7   0    6.86    0.42
  -2  -7   0    7.61    0.41
  -2  -7   0    8.14    0.42
  -2  -7   0    7.95    0.41
  -2  -7   0    8.03    0.48
  -2  -7   0    8.05    0.41
  -2  -7   0    8.24    0.41
  -2  -7   0    7.20    0.40
  -2  -7   0    7.91    0.47
   2   7   0    8.23    0.43
   2   7   0    7.74    0.39
   2   7   0    7.08    0.44
   2   7   0    7.76    0.44
   2   7   0    8.34    0.40
   2   7   0    8.19    0.40
   2   7   0    7.91    0.44
   2   7   0    7.89    0.42
  -3  -7   0   44.12    1.88
  -3  -7   0   40.24    1.93
  -3  -7   0   44.83    1.88
  -3  -7   0   43.99    1.88
  -3  -7   0   41.00    1.90
  -3  -7   0   42.56    1.88
  -3  -7   0   41.59    1.89
  -3  -7   0   42.91    1.88
  -3  -7   0   41.36    1.87
   3   7   0   42.27    1.89
   3   7   0   40.97    1.87
   3   7   0   43.60    1.86
   3   7   0   41.82    1.90
   3   7   0   44.09    1.90
   3   7   0   42.39    1.90
   3   7   0   41.93    1.92
  -4  -7   0    3.32    0.35
  -4  -7   0    3.25    0.23
  -4  -7   0    2.98    0.23
  -4  -7   0    3.39    0.27
  -4  -7   0    3.42    0.28
  -4  -7   0    3.20    0.28
  -4  -7   0    3.32    0.23
   4   7   0    3.36    0.20
   4   7   0    3.21    0.26
   4   7   0    2.83    0.32
   4   7   0    3.43    0.27
   4   7   0    3.44    0.31
   4   7   0    2.96    0.21
   4   7   0    2.94    0.20
   4   7   0    3.07    0.28
   4   7   0    3.00    0.19
  -5  -7   0    8.67    0.48
  -5  -7   0    8.70    0.47
  -5  -7   0    9.35    0.46
  -5  -7   0    9.40    0.47
   5   7   0    9.04    0.44
   5   7   0    8.93    0.48
   5   7   0    8.24    0.45
   5   7   0    8.59    0.53
   5   7   0    9.26    0.43
  -6  -7   0    0.89    0.16
  -6  -7   0    1.00    0.17
  -6  -7   0    0.95    0.14
  -6  -7   0    0.68    0.19
  -6  -7   0    1.06    0.17
   6   7   0    1.01    0.32
   6   7   0    1.01    0.13
   6   7   0    0.95    0.17
   6   7   0    0.99    0.11
   6   7   0    0.82    0.18
   6   7   0    0.78    0.18
   6   7   0    1.00    0.13
  -7  -7   0    0.59    0.14
  -7  -7   0    0.52    0.11
  -7  -7   0    0.63    0.17
  -7  -7   0    0.49    0.13
   7   7   0    0.57    0.09
   7   7   0    0.44    0.13
   7   7   0    0.52    0.14
   7   7   0    0.51    0.14
  -8  -7   0    1.33    0.13
  -8  -7   0    1.06    0.12
  -8  -7   0    1.43    0.14
   8   7   0    1.12    0.09
   8   7   0    1.31    0.14
   8   7   0    1.38    0.14
  -9  -7   0    3.30    0.18
   9   7   0    3.18    0.22
   9   7   0    3.02    0.19
   9   7   0    3.15    0.18
   6  -8   0    2.25    0.16
   6  -8   0    2.17    0.18
   6  -8   0    1.84    0.13
  -6   8   0    2.40    0.24
  -6   8   0    2.02    0.21
  -6   8   0    2.09    0.18
  -6   8   0    1.89    0.15
   5  -8   0    2.98    0.22
   5  -8   0    2.66    0.17
   5  -8   0    2.89    0.18
   5  -8   0    2.70    0.18
  -5   8   0    2.39    0.19
  -5   8   0    2.47    0.23
  -5   8   0    2.26    0.21
  -5   8   0    2.86    0.16
  -5   8   0    2.68    0.21
   4  -8   0    2.85    0.23
   4  -8   0    2.84    0.20
   4  -8   0    2.75    0.18
   4  -8   0    2.79    0.19
  -4   8   0    2.56    0.21
  -4   8   0    2.22    0.25
  -4   8   0    2.58    0.21
  -4   8   0    2.23    0.27
  -4   8   0    2.74    0.22
  -4   8   0    3.37    0.49
  -4   8   0    2.80    0.16
  -4   8   0    2.88    0.19
   3  -8   0    0.03    0.14
   3  -8   0    0.05    0.07
   3  -8   0    0.07    0.06
   3  -8   0    0.05    0.07
  -3   8   0    0.03    0.11
  -3   8   0    0.08    0.06
  -3   8   0    0.05    0.09
  -3   8   0    0.06    0.08
  -3   8   0    0.23    0.14
  -3   8   0   -0.11    0.12
  -3   8   0    0.14    0.07
  -3   8   0    0.11    0.08
   2  -8   0    0.19    0.16
   2  -8   0    0.32    0.12
   2  -8   0    0.05    0.11
   2  -8   0    0.17    0.07
   2  -8   0    0.10    0.07
  -2   8   0    0.09    0.06
  -2   8   0    0.11    0.12
  -2   8   0    0.19    0.11
  -2   8   0    0.05    0.09
  -2   8   0    0.12    0.07
  -2   8   0    0.10    0.22
  -2   8   0    0.17    0.10
  -2   8   0   -0.15    0.16
   1  -8   0    0.01    0.12
   1  -8   0   -0.08    0.13
   1  -8   0   -0.01    0.10
   1  -8   0    0.06    0.06
   1  -8   0    0.23    0.16
   1  -8   0    0.02    0.08
  -1   8   0    0.01    0.06
  -1   8   0    0.19    0.35
  -1   8   0   -0.08    0.08
  -1   8   0   -0.11    0.08
  -1   8   0   -0.03    0.07
  -1   8   0    0.11    0.12
   0  -8   0   22.21    1.00
   0  -8   0   20.25    1.02
   0  -8   0   21.72    1.00
   0  -8   0   22.05    1.00
   0  -8   0   21.95    1.00
   0  -8   0   22.63    0.99
   0   8   0   20.77    1.03
   0   8   0   23.24    1.03
   0   8   0   19.78    1.04
   0   8   0   22.13    1.02
   0   8   0   22.01    0.99
   0   8   0   22.58    0.98
   0   8   0   20.24    1.06
   0   8   0   23.10    0.99
  -1  -8   0    1.64    0.17
  -1  -8   0    1.23    0.19
  -1  -8   0    1.73    0.18
  -1  -8   0    1.34    0.17
  -1  -8   0    1.78    0.18
  -1  -8   0    1.70    0.28
  -1  -8   0    1.53    0.18
   1   8   0    1.37    0.14
   1   8   0    1.40    0.15
   1   8   0    1.66    0.13
   1   8   0    1.70    0.22
   1   8   0    1.36    0.18
   1   8   0    1.60    0.26
   1   8   0    1.31    0.21
   1   8   0    1.64    0.14
   1   8   0    1.39    0.19
  -2  -8   0    0.73    0.13
  -2  -8   0    0.60    0.13
  -2  -8   0    0.70    0.28
  -2  -8   0    0.81    0.15
  -2  -8   0    0.64    0.16
  -2  -8   0    0.64    0.11
  -2  -8   0    0.65    0.15
  -2  -8   0    0.61    0.17
   2   8   0    0.48    0.15
   2   8   0    0.64    0.20
   2   8   0    0.51    0.11
   2   8   0    0.56    0.10
   2   8   0    0.72    0.22
   2   8   0    0.65    0.19
   2   8   0    0.68    0.11
   2   8   0    0.60    0.16
   2   8   0    0.75    0.13
  -3  -8   0    0.00    0.07
  -3  -8   0    0.08    0.08
  -3  -8   0   -0.06    0.08
  -3  -8   0   -0.06    0.07
  -3  -8   0    0.13    0.09
   3   8   0    0.04    0.06
   3   8   0    0.01    0.14
   3   8   0   -0.04    0.08
   3   8   0    0.19    0.17
   3   8   0    0.05    0.14
   3   8   0    0.01    0.07
   3   8   0   -0.05    0.10
  -4  -8   0    3.04    0.21
  -4  -8   0    3.29    0.22
  -4  -8   0    2.80    0.29
  -4  -8   0    2.99    0.22
  -4  -8   0    2.97    0.25
   4   8   0    3.29    0.25
   4   8   0    2.58    0.29
   4   8   0    2.96    0.19
   4   8   0    3.17    0.19
   4   8   0    3.29    0.29
   4   8   0    2.44    0.32
   4   8   0    3.20    0.20
  -5  -8   0    5.99    0.33
  -5  -8   0    6.36    0.39
  -5  -8   0    6.01    0.32
   5   8   0    5.68    0.31
   5   8   0    5.54    0.34
   5   8   0    5.93    0.31
   5   8   0    5.46    0.33
   5   8   0    5.24    0.35
   5   8   0    5.88    0.29
  -6  -8   0    3.65    0.23
  -6  -8   0    3.61    0.22
  -6  -8   0    3.71    0.24
  -6  -8   0    3.66    0.25
   6   8   0    3.23    0.21
   6   8   0    3.43    0.24
   6   8   0    3.54    0.23
   6   8   0    3.81    0.20
   6   8   0    3.89    0.24
  -7  -8   0    8.01    0.39
  -7  -8   0    7.94    0.40
  -7  -8   0    8.16    0.39
  -7  -8   0    7.88    0.40
   7   8   0    8.01    0.37
   7   8   0    8.42    0.40
   7   8   0    7.54    0.40
   7   8   0    7.97    0.41
  -8  -8   0    0.58    0.11
  -8  -8   0    0.95    0.09
   8   8   0    0.86    0.14
   8   8   0    0.75    0.10
   8   8   0    0.79    0.10
   5  -9   0    1.01    0.11
   5  -9   0    1.26    0.10
   5  -9   0    1.09    0.11
  -5   9   0    1.32    0.18
  -5   9   0    0.85    0.18
  -5   9   0    1.35    0.12
   4  -9   0    5.19    0.26
   4  -9   0    5.25    0.27
  -4   9   0    5.31    0.28
  -4   9   0    4.95    0.24
  -4   9   0    5.21    0.28
  -4   9   0    4.78    0.31
  -4   9   0    4.03    0.28
   3  -9   0    0.07    0.05
   3  -9   0    0.02    0.05
  -3   9   0    0.13    0.07
  -3   9   0   -0.04    0.08
  -3   9   0   -0.15    0.13
  -3   9   0    0.07    0.04
  -3   9   0   -0.05    0.11
   2  -9   0    2.68    0.19
   2  -9   0    2.72    0.18
  -2   9   0    2.74    0.26
  -2   9   0    2.15    0.22
  -2   9   0    2.76    0.21
  -2   9   0    3.04    0.22
  -2   9   0    3.00    0.19
  -2   9   0    2.62    0.16
   1  -9   0    0.77    0.15
   1  -9   0    0.98    0.16
   1  -9   0    0.71    0.14
  -1   9   0    0.70    0.20
  -1   9   0    0.99    0.13
  -1   9   0    1.00    0.15
  -1   9   0    1.08    0.15
  -1   9   0    0.78    0.20
   0  -9   0    3.95    0.24
   0  -9   0    3.49    0.30
   0  -9   0    3.85    0.23
   0  -9   0    3.56    0.23
   0   9   0    3.70    0.25
   0   9   0    3.37    0.25
   0   9   0    3.75    0.27
   0   9   0    3.36    0.26
   0   9   0    3.58    0.22
   0   9   0    3.88    0.21
   0   9   0    3.45    0.22
   0   9   0    3.07    0.29
  -1  -9   0    8.44    0.43
  -1  -9   0    8.49    0.44
  -1  -9   0    8.71    0.45
  -1  -9   0    9.02    0.44
  -1  -9   0    8.79    0.44
   1   9   0    8.39    0.43
   1   9   0    8.97    0.46
   1   9   0    8.14    0.45
   1   9   0    8.94    0.47
   1   9   0    8.88    0.43
   1   9   0    8.43    0.49
   1   9   0    8.66    0.41
   1   9   0    8.59    0.46
  -2  -9   0    0.04    0.05
  -2  -9   0    0.09    0.08
  -2  -9   0    0.05    0.07
  -2  -9   0    0.02    0.07
  -2  -9   0    0.08    0.08
   2   9   0    0.08    0.10
   2   9   0   -0.02    0.10
   2   9   0    0.02    0.06
   2   9   0   -0.01    0.19
   2   9   0   -0.02    0.06
   2   9   0   -0.05    0.05
   2   9   0    0.09    0.08
  -3  -9   0    2.30    0.20
  -3  -9   0    2.20    0.22
  -3  -9   0    2.15    0.18
   3   9   0    1.75    0.21
   3   9   0    1.90    0.25
   3   9   0    2.18    0.15
   3   9   0    2.04    0.16
   3   9   0    2.60    0.35
   3   9   0    2.32    0.17
   3   9   0    1.99    0.24
  -4  -9   0    2.34    0.23
  -4  -9   0    2.94    0.20
  -4  -9   0    2.85    0.18
   4   9   0    2.69    0.16
   4   9   0    2.21    0.29
   4   9   0    2.98    0.22
   4   9   0    2.89    0.18
   4   9   0    2.36    0.25
  -5  -9   0    2.57    0.19
  -5  -9   0    2.53    0.17
  -5  -9   0    2.68    0.18
   5   9   0    2.58    0.19
   5   9   0    2.71    0.15
   5   9   0    2.84    0.18
   5   9   0    2.74    0.20
  -6  -9   0    0.21    0.06
  -6  -9   0    0.32    0.09
  -6  -9   0    0.37    0.11
   6   9   0    0.31    0.09
   6   9   0    0.20    0.06
   6   9   0    0.19    0.04
   6   9   0    0.27    0.07
  -7  -9   0    1.22    0.16
  -7  -9   0    1.25    0.14
  -7  -9   0    1.17    0.10
  -7  -9   0    1.10    0.10
   7   9   0    1.02    0.09
   7   9   0    1.31    0.12
   4 -10   0    0.51    0.08
  -4  10   0    0.41    0.10
  -4  10   0    0.29    0.09
   3 -10   0    1.83    0.12
   3 -10   0    1.80    0.12
  -3  10   0    1.64    0.15
  -3  10   0    1.76    0.14
  -3  10   0    1.87    0.14
  -3  10   0    2.00    0.15
   2 -10   0    4.03    0.21
   2 -10   0    3.84    0.21
   2 -10   0    3.82    0.21
  -2  10   0    4.33    0.28
  -2  10   0    3.58    0.23
  -2  10   0    4.06    0.23
  -2  10   0    4.07    0.23
  -2  10   0    3.81    0.20
   1 -10   0    1.86    0.14
   1 -10   0    2.12    0.14
   1 -10   0    2.18    0.15
  -1  10   0    2.10    0.18
  -1  10   0    2.11    0.13
  -1  10   0    2.29    0.17
  -1  10   0    1.84    0.20
  -1  10   0    2.20    0.17
   0 -10   0    1.13    0.18
   0 -10   0    1.63    0.13
   0 -10   0    1.47    0.12
   0 -10   0    1.65    0.13
   0  10   0    1.43    0.11
   0  10   0    1.67    0.16
   0  10   0    1.54    0.13
   0  10   0    1.46    0.16
   0  10   0    1.67    0.17
  -1 -10   0    2.49    0.17
  -1 -10   0    2.66    0.16
  -1 -10   0    2.37    0.16
  -1 -10   0    2.54    0.19
   1  10   0    2.82    0.17
   1  10   0    2.53    0.19
   1  10   0    2.03    0.17
   1  10   0    2.28    0.20
   1  10   0    2.46    0.15
  -2 -10   0    0.11    0.07
  -2 -10   0    0.09    0.05
  -2 -10   0    0.01    0.05
  -2 -10   0    0.01    0.06
   2  10   0   -0.14    0.13
   2  10   0   -0.01    0.06
   2  10   0   -0.02    0.08
   2  10   0    0.08    0.04
   2  10   0    0.05    0.06
  -3 -10   0    0.09    0.06
  -3 -10   0    0.06    0.05
  -3 -10   0    0.04    0.08
   3  10   0    0.14    0.07
   3  10   0    0.01    0.11
   3  10   0   -0.05    0.10
   3  10   0    0.00    0.05
   3  10   0    0.07    0.17
   3  10   0    0.09    0.04
  -4 -10   0    2.19    0.14
  -4 -10   0    2.59    0.16
  -4 -10   0    2.36    0.17
   4  10   0    2.36    0.17
   4  10   0    2.75    0.18
   4  10   0    2.49    0.14
   4  10   0    2.12    0.17
  -5 -10   0    3.88    0.21
  -5 -10   0    3.91    0.20
  -5 -10   0    3.96    0.22
   5  10   0    4.41    0.23
   5  10   0    3.45    0.33
   5  10   0    3.89    0.22
   5  10   0    3.80    0.19
  -6 -10   0    1.45    0.10
  -6 -10   0    1.38    0.13
  -6 -10   0    1.19    0.12
   6  10   0    1.35    0.11
   1 -11   0    0.03    0.04
   1 -11   0    0.04    0.04
  -1  11   0   -0.03    0.04
   0 -11   0    0.59    0.08
   0 -11   0    0.58    0.08
   0  11   0    0.43    0.13
   0  11   0    0.40    0.08
   0  11   0    0.28    0.06
  -1 -11   0    4.89    0.24
  -1 -11   0    4.83    0.28
  -1 -11   0    4.72    0.25
   1  11   0    5.89    0.26
   1  11   0    5.72    0.28
   1  11   0    5.09    0.28
  -2 -11   0   -0.01    0.08
   2  11   0    0.07    0.07
   2  11   0   -0.09    0.10
   2  11   0   -0.02    0.07
   2  11   0    0.10    0.05
  -3 -11   0    0.03    0.05
  -3 -11   0    0.05    0.06
   3  11   0    0.03    0.05
  -4 -11   0    0.45    0.09
  -4 -11   0    0.55    0.09
   4  11   0    0.62    0.10
   5  10  -1    1.91    0.11
   5  10  -1    1.83    0.15
   5  10  -1    1.88    0.14
  -5 -10   1    2.06    0.14
  -5 -10   1    2.05    0.13
   4  10  -1    0.08    0.07
   4  10  -1    0.14    0.06
   4  10  -1   -0.02    0.03
  -4 -10   1    0.06    0.04
  -4 -10   1    0.02    0.05
   3  10  -1    0.42    0.12
   3  10  -1    0.43    0.07
   3  10  -1    0.42    0.11
  -3 -10   1    0.36    0.11
  -3 -10   1    0.50    0.13
  -3 -10   1    0.53    0.12
  -3 -10   1    0.37    0.11
   2  10  -1    1.61    0.11
   2  10  -1    2.05    0.17
   2  10  -1    1.39    0.16
   2  10  -1    1.53    0.16
  -2 -10   1    1.78    0.15
  -2 -10   1    2.01    0.16
  -2 -10   1    1.82    0.13
  -2 -10   1    1.59    0.12
   1  10  -1    2.30    0.19
   1  10  -1    2.30    0.14
   1  10  -1    2.63    0.20
   1  10  -1    2.08    0.22
   1  10  -1    2.37    0.18
  -1 -10   1    2.19    0.15
  -1 -10   1    2.33    0.14
  -1 -10   1    2.41    0.15
  -1 -10   1    2.45    0.19
  -1 -10   1    2.31    0.15
   0  10  -1    2.47    0.19
   0  10  -1    2.64    0.20
   0  10  -1    2.83    0.19
   0  10  -1    2.74    0.15
   0  10  -1    2.69    0.21
   0 -10   1    2.31    0.17
   0 -10   1    2.54    0.16
   0 -10   1    2.53    0.15
   0 -10   1    2.91    0.17
  -1  10  -1    0.98    0.09
  -1  10  -1    1.00    0.12
  -1  10  -1    1.05    0.13
  -1  10  -1    1.30    0.14
   1 -10   1    1.02    0.11
   1 -10   1    1.14    0.10
  -2  10  -1    0.99    0.14
  -2  10  -1    1.20    0.12
  -2  10  -1    1.14    0.08
  -2  10  -1    0.94    0.14
  -2  10  -1    0.93    0.13
   2 -10   1    1.21    0.09
   2 -10   1    1.11    0.10
  -3  10  -1    1.92    0.11
  -3  10  -1    1.87    0.15
  -3  10  -1    2.26    0.14
   3 -10   1    1.98    0.13
   3 -10   1    2.00    0.12
   7   9  -1    0.18    0.09
   7   9  -1    0.34    0.09
   6   9  -1    4.22    0.23
   6   9  -1    4.45    0.24
   6   9  -1    4.13    0.20
   6   9  -1    3.80    0.24
  -6  -9   1    4.06    0.22
  -6  -9   1    3.94    0.21
  -6  -9   1    3.97    0.22
   5   9  -1    2.45    0.14
   5   9  -1    2.67    0.17
   5   9  -1    1.87    0.18
   5   9  -1    2.68    0.19
  -5  -9   1    2.29    0.15
  -5  -9   1    2.40    0.16
  -5  -9   1    2.17    0.17
   4   9  -1    2.00    0.13
   4   9  -1    2.27    0.18
   4   9  -1    1.64    0.15
   4   9  -1    1.80    0.15
  -4  -9   1    1.92    0.16
  -4  -9   1    1.71    0.13
  -4  -9   1    1.90    0.15
   3   9  -1   17.00    0.81
   3   9  -1   18.52    0.81
   3   9  -1   18.64    0.84
   3   9  -1   14.90    0.83
   3   9  -1   17.93    0.80
  -3  -9   1   18.20    0.81
  -3  -9   1   18.05    0.82
  -3  -9   1   17.99    0.80
  -3  -9   1   18.66    0.81
  -3  -9   1   17.74    0.82
   2   9  -1    3.21    0.24
   2   9  -1    3.08    0.25
   2   9  -1    2.87    0.19
   2   9  -1    3.10    0.26
   2   9  -1    3.28    0.20
   2   9  -1    2.99    0.18
  -2  -9   1    2.94    0.20
  -2  -9   1    2.92    0.19
  -2  -9   1    3.29    0.25
  -2  -9   1    3.18    0.20
  -2  -9   1    3.38    0.22
  -2  -9   1    3.30    0.21
   1   9  -1    1.22    0.11
   1   9  -1    0.95    0.19
   1   9  -1    0.97    0.19
   1   9  -1    1.02    0.12
   1   9  -1    0.83    0.18
   1   9  -1    1.00    0.12
  -1  -9   1    1.02    0.13
  -1  -9   1    0.86    0.12
  -1  -9   1    0.98    0.12
  -1  -9   1    0.94    0.16
  -1  -9   1    1.23    0.14
  -1  -9   1    1.18    0.20
   0   9  -1   -0.01    0.18
   0   9  -1    0.03    0.05
   0   9  -1    0.11    0.06
   0   9  -1    0.10    0.09
   0   9  -1    0.11    0.09
   0   9  -1    0.01    0.12
   0   9  -1    0.14    0.09
   0  -9   1    0.02    0.06
   0  -9   1    0.07    0.05
   0  -9   1   -0.10    0.10
   0  -9   1    0.16    0.06
   0  -9   1   -0.13    0.11
  -1   9  -1    6.28    0.31
  -1   9  -1    5.92    0.34
  -1   9  -1    5.01    0.34
  -1   9  -1    6.68    0.35
  -1   9  -1    5.08    0.39
  -1   9  -1    5.83    0.29
  -1   9  -1    6.11    0.34
   1  -9   1    6.09    0.31
   1  -9   1    6.19    0.35
   1  -9   1    5.89    0.32
   1  -9   1    5.93    0.31
  -2   9  -1    6.58    0.37
  -2   9  -1    7.31    0.35
  -2   9  -1    7.40    0.39
  -2   9  -1    7.54    0.39
  -2   9  -1    7.50    0.36
   2  -9   1    7.60    0.36
   2  -9   1    7.11    0.36
   2  -9   1    7.55    0.36
   2  -9   1    6.97    0.39
   2  -9   1    6.82    0.38
  -3   9  -1    7.30    0.38
  -3   9  -1    6.95    0.34
  -3   9  -1    7.41    0.37
  -3   9  -1    7.36    0.36
   3  -9   1    7.15    0.35
   3  -9   1    7.29    0.35
   3  -9   1    6.74    0.38
   3  -9   1    6.64    0.34
  -4   9  -1    0.11    0.04
  -4   9  -1    0.17    0.08
   4  -9   1    0.12    0.04
   4  -9   1    0.13    0.05
   4  -9   1    0.25    0.07
  -5   9  -1    0.09    0.05
  -5   9  -1    0.02    0.05
  -5   9  -1    0.05    0.04
   5  -9   1    0.10    0.05
   8   8  -1    1.89    0.13
   8   8  -1    1.66    0.12
  -8  -8   1    1.87    0.14
   7   8  -1    5.14    0.24
   7   8  -1    4.69    0.28
   7   8  -1    5.10    0.27
   7   8  -1    5.35    0.28
  -7  -8   1    5.06    0.26
  -7  -8   1    5.18    0.27
  -7  -8   1    5.02    0.25
  -7  -8   1    5.56    0.28
  -7  -8   1    4.44    0.28
   6   8  -1    0.54    0.12
   6   8  -1    0.57    0.13
   6   8  -1    0.65    0.11
  -6  -8   1    0.50    0.10
  -6  -8   1    0.56    0.12
  -6  -8   1    0.55    0.10
   5   8  -1    3.98    0.27
   5   8  -1    4.28    0.26
   5   8  -1    3.42    0.26
   5   8  -1    4.18    0.22
   5   8  -1    3.38    0.28
   5   8  -1    4.13    0.24
  -5  -8   1    4.10    0.23
  -5  -8   1    4.21    0.25
  -5  -8   1    4.42    0.26
  -5  -8   1    4.21    0.26
   4   8  -1    0.74    0.11
   4   8  -1    0.86    0.11
   4   8  -1    0.61    0.10
   4   8  -1    0.57    0.12
  -4  -8   1    0.55    0.12
  -4  -8   1    0.80    0.13
  -4  -8   1    0.81    0.14
   3   8  -1    0.07    0.05
   3   8  -1   -0.03    0.14
   3   8  -1    0.03    0.09
   3   8  -1    0.00    0.16
   3   8  -1    0.08    0.06
   3   8  -1   -0.05    0.09
   3   8  -1   -0.26    0.21
  -3  -8   1    0.08    0.11
  -3  -8   1    0.06    0.07
  -3  -8   1    0.04    0.08
  -3  -8   1    0.01    0.08
  -3  -8   1    0.09    0.07
   2   8  -1   12.58    0.61
   2   8  -1   12.23    0.56
   2   8  -1   12.73    0.58
   2   8  -1   12.68    0.62
   2   8  -1   11.93    0.58
   2   8  -1   11.69    0.61
   2   8  -1   10.66    0.57
   2   8  -1   11.56    0.62
  -2  -8   1   12.10    0.58
  -2  -8   1   11.42    0.60
  -2  -8   1   12.29    0.59
  -2  -8   1   12.18    0.59
  -2  -8   1   12.44    0.58
  -2  -8   1   11.65    0.58
   1   8  -1    7.55    0.37
   1   8  -1    6.86    0.37
   1   8  -1    6.07    0.51
   1   8  -1    7.31    0.42
   1   8  -1    7.57    0.38
   1   8  -1    7.20    0.42
   1   8  -1    6.93    0.42
   1   8  -1    7.34    0.38
   1   8  -1    7.25    0.44
  -1  -8   1    7.54    0.40
  -1  -8   1    7.70    0.42
  -1  -8   1    7.59    0.38
  -1  -8   1    7.51    0.38
  -1  -8   1    7.63    0.38
  -1  -8   1    6.92    0.38
   0   8  -1   -0.09    0.06
   0   8  -1   -0.02    0.13
   0   8  -1   -0.05    0.10
   0   8  -1    0.07    0.07
   0   8  -1    0.03    0.07
   0   8  -1    0.05    0.06
   0   8  -1    0.07    0.17
   0   8  -1   -0.07    0.09
   0  -8   1    0.10    0.08
   0  -8   1    0.03    0.11
   0  -8   1   -0.06    0.07
   0  -8   1    0.16    0.11
   0  -8   1    0.14    0.12
   0  -8   1   -0.09    0.09
   0  -8   1    0.09    0.06
  -1   8  -1    0.82    0.15
  -1   8  -1    1.18    0.20
  -1   8  -1    1.13    0.13
  -1   8  -1    0.92    0.12
  -1   8  -1    1.29    0.30
  -1   8  -1    0.80    0.16
  -1   8  -1    0.83    0.18
  -1   8  -1    1.04    0.13
   1  -8   1    1.11    0.17
   1  -8   1    0.81    0.17
   1  -8   1    0.99    0.13
   1  -8   1    0.92    0.14
   1  -8   1    0.89    0.20
  -2   8  -1    0.93    0.11
  -2   8  -1    1.02    0.13
  -2   8  -1    0.82    0.12
  -2   8  -1    0.82    0.14
  -2   8  -1    0.86    0.16
  -2   8  -1    0.98    0.19
  -2   8  -1    0.87    0.25
   2  -8   1    1.05    0.14
   2  -8   1    0.90    0.17
   2  -8   1    1.00    0.14
   2  -8   1    1.05    0.16
   2  -8   1    0.83    0.19
  -3   8  -1    3.10    0.24
  -3   8  -1    3.18    0.22
  -3   8  -1    3.09    0.36
  -3   8  -1    3.98    0.22
  -3   8  -1    3.08    0.28
  -3   8  -1    3.88    0.26
   3  -8   1    4.05    0.25
   3  -8   1    3.58    0.28
  -4   8  -1   10.06    0.63
  -4   8  -1   12.40    0.57
  -4   8  -1   12.44    0.60
  -4   8  -1   12.30    0.59
  -4   8  -1   10.13    0.57
  -4   8  -1   12.35    0.55
  -4   8  -1   12.47    0.61
   4  -8   1   12.05    0.58
   4  -8   1   13.20    0.57
   4  -8   1   12.52    0.57
  -5   8  -1    0.27    0.07
  -5   8  -1    0.22    0.10
  -5   8  -1    0.20    0.08
  -5   8  -1    0.23    0.11
   5  -8   1    0.23    0.08
  -6   8  -1    1.80    0.20
  -6   8  -1    2.04    0.12
  -6   8  -1    2.55    0.20
  -6   8  -1    1.85    0.15
  -6   8  -1    2.26    0.16
   6  -8   1    2.21    0.13
   6  -8   1    1.91    0.14
   6  -8   1    2.43    0.20
   8   7  -1    1.14    0.08
   8   7  -1    1.05    0.12
   8   7  -1    1.11    0.10
   8   7  -1    1.02    0.21
  -8  -7   1    0.93    0.12
  -8  -7   1    0.97    0.09
   7   7  -1    5.65    0.28
   7   7  -1    5.51    0.30
   7   7  -1    5.66    0.32
   7   7  -1    5.83    0.32
  -7  -7   1    5.58    0.32
  -7  -7   1    5.94    0.31
  -7  -7   1    5.84    0.32
  -7  -7   1    5.68    0.30
   6   7  -1    3.20    0.32
   6   7  -1    2.54    0.18
   6   7  -1    2.20    0.23
   6   7  -1    2.57    0.18
  -6  -7   1    2.96    0.25
  -6  -7   1    2.76    0.21
  -6  -7   1    2.49    0.23
   5   7  -1   11.17    0.56
   5   7  -1    9.89    0.63
   5   7  -1   10.95    0.52
   5   7  -1   11.22    0.53
   5   7  -1   11.33    0.53
   5   7  -1   10.94    0.55
   5   7  -1   11.58    0.57
  -5  -7   1   10.99    0.55
  -5  -7   1   11.08    0.54
  -5  -7   1   10.87    0.57
  -5  -7   1   11.40    0.56
  -5  -7   1   10.36    0.54
  -5  -7   1   11.65    0.55
   4   7  -1    8.30    0.47
   4   7  -1    8.21    0.40
   4   7  -1    8.31    0.39
   4   7  -1    7.76    0.44
   4   7  -1    7.54    0.48
   4   7  -1    7.62    0.40
  -4  -7   1    8.00    0.42
  -4  -7   1    7.95    0.41
  -4  -7   1    8.21    0.41
  -4  -7   1    7.01    0.46
  -4  -7   1    8.04    0.41
  -4  -7   1    7.85    0.43
   3   7  -1    0.53    0.16
   3   7  -1    0.84    0.13
   3   7  -1    1.05    0.11
   3   7  -1    0.65    0.20
   3   7  -1    0.79    0.13
   3   7  -1    0.95    0.10
   3   7  -1    0.83    0.21
   3   7  -1    0.86    0.21
   3   7  -1    0.63    0.15
  -3  -7   1    0.58    0.24
  -3  -7   1    1.00    0.15
  -3  -7   1    1.09    0.16
  -3  -7   1    0.83    0.15
  -3  -7   1    0.61    0.16
  -3  -7   1    0.86    0.16
   2   7  -1    9.13    0.48
   2   7  -1    8.65    0.42
   2   7  -1    8.35    0.41
   2   7  -1    7.77    0.41
   2   7  -1    8.30    0.45
   2   7  -1    7.81    0.47
   2   7  -1    7.71    0.46
   2   7  -1    8.78    0.46
   2   7  -1    8.37    0.41
  -2  -7   1    8.62    0.43
  -2  -7   1    8.34    0.43
  -2  -7   1    8.45    0.46
  -2  -7   1    8.44    0.44
  -2  -7   1    8.24    0.43
  -2  -7   1    8.17    0.43
  -2  -7   1    8.19    0.52
   1   7  -1    7.15    0.45
   1   7  -1    8.94    0.45
   1   7  -1    7.68    0.46
   1   7  -1    8.30    0.40
   1   7  -1    8.00    0.44
   1   7  -1    8.66    0.41
   1   7  -1    8.13    0.40
   1   7  -1    7.62    0.40
  -1  -7   1    7.87    0.43
  -1  -7   1    8.62    0.42
  -1  -7   1    8.23    0.45
  -1  -7   1    8.29    0.42
  -1  -7   1    8.09    0.42
  -1  -7   1    7.96    0.42
  -1  -7   1    7.84    0.43
  -1  -7   1    7.81    0.51
  -1  -7   1    8.17    0.42
   0   7  -1    5.06    0.33
   0   7  -1    4.82    0.26
   0   7  -1    4.68    0.26
   0   7  -1    4.41    0.34
   0   7  -1    4.49    0.26
   0   7  -1    3.81    0.29
   0   7  -1    4.67    0.29
   0   7  -1    4.81    0.26
   0  -7   1    4.88    0.29
   0  -7   1    4.50    0.31
   0  -7   1    4.47    0.30
   0  -7   1    4.77    0.29
   0  -7   1    4.47    0.27
   0  -7   1    4.51    0.31
   0  -7   1    4.89    0.28
   0  -7   1    4.25    0.40
  -1   7  -1    4.42    0.25
  -1   7  -1    4.17    0.29
  -1   7  -1    4.31    0.29
  -1   7  -1    4.15    0.24
  -1   7  -1    3.63    0.29
  -1   7  -1    4.41    0.25
  -1   7  -1    3.97    0.24
  -1   7  -1    4.35    0.32
   1  -7   1    4.92    0.29
   1  -7   1    4.00    0.27
   1  -7   1    4.43    0.27
   1  -7   1    4.33    0.30
   1  -7   1    4.23    0.27
   1  -7   1    4.39    0.33
   1  -7   1    4.50    0.28
  -2   7  -1   13.32    0.74
  -2   7  -1   15.23    0.73
  -2   7  -1   14.76    0.79
  -2   7  -1   15.35    0.68
  -2   7  -1   14.57    0.69
  -2   7  -1   13.22    0.69
  -2   7  -1   15.35    0.69
  -2   7  -1   14.65    0.74
   2  -7   1   15.07    0.70
   2  -7   1   15.16    0.69
   2  -7   1   15.72    0.72
   2  -7   1   14.68    0.71
   2  -7   1   14.58    0.70
   2  -7   1   14.61    0.70
  -3   7  -1    6.77    0.38
  -3   7  -1    7.11    0.43
  -3   7  -1    8.17    0.45
  -3   7  -1    7.37    0.39
  -3   7  -1    7.50    0.47
  -3   7  -1    7.44    0.37
  -3   7  -1    6.82    0.46
   3  -7   1    7.56    0.40
   3  -7   1    7.60    0.39
   3  -7   1    7.60    0.40
   3  -7   1    7.25    0.41
   3  -7   1    8.14    0.42
   3  -7   1    7.35    0.41
  -4   7  -1    0.29    0.08
  -4   7  -1    0.22    0.08
  -4   7  -1    0.17    0.16
  -4   7  -1    0.29    0.12
  -4   7  -1    0.18    0.09
  -4   7  -1   -0.06    0.19
  -4   7  -1    0.28    0.07
   4  -7   1    0.19    0.10
   4  -7   1    0.12    0.07
   4  -7   1    0.29    0.08
   4  -7   1    0.18    0.12
  -5   7  -1    2.05    0.26
  -5   7  -1    1.84    0.25
  -5   7  -1    1.61    0.22
  -5   7  -1    2.19    0.14
  -5   7  -1    2.09    0.17
  -5   7  -1    1.94    0.24
  -5   7  -1    1.69    0.19
   5  -7   1    2.20    0.18
   5  -7   1    2.21    0.21
   5  -7   1    2.04    0.16
   5  -7   1    2.21    0.16
   5  -7   1    2.31    0.18
  -6   7  -1    1.98    0.29
  -6   7  -1    2.42    0.14
  -6   7  -1    1.93    0.18
  -6   7  -1    2.33    0.23
  -6   7  -1    2.20    0.21
  -6   7  -1    2.03    0.20
   6  -7   1    2.48    0.17
   6  -7   1    2.22    0.17
   6  -7   1    2.34    0.16
   6  -7   1    2.19    0.16
  -7   7  -1    1.30    0.13
  -7   7  -1    1.33    0.10
  -7   7  -1    1.30    0.14
   7  -7   1    1.21    0.10
   7  -7   1    1.16    0.14
   7  -7   1    1.43    0.12
   7  -7   1    1.21    0.13
   9   6  -1    0.09    0.04
   9   6  -1   -0.02    0.08
  -9  -6   1    0.02    0.05
  -9  -6   1    0.03    0.05
  -9  -6   1    0.23    0.07
   8   6  -1    0.14    0.12
   8   6  -1    0.13    0.04
   8   6  -1    0.03    0.08
   8   6  -1    0.15    0.06
  -8  -6   1    0.24    0.06
   7   6  -1    0.04    0.07
   7   6  -1    0.04    0.09
   7   6  -1    0.17    0.07
   7   6  -1    0.17    0.10
   7   6  -1    0.13    0.17
   7   6  -1    0.01    0.09
  -7  -6   1    0.14    0.08
  -7  -6   1    0.19    0.10
  -7  -6   1    0.10    0.10
  -7  -6   1    0.15    0.08
   6   6  -1    0.50    0.11
   6   6  -1    0.62    0.12
   6   6  -1    0.61    0.10
   6   6  -1    0.85    0.12
   6   6  -1    0.66    0.17
   6   6  -1    0.27    0.19
  -6  -6   1    0.62    0.15
  -6  -6   1    0.75    0.16
  -6  -6   1    0.70    0.18
  -6  -6   1    0.52    0.14
  -6  -6   1    0.97    0.18
   5   6  -1    3.34    0.21
   5   6  -1    3.60    0.23
   5   6  -1    3.77    0.22
   5   6  -1    3.70    0.21
   5   6  -1    2.94    0.29
   5   6  -1    3.54    0.27
  -5  -6   1    3.57    0.24
  -5  -6   1    3.19    0.37
  -5  -6   1    3.44    0.27
  -5  -6   1    3.64    0.28
  -5  -6   1    3.74    0.25
  -5  -6   1    3.76    0.27
   4   6  -1   -0.01    0.06
   4   6  -1    0.07    0.09
   4   6  -1    0.05    0.07
   4   6  -1   -0.01    0.06
   4   6  -1    0.02    0.06
   4   6  -1   -0.03    0.10
  -4  -6   1    0.06    0.08
  -4  -6   1   -0.02    0.07
  -4  -6   1    0.13    0.12
  -4  -6   1    0.02    0.08
  -4  -6   1   -0.04    0.09
  -4  -6   1   -0.02    0.10
  -4  -6   1    0.21    0.15
   3   6  -1    2.37    0.21
   3   6  -1    2.16    0.21
   3   6  -1    2.55    0.16
   3   6  -1    2.33    0.24
   3   6  -1    2.63    0.18
   3   6  -1    2.63    0.37
   3   6  -1    2.75    0.17
  -3  -6   1    2.80    0.26
  -3  -6   1    2.80    0.20
  -3  -6   1    2.40    0.22
  -3  -6   1    2.25    0.21
  -3  -6   1    2.46    0.24
  -3  -6   1    2.46    0.20
  -3  -6   1    2.62    0.26
   2   6  -1    1.38    0.24
   2   6  -1    1.24    0.11
   2   6  -1    1.07    0.15
   2   6  -1    1.03    0.28
   2   6  -1    1.04    0.16
   2   6  -1    1.22    0.10
   2   6  -1    1.12    0.18
   2   6  -1    1.46    0.14
   2   6  -1    1.23    0.15
  -2  -6   1    1.09    0.18
  -2  -6   1    1.02    0.21
  -2  -6   1    1.35    0.20
  -2  -6   1    1.08    0.18
  -2  -6   1    1.56    0.23
  -2  -6   1    1.47    0.17
  -2  -6   1    1.15    0.12
  -2  -6   1    0.94    0.15
   1   6  -1    7.71    0.36
   1   6  -1    7.11    0.40
   1   6  -1    7.69    0.40
   1   6  -1    7.10    0.44
   1   6  -1    6.97    0.39
   1   6  -1    7.20    0.40
   1   6  -1    7.97    0.37
  -1  -6   1    6.87    0.42
  -1  -6   1    7.94    0.39
  -1  -6   1    7.34    0.39
  -1  -6   1    7.37    0.38
  -1  -6   1    8.03    0.38
  -1  -6   1    7.66    0.42
  -1  -6   1    7.30    0.42
  -1  -6   1    7.50    0.39
  -1  -6   1    7.29    0.41
   0   6  -1    0.07    0.07
   0   6  -1    0.24    0.12
   0   6  -1    0.12    0.06
   0   6  -1    0.09    0.09
   0   6  -1    0.07    0.07
   0   6  -1    0.07    0.04
   0  -6   1    0.18    0.09
   0  -6   1    0.08    0.07
   0  -6   1    0.19    0.12
   0  -6   1    0.14    0.11
   0  -6   1    0.08    0.10
   0  -6   1    0.07    0.13
   0  -6   1    0.16    0.08
   0  -6   1    0.13    0.10
  -1   6  -1    0.07    0.09
  -1   6  -1    0.03    0.11
  -1   6  -1    0.01    0.04
  -1   6  -1    0.06    0.09
  -1   6  -1    0.02    0.06
  -1   6  -1    0.07    0.08
   1  -6   1   -0.08    0.09
   1  -6   1    0.09    0.07
   1  -6   1    0.04    0.16
   1  -6   1    0.11    0.09
   1  -6   1    0.06    0.11
   1  -6   1    0.25    0.11
   1  -6   1    0.07    0.08
   1  -6   1    0.01    0.10
  -2   6  -1   18.01    0.87
  -2   6  -1   18.73    0.83
  -2   6  -1   16.97    0.86
  -2   6  -1   18.92    0.83
  -2   6  -1   18.03    0.83
  -2   6  -1   18.93    0.87
  -2   6  -1   16.46    0.90
   2  -6   1   16.50    0.83
   2  -6   1   18.42    0.85
   2  -6   1   19.77    0.86
   2  -6   1   18.35    0.84
   2  -6   1   18.17    0.84
   2  -6   1   19.11    0.84
  -3   6  -1    7.21    0.37
  -3   6  -1    6.76    0.40
  -3   6  -1    7.37    0.37
  -3   6  -1    7.37    0.42
  -3   6  -1    7.74    0.44
  -3   6  -1    6.49    0.36
  -3   6  -1    7.10    0.37
  -3   6  -1    7.20    0.45
   3  -6   1    7.16    0.40
   3  -6   1    7.31    0.39
   3  -6   1    7.47    0.39
   3  -6   1    7.17    0.41
   3  -6   1    7.02    0.38
   3  -6   1    7.47    0.41
  -4   6  -1    3.08    0.20
  -4   6  -1    2.86    0.26
  -4   6  -1    3.29    0.21
  -4   6  -1    3.55    0.27
  -4   6  -1    3.41    0.31
  -4   6  -1    2.99    0.21
  -4   6  -1    3.11    0.20
  -4   6  -1    2.94    0.26
   4  -6   1    2.96    0.25
   4  -6   1    3.31    0.23
   4  -6   1    2.94    0.22
   4  -6   1    2.89    0.22
   4  -6   1    3.02    0.30
   4  -6   1    2.98    0.26
  -5   6  -1    1.41    0.15
  -5   6  -1    1.10    0.24
  -5   6  -1    1.85    0.26
  -5   6  -1    1.67    0.22
  -5   6  -1    1.60    0.24
  -5   6  -1    1.43    0.16
  -5   6  -1    1.49    0.15
   5  -6   1    1.65    0.17
   5  -6   1    1.50    0.18
   5  -6   1    1.86    0.19
   5  -6   1    1.39    0.16
  -6   6  -1    1.54    0.24
  -6   6  -1    1.33    0.13
  -6   6  -1    0.91    0.30
  -6   6  -1    1.53    0.21
  -6   6  -1    1.07    0.23
  -6   6  -1    1.36    0.19
  -6   6  -1    1.47    0.15
   6  -6   1    1.61    0.16
   6  -6   1    1.46    0.14
   6  -6   1    1.13    0.16
   6  -6   1    1.39    0.24
  -7   6  -1    0.46    0.20
  -7   6  -1    0.41    0.12
  -7   6  -1    0.47    0.13
  -7   6  -1    0.46    0.15
  -7   6  -1    0.71    0.09
   7  -6   1    0.63    0.10
   7  -6   1    0.54    0.10
   7  -6   1    0.61    0.11
   7  -6   1    0.77    0.15
  -8   6  -1    3.52    0.20
  -8   6  -1    3.15    0.21
   8  -6   1    3.70    0.19
   8  -6   1    3.15    0.19
   8  -6   1    3.25    0.19
   9   5  -1    1.10    0.09
   9   5  -1    1.24    0.13
   9   5  -1    1.15    0.11
  -9  -5   1    1.15    0.12
  -9  -5   1    1.36    0.11
   8   5  -1    1.18    0.10
   8   5  -1    1.17    0.15
   8   5  -1    0.70    0.18
   8   5  -1    0.83    0.14
   8   5  -1    0.89    0.17
  -8  -5   1    1.32    0.13
  -8  -5   1    1.09    0.16
   7   5  -1    7.52    0.42
   7   5  -1    8.35    0.43
   7   5  -1    7.98    0.40
   7   5  -1    7.06    0.55
   7   5  -1    7.75    0.40
   7   5  -1    7.98    0.43
   7   5  -1    8.16    0.38
  -7  -5   1    7.78    0.42
  -7  -5   1    7.91    0.41
  -7  -5   1    7.27    0.45
  -7  -5   1    7.94    0.43
   6   5  -1    1.13    0.22
   6   5  -1    1.34    0.15
   6   5  -1    1.38    0.21
   6   5  -1    1.21    0.20
   6   5  -1    1.41    0.14
   6   5  -1    1.09    0.15
   6   5  -1    1.33    0.13
  -6  -5   1    1.43    0.33
  -6  -5   1    1.56    0.23
  -6  -5   1    1.54    0.19
  -6  -5   1    1.51    0.18
  -6  -5   1    1.33    0.18
  -6  -5   1    1.33    0.18
   5   5  -1    3.87    0.22
   5   5  -1    3.58    0.28
   5   5  -1    3.22    0.27
   5   5  -1    3.80    0.22
   5   5  -1    3.61    0.22
   5   5  -1    3.64    0.23
   5   5  -1    3.30    0.26
  -5  -5   1    3.87    0.26
  -5  -5   1    4.00    0.26
  -5  -5   1    3.68    0.27
  -5  -5   1    3.51    0.31
  -5  -5   1    3.94    0.27
   4   5  -1   29.77    1.36
   4   5  -1   30.66    1.31
   4   5  -1   28.98    1.35
   4   5  -1   27.99    1.33
   4   5  -1   29.49    1.31
   4   5  -1   31.53    1.32
   4   5  -1   30.58    1.32
  -4  -5   1   29.68    1.37
  -4  -5   1   29.19    1.32
  -4  -5   1   28.18    1.33
  -4  -5   1   28.81    1.34
  -4  -5   1   30.42    1.32
  -4  -5   1   29.51    1.34
  -4  -5   1   30.02    1.34
   3   5  -1    0.68    0.17
   3   5  -1    0.87    0.13
   3   5  -1    0.95    0.14
   3   5  -1    1.01    0.12
   3   5  -1    1.38    0.25
   3   5  -1    0.89    0.08
   3   5  -1    0.96    0.09
   3   5  -1    0.92    0.19
  -3  -5   1    0.73    0.16
  -3  -5   1    0.77    0.18
  -3  -5   1    1.01    0.15
  -3  -5   1    0.95    0.28
  -3  -5   1    0.76    0.13
  -3  -5   1    1.43    0.21
  -3  -5   1    1.19    0.17
  -3  -5   1    0.96    0.17
  -3  -5   1    0.73    0.22
   2   5  -1    0.00    0.07
   2   5  -1    0.10    0.04
   2   5  -1   -0.12    0.13
   2   5  -1    0.04    0.08
   2   5  -1    0.05    0.06
   2   5  -1    0.09    0.04
   2   5  -1    0.11    0.06
   2   5  -1    0.13    0.10
  -2  -5   1   -0.04    0.07
  -2  -5   1    0.21    0.17
  -2  -5   1   -0.16    0.13
  -2  -5   1    0.15    0.07
  -2  -5   1    0.04    0.07
  -2  -5   1   -0.05    0.06
  -2  -5   1    0.09    0.09
  -2  -5   1   -0.08    0.10
  -2  -5   1    0.11    0.10
  -2  -5   1    0.08    0.10
   1   5  -1    0.14    0.07
   1   5  -1    0.16    0.09
   1   5  -1    0.10    0.04
   1   5  -1    0.22    0.08
   1   5  -1    0.11    0.04
   1   5  -1    0.12    0.06
   1   5  -1    0.17    0.09
   1   5  -1    0.14    0.09
  -1  -5   1    0.19    0.13
  -1  -5   1    0.12    0.07
  -1  -5   1    0.37    0.15
  -1  -5   1    0.13    0.09
  -1  -5   1    0.21    0.09
  -1  -5   1    0.06    0.10
  -1  -5   1    0.44    0.16
  -1  -5   1    0.09    0.10
  -1  -5   1    0.13    0.08
  -1  -5   1    0.31    0.09
   0   5  -1    7.92    0.42
   0   5  -1    8.81    0.39
   0   5  -1    9.28    0.40
   0   5  -1    8.19    0.42
   0   5  -1    9.41    0.43
   0   5  -1    8.42    0.43
   0   5  -1    8.53    0.40
   0  -5   1    8.49    0.44
   0  -5   1    7.91    0.43
   0  -5   1    8.24    0.43
   0  -5   1    8.07    0.43
   0  -5   1    8.76    0.40
   0  -5   1    8.83    0.43
   0  -5   1    7.98    0.44
   0  -5   1    7.71    0.43
   0  -5   1    7.56    0.42
  -1   5  -1    8.52    0.38
  -1   5  -1    8.60    0.42
  -1   5  -1    8.24    0.38
  -1   5  -1    8.23    0.40
  -1   5  -1    8.16    0.43
  -1   5  -1    7.47    0.41
   1  -5   1    8.34    0.43
   1  -5   1    7.47    0.41
   1  -5   1    7.73    0.41
   1  -5   1    7.91    0.41
   1  -5   1    7.91    0.43
   1  -5   1    7.86    0.44
   1  -5   1    7.54    0.41
   1  -5   1    7.32    0.41
   1  -5   1    8.18    0.43
   1  -5   1    8.14    0.39
  -2   5  -1    1.04    0.28
  -2   5  -1    1.38    0.13
  -2   5  -1    0.99    0.12
  -2   5  -1    1.10    0.10
  -2   5  -1    1.19    0.19
  -2   5  -1    1.33    0.13
  -2   5  -1    1.09    0.10
   2  -5   1    0.96    0.22
   2  -5   1    1.16    0.17
   2  -5   1    1.33    0.19
   2  -5   1    1.24    0.21
   2  -5   1    0.73    0.16
   2  -5   1    0.87    0.17
   2  -5   1    1.76    0.29
   2  -5   1    1.00    0.11
   2  -5   1    1.17    0.14
  -3   5  -1    0.97    0.12
  -3   5  -1    1.06    0.15
  -3   5  -1    0.90    0.15
  -3   5  -1    0.94    0.10
  -3   5  -1    0.99    0.13
  -3   5  -1    0.96    0.10
   3  -5   1    1.02    0.15
   3  -5   1    0.95    0.17
   3  -5   1    1.23    0.15
   3  -5   1    1.01    0.16
   3  -5   1    0.95    0.19
   3  -5   1    1.06    0.23
  -4   5  -1    0.23    0.07
  -4   5  -1    0.23    0.07
  -4   5  -1    0.43    0.14
  -4   5  -1    0.12    0.07
  -4   5  -1    0.19    0.11
   4  -5   1    0.19    0.07
   4  -5   1    0.36    0.11
   4  -5   1    0.09    0.08
   4  -5   1    0.31    0.09
   4  -5   1    0.08    0.13
   4  -5   1    0.00    0.14
  -5   5  -1    0.25    0.12
  -5   5  -1    0.19    0.08
  -5   5  -1    0.16    0.09
  -5   5  -1    0.07    0.10
  -5   5  -1   -0.06    0.11
  -5   5  -1    0.14    0.07
  -5   5  -1    0.03    0.07
   5  -5   1    0.11    0.14
   5  -5   1    0.12    0.07
   5  -5   1    0.02    0.07
   5  -5   1    0.21    0.09
  -6   5  -1   16.36    0.80
  -6   5  -1   16.26    0.74
  -6   5  -1   16.94    0.80
  -6   5  -1   16.32    0.78
  -6   5  -1   16.29    0.73
  -6   5  -1   13.60    0.80
  -6   5  -1   15.46    0.75
   6  -5   1   16.78    0.75
   6  -5   1   15.43    0.78
   6  -5   1   15.33    0.75
   6  -5   1   16.32    0.75
  -7   5  -1   15.82    0.72
  -7   5  -1   12.69    0.72
  -7   5  -1   16.08    0.74
  -7   5  -1   15.96    0.77
  -7   5  -1   15.42    0.69
   7  -5   1   15.96    0.72
   7  -5   1   16.24    0.72
   7  -5   1   14.77    0.72
  -8   5  -1    0.04    0.07
  -8   5  -1    0.12    0.08
   8  -5   1    0.24    0.07
   8  -5   1    0.19    0.06
   8  -5   1    0.16    0.05
  -9   5  -1    1.73    0.15
  -9   5  -1    1.52    0.13
   9  -5   1    1.91    0.12
   9  -5   1    2.04    0.12
   9  -5   1    1.71    0.13
  10   4  -1   -0.01    0.05
  10   4  -1    0.07    0.03
 -10  -4   1   -0.01    0.04
 -10  -4   1    0.09    0.06
 -10  -4   1    0.22    0.08
   9   4  -1    2.31    0.16
   9   4  -1    2.29    0.14
   9   4  -1    2.18    0.17
  -9  -4   1    2.46    0.18
  -9  -4   1    2.52    0.17
   8   4  -1    1.71    0.19
   8   4  -1    2.22    0.23
   8   4  -1    2.25    0.22
   8   4  -1    1.97    0.18
   8   4  -1    1.58    0.22
  -8  -4   1    1.98    0.23
  -8  -4   1    1.94    0.27
   7   4  -1    7.43    0.36
   7   4  -1    6.71    0.39
   7   4  -1    7.14    0.37
   7   4  -1    7.16    0.42
   7   4  -1    7.35    0.39
   7   4  -1    6.75    0.41
  -7  -4   1    7.53    0.41
  -7  -4   1    7.25    0.40
  -7  -4   1    7.07    0.40
   6   4  -1    0.05    0.06
   6   4  -1    0.02    0.11
   6   4  -1    0.12    0.08
   6   4  -1    0.03    0.07
   6   4  -1   -0.02    0.06
  -6  -4   1   -0.01    0.09
  -6  -4   1    0.06    0.08
  -6  -4   1   -0.01    0.09
  -6  -4   1   -0.04    0.10
  -6  -4   1   -0.01    0.12
   5   4  -1   26.99    1.12
   5   4  -1   25.13    1.11
   5   4  -1   23.76    1.15
   5   4  -1   25.63    1.12
   5   4  -1   24.90    1.14
   5   4  -1   23.64    1.14
   5   4  -1   25.08    1.11
  -5  -4   1   24.00    1.14
  -5  -4   1   25.35    1.14
  -5  -4   1   25.18    1.15
  -5  -4   1   23.63    1.13
  -5  -4   1   25.39    1.17
  -5  -4   1   25.03    1.14
   4   4  -1   69.58    2.88
   4   4  -1   66.61    2.88
   4   4  -1   67.54    2.88
   4   4  -1   63.52    2.91
   4   4  -1   68.04    2.91
   4   4  -1   64.47    2.87
   4   4  -1   64.13    2.88
  -4  -4   1   68.30    2.90
  -4  -4   1   63.63    2.89
  -4  -4   1   67.11    2.88
  -4  -4   1   64.87    2.90
  -4  -4   1   67.57    2.90
  -4  -4   1   66.46    2.87
  -4  -4   1   67.15    2.89
   3   4  -1   15.56    0.68
   3   4  -1   13.99    0.71
   3   4  -1   14.50    0.71
   3   4  -1   15.88    0.70
   3   4  -1   15.44    0.69
   3   4  -1   16.62    0.68
   3   4  -1   14.98    0.68
   3   4  -1   15.60    0.71
   3   4  -1   14.90    0.69
  -3  -4   1   13.92    0.71
  -3  -4   1   14.99    0.69
  -3  -4   1   13.97    0.71
  -3  -4   1   16.50    0.69
  -3  -4   1   14.06    0.70
  -3  -4   1   13.98    0.70
   2   4  -1   62.64    2.74
   2   4  -1   60.06    2.70
   2   4  -1   64.21    2.71
   2   4  -1   64.36    2.71
   2   4  -1   58.15    2.72
   2   4  -1   64.61    2.70
   2   4  -1   63.65    2.70
   2   4  -1   62.06    2.71
   2   4  -1   59.66    2.72
  -2  -4   1   62.90    2.73
  -2  -4   1   64.32    2.71
  -2  -4   1   62.28    2.71
  -2  -4   1   63.54    2.71
  -2  -4   1   62.04    2.71
  -2  -4   1   63.49    2.71
   1   4  -1   22.89    1.04
   1   4  -1   23.49    1.02
   1   4  -1   23.00    1.05
   1   4  -1   23.03    1.04
   1   4  -1   23.08    1.03
   1   4  -1   24.06    1.03
   1   4  -1   21.13    1.03
   1   4  -1   23.43    1.02
  -1  -4   1   23.53    1.03
  -1  -4   1   22.84    1.05
  -1  -4   1   23.81    1.03
  -1  -4   1   23.61    1.03
  -1  -4   1   24.33    1.03
  -1  -4   1   23.84    1.04
   0   4  -1    7.56    0.34
   0   4  -1    6.12    0.34
   0   4  -1    6.97    0.34
   0   4  -1    7.10    0.35
   0   4  -1    7.31    0.33
   0   4  -1    7.30    0.33
   0   4  -1    6.79    0.34
   0   4  -1    6.91    0.34
   0  -4   1    7.19    0.34
   0  -4   1    6.78    0.34
   0  -4   1    6.90    0.33
   0  -4   1    7.17    0.36
   0  -4   1    7.30    0.34
  -1   4  -1    0.61    0.07
  -1   4  -1    0.64    0.12
  -1   4  -1    0.46    0.06
  -1   4  -1    0.61    0.08
  -1   4  -1    0.54    0.08
  -1   4  -1    0.55    0.06
   1  -4   1    0.44    0.08
   1  -4   1    0.59    0.09
   1  -4   1    0.54    0.08
   1  -4   1    0.38    0.06
   1  -4   1    0.55    0.09
  -2   4  -1    1.13    0.10
  -2   4  -1    1.10    0.09
  -2   4  -1    1.17    0.10
  -2   4  -1    1.17    0.12
  -2   4  -1    1.14    0.12
  -2   4  -1    1.10    0.09
  -2   4  -1    1.14    0.11
   2  -4   1    1.19    0.10
   2  -4   1    1.01    0.11
   2  -4   1    1.03    0.09
   2  -4   1    1.16    0.12
   2  -4   1    1.42    0.11
  -3   4  -1    1.47    0.21
  -3   4  -1    1.30    0.13
  -3   4  -1    1.22    0.29
  -3   4  -1    1.19    0.13
  -3   4  -1    1.46    0.16
  -3   4  -1    1.30    0.10
  -3   4  -1    0.92    0.19
  -3   4  -1    1.51    0.13
  -3   4  -1    1.33    0.10
   3  -4   1    1.24    0.16
   3  -4   1    1.13    0.17
   3  -4   1    1.28    0.22
   3  -4   1    1.42    0.19
   3  -4   1    1.25    0.17
   3  -4   1    1.06    0.14
   3  -4   1    1.13    0.17
  -4   4  -1    0.08    0.09
  -4   4  -1    0.20    0.08
  -4   4  -1    0.06    0.06
  -4   4  -1    0.25    0.08
  -4   4  -1    0.11    0.09
  -4   4  -1    0.10    0.06
   4  -4   1    0.16    0.12
   4  -4   1    0.12    0.10
   4  -4   1    0.17    0.16
   4  -4   1    0.24    0.09
   4  -4   1    0.17    0.08
   4  -4   1    0.24    0.09
   4  -4   1    0.09    0.15
  -5   4  -1    3.66    0.23
  -5   4  -1    3.25    0.24
  -5   4  -1    3.57    0.22
  -5   4  -1    3.74    0.22
  -5   4  -1    3.56    0.26
  -5   4  -1    3.46    0.38
  -5   4  -1    3.32    0.29
   5  -4   1    3.74    0.25
   5  -4   1    3.41    0.23
   5  -4   1    3.42    0.33
   5  -4   1    3.31    0.29
   5  -4   1    3.93    0.30
   5  -4   1    3.93    0.26
  -6   4  -1   15.46    0.72
  -6   4  -1   13.72    0.72
  -6   4  -1   14.55    0.66
  -6   4  -1   13.54    0.73
  -6   4  -1   14.50    0.68
  -6   4  -1   15.02    0.73
  -6   4  -1   14.43    0.68
  -6   4  -1   13.30    0.68
   6  -4   1   14.00    0.69
   6  -4   1   14.68    0.69
   6  -4   1   15.08    0.69
   6  -4   1   14.74    0.78
   6  -4   1   13.49    0.74
  -7   4  -1   52.56    2.26
  -7   4  -1   52.92    2.31
  -7   4  -1   51.95    2.27
  -7   4  -1   50.60    2.29
  -7   4  -1   49.42    2.28
  -7   4  -1   51.29    2.34
   7  -4   1   53.63    2.29
   7  -4   1   52.51    2.28
   7  -4   1   52.62    2.29
  -8   4  -1    0.63    0.09
  -8   4  -1    0.47    0.14
  -8   4  -1    0.64    0.17
  -8   4  -1    0.91    0.19
   8  -4   1    0.57    0.12
   8  -4   1    0.45    0.11
  -9   4  -1    0.25    0.08
  -9   4  -1    0.16    0.06
   9  -4   1    0.31    0.08
   9  -4   1    0.44    0.09
  10   3  -1    2.09    0.15
 -10  -3   1    2.30    0.16
 -10  -3   1    2.02    0.14
 -10  -3   1    2.08    0.15
   9   3  -1    1.41    0.26
   9   3  -1    1.58    0.12
   9   3  -1    2.00    0.15
   9   3  -1    2.03    0.17
   9   3  -1    1.93    0.28
  -9  -3   1    2.31    0.21
  -9  -3   1    1.84    0.15
  -9  -3   1    2.06    0.17
   8   3  -1   17.17    1.00
   8   3  -1   20.97    0.94
   8   3  -1   20.33    0.94
   8   3  -1   20.42    0.91
   8   3  -1   20.69    0.96
   8   3  -1   20.69    0.93
   8   3  -1   20.83    0.95
  -8  -3   1   20.34    0.95
  -8  -3   1   21.18    0.95
  -8  -3   1   20.86    0.96
   7   3  -1   15.50    0.86
   7   3  -1   17.49    0.77
   7   3  -1   14.48    0.82
   7   3  -1   16.80    0.81
   7   3  -1   16.42    0.78
   7   3  -1   16.74    0.75
   7   3  -1   17.03    0.77
   7   3  -1   16.11    0.80
  -7  -3   1   17.56    0.79
  -7  -3   1   16.00    0.79
  -7  -3   1   15.93    0.79
  -7  -3   1   17.44    0.80
   6   3  -1    6.35    0.33
   6   3  -1    6.89    0.35
   6   3  -1    6.10    0.39
   6   3  -1    6.16    0.37
   6   3  -1    6.18    0.33
   6   3  -1    6.55    0.33
   6   3  -1    5.87    0.39
  -6  -3   1    6.17    0.44
  -6  -3   1    7.06    0.57
  -6  -3   1    6.12    0.37
  -6  -3   1    6.14    0.37
  -6  -3   1    7.24    0.47
  -6  -3   1    6.19    0.37
  -6  -3   1    6.91    0.38
   5   3  -1    0.05    0.05
   5   3  -1    0.09    0.09
   5   3  -1    0.10    0.08
   5   3  -1   -0.01    0.13
   5   3  -1    0.00    0.08
   5   3  -1   -0.03    0.06
  -5  -3   1   -0.05    0.10
  -5  -3   1    0.18    0.16
  -5  -3   1   -0.07    0.09
  -5  -3   1    0.07    0.09
  -5  -3   1   -0.05    0.21
   4   3  -1   36.21    1.52
   4   3  -1   35.12    1.52
   4   3  -1   34.67    1.54
   4   3  -1   33.15    1.54
   4   3  -1   33.22    1.53
   4   3  -1   36.37    1.54
   4   3  -1   36.43    1.52
   4   3  -1   35.30    1.52
  -4  -3   1   32.83    1.55
  -4  -3   1   33.96    1.53
  -4  -3   1   33.52    1.54
  -4  -3   1   34.40    1.54
  -4  -3   1   36.62    1.51
  -4  -3   1   33.52    1.54
  -4  -3   1   34.09    1.55
   3   3  -1   15.72    0.68
   3   3  -1   15.50    0.69
   3   3  -1   14.75    0.69
   3   3  -1   15.36    0.68
   3   3  -1   15.68    0.71
   3   3  -1   15.13    0.70
   3   3  -1   14.64    0.70
   3   3  -1   15.97    0.68
   3   3  -1   14.46    0.69
  -3  -3   1   14.54    0.69
  -3  -3   1   15.91    0.70
  -3  -3   1   14.80    0.69
  -3  -3   1   16.04    0.68
   2   3  -1    0.15    0.04
   2   3  -1    0.18    0.05
   2   3  -1    0.19    0.06
   2   3  -1    0.21    0.06
   2   3  -1    0.19    0.04
   2   3  -1    0.23    0.06
   2   3  -1    0.21    0.06
  -2  -3   1    0.17    0.05
  -2  -3   1    0.14    0.05
  -2  -3   1    0.14    0.04
  -2  -3   1    0.18    0.06
   1   3  -1   18.56    0.82
   1   3  -1   20.35    0.85
   1   3  -1   17.95    0.84
   1   3  -1   19.39    0.83
   1   3  -1   20.50    0.84
   1   3  -1   17.95    0.83
   1   3  -1   19.25    0.83
  -1  -3   1   18.54    0.83
  -1  -3   1   18.96    0.83
  -1  -3   1   17.62    0.83
  -1  -3   1   18.66    0.84
   0   3  -1   53.85    2.30
   0   3  -1   53.84    2.32
   0   3  -1   54.22    2.30
   0   3  -1   53.42    2.31
   0   3  -1   54.05    2.31
   0   3  -1   51.69    2.32
   0   3  -1   52.04    2.31
   0  -3   1   54.70    2.32
   0  -3   1   53.56    2.31
   0  -3   1   53.77    2.30
   0  -3   1   53.58    2.31
   0  -3   1   53.28    2.31
  -1   3  -1   26.33    1.14
  -1   3  -1   27.22    1.14
  -1   3  -1   26.26    1.14
  -1   3  -1   25.75    1.14
  -1   3  -1   25.61    1.14
   1  -3   1   26.96    1.14
   1  -3   1   24.35    1.15
   1  -3   1   25.87    1.14
   1  -3   1   26.78    1.14
   1  -3   1   26.42    1.14
  -2   3  -1   15.83    0.70
  -2   3  -1   14.30    0.71
  -2   3  -1   15.98    0.70
  -2   3  -1   16.53    0.72
  -2   3  -1   16.42    0.71
  -2   3  -1   16.12    0.71
  -2   3  -1   15.01    0.70
   2  -3   1   16.13    0.70
   2  -3   1   15.62    0.70
   2  -3   1   16.01    0.71
   2  -3   1   16.37    0.69
   2  -3   1   15.36    0.70
   2  -3   1   15.23    0.70
  -3   3  -1    7.47    0.36
  -3   3  -1    7.50    0.36
  -3   3  -1    6.78    0.36
  -3   3  -1    7.53    0.35
  -3   3  -1    7.21    0.36
  -3   3  -1    7.18    0.34
   3  -3   1    7.48    0.33
   3  -3   1    7.58    0.36
   3  -3   1    6.76    0.36
   3  -3   1    7.32    0.35
  -4   3  -1    0.46    0.11
  -4   3  -1    0.33    0.10
  -4   3  -1    0.26    0.10
  -4   3  -1    0.27    0.07
  -4   3  -1    0.31    0.08
  -4   3  -1    0.26    0.14
  -4   3  -1    0.30    0.06
   4  -3   1    0.19    0.13
   4  -3   1    0.35    0.09
   4  -3   1    0.47    0.14
   4  -3   1    0.11    0.18
   4  -3   1    0.16    0.08
   4  -3   1    0.34    0.11
  -5   3  -1    2.30    0.16
  -5   3  -1    2.77    0.18
  -5   3  -1    2.39    0.18
  -5   3  -1    2.41    0.28
  -5   3  -1    2.19    0.30
  -5   3  -1    2.84    0.17
  -5   3  -1    2.59    0.19
   5  -3   1    2.45    0.24
   5  -3   1    2.31    0.26
   5  -3   1    2.35    0.22
   5  -3   1    2.81    0.21
   5  -3   1    2.15    0.29
   5  -3   1    2.34    0.19
   5  -3   1    2.43    0.28
   5  -3   1    2.26    0.36
   5  -3   1    2.76    0.25
  -6   3  -1   74.40    3.26
  -6   3  -1   73.70    3.24
  -6   3  -1   76.70    3.22
  -6   3  -1   74.87    3.23
  -6   3  -1   75.73    3.24
  -6   3  -1   73.63    3.25
  -6   3  -1   73.29    3.26
   6  -3   1   74.03    3.24
   6  -3   1   74.60    3.24
   6  -3   1   76.31    3.25
   6  -3   1   73.83    3.25
   6  -3   1   73.73    3.27
   6  -3   1   72.91    3.24
   6  -3   1   74.63    3.26
  -7   3  -1    4.37    0.31
  -7   3  -1    3.92    0.29
  -7   3  -1    4.29    0.27
  -7   3  -1    3.64    0.30
  -7   3  -1    4.10    0.34
  -7   3  -1    4.56    0.41
  -7   3  -1    4.36    0.24
  -7   3  -1    4.58    0.32
   7  -3   1    4.15    0.30
   7  -3   1    4.29    0.29
   7  -3   1    3.99    0.33
   7  -3   1    4.31    0.30
   7  -3   1    3.80    0.38
   7  -3   1    4.48    0.26
  -8   3  -1    0.33    0.10
  -8   3  -1    0.42    0.18
  -8   3  -1    0.40    0.14
   8  -3   1    0.36    0.12
  -9   3  -1    0.53    0.16
  -9   3  -1    1.09    0.25
  -9   3  -1    0.51    0.13
  -9   3  -1    0.60    0.15
   9  -3   1    0.77    0.11
   9  -3   1    0.60    0.10
 -10   3  -1    2.15    0.19
 -10   3  -1    1.73    0.14
  10  -3   1    1.70    0.12
  10  -3   1    1.85    0.12
  10   2  -1   15.06    0.63
  10   2  -1   11.94    0.65
  10   2  -1   14.65    0.62
 -10  -2   1   14.54    0.63
 -10  -2   1   12.56    0.66
 -10  -2   1   14.26    0.63
 -10  -2   1   12.02    0.65
   9   2  -1    0.15    0.12
   9   2  -1    0.04    0.06
   9   2  -1    0.00    0.06
   9   2  -1    0.02    0.06
  -9  -2   1    0.09    0.08
  -9  -2   1    0.05    0.06
  -9  -2   1    0.17    0.08
   8   2  -1    0.01    0.13
   8   2  -1    0.10    0.07
   8   2  -1    0.05    0.09
   8   2  -1    0.08    0.08
   8   2  -1    0.37    0.17
   8   2  -1   -0.03    0.24
   8   2  -1    0.11    0.06
  -8  -2   1   -0.03    0.08
  -8  -2   1    0.02    0.10
  -8  -2   1    0.04    0.12
  -8  -2   1    0.01    0.10
   7   2  -1   17.39    0.93
   7   2  -1   17.96    0.95
   7   2  -1   20.23    0.94
   7   2  -1   18.55    0.91
   7   2  -1   18.76    0.89
   7   2  -1   19.38    0.88
   7   2  -1   19.05    0.86
   7   2  -1   19.93    0.93
   7   2  -1   19.08    0.88
  -7  -2   1   19.52    0.91
  -7  -2   1   19.41    0.91
  -7  -2   1   20.01    0.91
  -7  -2   1   20.27    0.92
   6   2  -1   16.76    0.75
   6   2  -1   15.47    0.86
   6   2  -1   17.04    0.75
   6   2  -1   16.67    0.75
   6   2  -1   16.22    0.79
   6   2  -1   15.37    0.77
   6   2  -1   16.14    0.78
  -6  -2   1   15.79    0.78
  -6  -2   1   15.75    0.78
  -6  -2   1   16.45    0.78
  -6  -2   1   16.69    0.80
   5   2  -1    2.19    0.27
   5   2  -1    1.94    0.16
   5   2  -1    1.58    0.29
   5   2  -1    2.00    0.18
   5   2  -1    2.16    0.14
   5   2  -1    1.98    0.16
   5   2  -1    2.07    0.14
   5   2  -1    1.63    0.21
   5   2  -1    2.39    0.16
  -5  -2   1    1.66    0.22
  -5  -2   1    2.40    0.22
  -5  -2   1    1.51    0.25
  -5  -2   1    1.84    0.30
  -5  -2   1    1.78    0.20
  -5  -2   1    1.44    0.31
  -5  -2   1    2.24    0.22
   4   2  -1    3.80    0.23
   4   2  -1    3.99    0.21
   4   2  -1    4.09    0.24
   4   2  -1    4.09    0.22
   4   2  -1    3.97    0.21
   4   2  -1    4.20    0.22
   4   2  -1    4.04    0.23
  -4  -2   1    4.32    0.20
  -4  -2   1    4.04    0.22
   3   2  -1    7.31    0.34
   3   2  -1    6.46    0.33
   3   2  -1    7.17    0.32
   3   2  -1    6.75    0.33
   3   2  -1    6.66    0.32
   3   2  -1    6.66    0.32
   3   2  -1    6.93    0.33
   3   2  -1    6.04    0.33
  -3  -2   1    6.72    0.33
  -3  -2   1    7.35    0.32
  -3  -2   1    6.91    0.33
  -3  -2   1    7.22    0.33
   2   2  -1    0.19    0.04
   2   2  -1    0.26    0.05
   2   2  -1    0.20    0.03
   2   2  -1    0.14    0.04
   2   2  -1    0.12    0.04
  -2  -2   1    0.15    0.04
  -2  -2   1    0.14    0.04
  -2  -2   1    0.21    0.04
  -2  -2   1    0.26    0.05
   1   2  -1  190.07    8.04
   1   2  -1  192.09    8.06
   1   2  -1  184.31    8.07
   1   2  -1  181.94    8.09
   1   2  -1  183.37    8.07
   1   2  -1  185.11    8.08
   1   2  -1  194.14    8.13
   1   2  -1  186.21    8.04
  -1  -2   1  184.88    8.07
  -1  -2   1  190.35    8.10
  -1  -2   1  188.50    8.08
  -1  -2   1  189.90    8.08
  -1  -2   1  188.58    8.08
   0   2  -1  982.50   42.45
   0   2  -1  988.35   42.40
   0  -2   1 1000.00   42.40
  -1   2  -1  287.72   12.54
  -1   2  -1  294.10   12.56
  -1   2  -1  291.11   12.53
  -1   2  -1  300.64   12.57
  -1   2  -1  279.21   12.56
  -1   2  -1  308.00   12.55
   1  -2   1  298.43   12.56
   1  -2   1  297.24   12.55
   1  -2   1  279.91   12.54
   1  -2   1  278.31   12.56
   1  -2   1  301.31   12.64
  -2   2  -1    0.24    0.04
  -2   2  -1    0.26    0.04
  -2   2  -1    0.20    0.04
  -2   2  -1    0.17    0.04
  -2   2  -1    0.22    0.04
  -2   2  -1    0.28    0.04
   2  -2   1    0.31    0.03
   2  -2   1    0.23    0.04
   2  -2   1    0.14    0.05
   2  -2   1    0.23    0.04
   2  -2   1    0.24    0.04
   2  -2   1    0.16    0.04
  -3   2  -1    3.74    0.19
  -3   2  -1    3.78    0.22
  -3   2  -1    4.07    0.20
  -3   2  -1    3.81    0.20
  -3   2  -1    3.81    0.19
  -3   2  -1    4.02    0.20
   3  -2   1    4.10    0.20
   3  -2   1    3.96    0.18
   3  -2   1    3.61    0.19
   3  -2   1    3.81    0.20
   3  -2   1    3.73    0.20
  -4   2  -1    3.91    0.23
  -4   2  -1    4.23    0.23
  -4   2  -1    3.97    0.21
  -4   2  -1    4.27    0.22
  -4   2  -1    3.84    0.24
   4  -2   1    4.23    0.23
   4  -2   1    4.33    0.23
   4  -2   1    4.04    0.19
   4  -2   1    3.85    0.19
  -5   2  -1    7.17    0.41
  -5   2  -1    7.50    0.35
  -5   2  -1    6.84    0.36
  -5   2  -1    7.27    0.36
  -5   2  -1    7.20    0.35
  -5   2  -1    6.88    0.44
  -5   2  -1    7.56    0.36
   5  -2   1    6.99    0.42
   5  -2   1    6.88    0.40
   5  -2   1    6.16    0.41
   5  -2   1    6.77    0.37
   5  -2   1    6.90    0.37
   5  -2   1    6.93    0.39
   5  -2   1    6.78    0.40
   5  -2   1    7.21    0.43
   5  -2   1    8.03    0.43
  -6   2  -1   25.70    1.12
  -6   2  -1   24.08    1.11
  -6   2  -1   25.59    1.13
  -6   2  -1   24.70    1.12
  -6   2  -1   25.45    1.16
  -6   2  -1   24.62    1.14
  -6   2  -1   24.31    1.19
   6  -2   1   23.46    1.13
   6  -2   1   24.58    1.13
   6  -2   1   25.83    1.15
   6  -2   1   24.05    1.14
   6  -2   1   24.21    1.14
   6  -2   1   25.79    1.15
   6  -2   1   26.27    1.14
  -7   2  -1    2.83    0.38
  -7   2  -1    4.04    0.30
  -7   2  -1    3.62    0.29
  -7   2  -1    4.18    0.24
  -7   2  -1    3.61    0.26
  -7   2  -1    3.75    0.23
  -7   2  -1    3.85    0.24
   7  -2   1    3.88    0.33
   7  -2   1    3.90    0.30
   7  -2   1    3.90    0.25
   7  -2   1    3.65    0.27
   7  -2   1    3.63    0.34
   7  -2   1    4.44    0.29
   7  -2   1    3.41    0.30
  -8   2  -1    2.85    0.22
  -8   2  -1    2.80    0.25
  -8   2  -1    2.75    0.32
  -8   2  -1    3.07    0.18
  -8   2  -1    3.55    0.33
  -8   2  -1    3.25    0.26
   8  -2   1    3.10    0.21
   8  -2   1    3.03    0.39
   8  -2   1    2.68    0.26
   8  -2   1    2.93    0.26
   8  -2   1    2.89    0.24
  -9   2  -1    0.38    0.11
   9  -2   1    0.43    0.12
 -10   2  -1    8.96    0.47
 -10   2  -1    9.06    0.46
 -10   2  -1    9.26    0.44
 -10   2  -1    9.83    0.45
  10  -2   1    8.76    0.44
  10  -2   1    9.49    0.44
  10   1  -1    7.99    0.43
  10   1  -1    8.37    0.41
  10   1  -1    8.59    0.41
 -10  -1   1    9.04    0.41
 -10  -1   1    8.57    0.41
 -10  -1   1    8.47    0.48
   9   1  -1    2.32    0.17
   9   1  -1    2.22    0.17
   9   1  -1    2.19    0.20
  -9  -1   1    2.49    0.20
  -9  -1   1    2.00    0.23
  -9  -1   1    2.55    0.20
  -9  -1   1    2.60    0.21
  -9  -1   1    2.76    0.24
   8   1  -1    1.19    0.19
   8   1  -1    0.97    0.28
   8   1  -1    0.89    0.15
   8   1  -1    1.16    0.26
   8   1  -1    0.92    0.18
   8   1  -1    1.23    0.24
  -8  -1   1    1.16    0.22
  -8  -1   1    0.97    0.18
  -8  -1   1    0.62    0.18
  -8  -1   1    1.19    0.20
   7   1  -1   23.00    1.03
   7   1  -1   22.30    1.05
   7   1  -1   21.47    1.07
   7   1  -1   22.70    1.02
   7   1  -1   20.65    1.07
   7   1  -1   23.09    1.06
   7   1  -1   22.60    1.03
   7   1  -1   21.53    1.05
   7   1  -1   23.33    1.02
   7   1  -1   22.91    1.00
  -7  -1   1   21.92    1.04
  -7  -1   1   22.50    1.05
  -7  -1   1   22.58    1.04
  -7  -1   1   23.17    1.05
   6   1  -1   17.98    0.81
   6   1  -1   17.20    0.86
   6   1  -1   17.94    0.80
   6   1  -1   17.68    0.85
   6   1  -1   18.21    0.81
   6   1  -1   18.01    0.81
   6   1  -1   16.92    0.89
   6   1  -1   18.50    0.84
   6   1  -1   18.05    0.83
  -6  -1   1   16.93    0.84
  -6  -1   1   17.69    0.84
  -6  -1   1   17.57    0.82
  -6  -1   1   15.39    0.84
  -6  -1   1   17.73    0.84
  -6  -1   1   18.31    0.84
   5   1  -1    9.00    0.41
   5   1  -1    8.06    0.42
   5   1  -1    8.88    0.43
   5   1  -1    7.38    0.47
   5   1  -1    9.27    0.41
   5   1  -1    8.26    0.43
   5   1  -1    8.91    0.41
   5   1  -1    7.93    0.44
  -5  -1   1    8.56    0.42
  -5  -1   1    8.45    0.46
  -5  -1   1    8.04    0.48
  -5  -1   1    8.14    0.44
  -5  -1   1    8.80    0.46
  -5  -1   1    8.71    0.43
  -5  -1   1    8.08    0.49
   4   1  -1    7.79    0.37
   4   1  -1    7.53    0.36
   4   1  -1    7.75    0.37
   4   1  -1    7.92    0.36
   4   1  -1    7.55    0.37
   4   1  -1    7.24    0.37
  -4  -1   1    7.14    0.37
  -4  -1   1    7.85    0.37
  -4  -1   1    7.63    0.37
  -4  -1   1    8.15    0.35
   3   1  -1    3.18    0.16
   3   1  -1    3.22    0.17
   3   1  -1    3.32    0.16
   3   1  -1    3.03    0.17
   3   1  -1    3.13    0.17
   3   1  -1    3.43    0.17
  -3  -1   1    3.42    0.15
  -3  -1   1    3.24    0.17
  -3  -1   1    3.31    0.17
  -3  -1   1    3.04    0.16
  -3  -1   1    2.86    0.17
   2   1  -1   46.92    2.04
   2   1  -1   46.51    2.04
   2   1  -1   47.11    2.04
   2   1  -1   48.85    2.04
   2   1  -1   47.91    2.05
   2   1  -1   45.13    2.04
   2   1  -1   48.91    2.04
  -2  -1   1   47.31    2.04
  -2  -1   1   49.86    2.04
  -2  -1   1   46.42    2.04
  -2  -1   1   47.82    2.05
  -2  -1   1   46.52    2.04
   1   1  -1    1.49    0.07
   1   1  -1    1.39    0.08
   1   1  -1    1.50    0.08
   1   1  -1    1.54    0.08
   1   1  -1    1.61    0.08
  -1  -1   1    1.59    0.08
  -1  -1   1    1.57    0.08
  -1  -1   1    1.56    0.08
   0   1  -1    2.45    0.17
   0   1  -1    2.75    0.16
   0   1  -1    2.82    0.17
   0   1  -1    2.81    0.16
   0   1  -1    2.69    0.16
   0  -1   1    3.15    0.17
   0  -1   1    2.76    0.16
   0  -1   1    2.91    0.16
   0  -1   1    2.99    0.16
   0  -1   1    2.64    0.17
  -1   1  -1   93.69    3.94
  -1   1  -1   90.07    3.95
  -1   1  -1   95.92    3.96
  -1   1  -1   82.43    3.93
  -1   1  -1   94.29    3.93
  -1   1  -1   93.22    3.94
   1  -1   1   87.18    3.93
   1  -1   1   92.83    3.94
   1  -1   1   95.20    3.95
   1  -1   1   92.08    3.99
  -2   1  -1   28.25    1.19
  -2   1  -1   26.43    1.18
  -2   1  -1   27.08    1.18
  -2   1  -1   29.11    1.18
  -2   1  -1   27.62    1.18
   2  -1   1   26.67    1.17
   2  -1   1   27.96    1.18
   2  -1   1   26.05    1.18
   2  -1   1   26.70    1.17
   2  -1   1   27.25    1.18
   2  -1   1   26.63    1.17
  -3   1  -1    1.62    0.09
  -3   1  -1    1.34    0.09
  -3   1  -1    1.41    0.09
  -3   1  -1    1.42    0.09
   3  -1   1    1.42    0.10
   3  -1   1    1.41    0.10
   3  -1   1    1.57    0.09
   3  -1   1    1.49    0.07
   3  -1   1    1.48    0.09
   3  -1   1    1.31    0.08
  -4   1  -1    0.07    0.04
  -4   1  -1    0.24    0.05
  -4   1  -1    0.16    0.07
  -4   1  -1    0.13    0.04
  -4   1  -1    0.12    0.04
  -4   1  -1    0.15    0.04
   4  -1   1    0.24    0.06
   4  -1   1    0.04    0.07
   4  -1   1    0.14    0.03
   4  -1   1    0.09    0.05
   4  -1   1    0.24    0.07
   4  -1   1    0.21    0.05
  -5   1  -1    4.39    0.30
  -5   1  -1    4.85    0.25
  -5   1  -1    4.72    0.37
  -5   1  -1    4.95    0.24
  -5   1  -1    4.68    0.27
  -5   1  -1    3.99    0.33
  -5   1  -1    4.36    0.27
  -5   1  -1    4.00    0.26
   5  -1   1    4.42    0.31
   5  -1   1    4.23    0.27
   5  -1   1    4.82    0.27
   5  -1   1    5.05    0.32
   5  -1   1    4.45    0.33
   5  -1   1    4.64    0.28
  -6   1  -1    8.33    0.41
  -6   1  -1    8.13    0.46
  -6   1  -1    8.11    0.40
  -6   1  -1    7.73    0.53
  -6   1  -1    8.70    0.41
  -6   1  -1    8.30    0.43
  -6   1  -1    8.42    0.46
  -6   1  -1    8.24    0.41
   6  -1   1    8.99    0.43
   6  -1   1    8.98    0.45
   6  -1   1    7.85    0.44
   6  -1   1    8.33    0.45
   6  -1   1    8.30    0.44
   6  -1   1    7.92    0.48
   6  -1   1    7.13    0.47
  -7   1  -1   30.36    1.37
  -7   1  -1   30.18    1.36
  -7   1  -1   30.70    1.39
  -7   1  -1   30.37    1.39
  -7   1  -1   30.62    1.40
  -7   1  -1   30.77    1.35
  -7   1  -1   30.62    1.37
  -7   1  -1   31.62    1.42
   7  -1   1   28.83    1.40
   7  -1   1   31.35    1.39
   7  -1   1   31.54    1.39
   7  -1   1   29.55    1.39
   7  -1   1   30.31    1.38
   7  -1   1   30.76    1.37
  -8   1  -1    6.92    0.43
  -8   1  -1    6.62    0.33
  -8   1  -1    6.98    0.40
  -8   1  -1    6.68    0.36
  -8   1  -1    6.21    0.42
   8  -1   1    5.81    0.45
   8  -1   1    6.87    0.39
   8  -1   1    5.70    0.46
   8  -1   1    6.91    0.39
   8  -1   1    6.60    0.36
   8  -1   1    7.35    0.40
  -9   1  -1    3.82    0.31
  -9   1  -1    4.70    0.32
  -9   1  -1    3.72    0.22
  -9   1  -1    4.13    0.27
   9  -1   1    4.28    0.27
   9  -1   1    4.02    0.28
   9  -1   1    4.44    0.25
   9  -1   1    4.84    0.29
 -10   1  -1    0.75    0.17
 -10   1  -1    0.61    0.13
 -10   1  -1    0.78    0.12
  10  -1   1    0.77    0.10
  10  -1   1    0.79    0.11
  10   0  -1    0.10    0.07
  10   0  -1    0.02    0.05
  10   0  -1    0.04    0.10
 -10   0   1   -0.02    0.05
 -10   0   1    0.05    0.06
   9   0  -1   -0.11    0.08
   9   0  -1    0.09    0.10
   9   0  -1    0.04    0.07
   9   0  -1    0.03    0.05
  -9   0   1    0.03    0.08
  -9   0   1    0.12    0.08
  -9   0   1    0.06    0.09
   8   0  -1    0.84    0.12
   8   0  -1    0.83    0.13
   8   0  -1    0.83    0.18
   8   0  -1    0.98    0.23
   8   0  -1    1.16    0.33
  -8   0   1    1.32    0.27
  -8   0   1    0.85    0.20
  -8   0   1    0.83    0.20
  -8   0   1    0.76    0.19
  -8   0   1    1.09    0.18
   7   0  -1   12.74    0.62
   7   0  -1   13.05    0.63
   7   0  -1   13.51    0.63
   7   0  -1   12.69    0.68
   7   0  -1   13.23    0.66
   7   0  -1   12.22    0.66
   7   0  -1   12.37    0.67
   7   0  -1   13.53    0.60
   7   0  -1   12.19    0.64
  -7   0   1   13.16    0.65
  -7   0   1   13.04    0.66
  -7   0   1   13.28    0.66
  -7   0   1   13.24    0.65
  -7   0   1   13.66    0.65
   6   0  -1   40.21    1.78
   6   0  -1   39.52    1.75
   6   0  -1   41.59    1.76
   6   0  -1   40.54    1.75
   6   0  -1   40.26    1.78
   6   0  -1   40.78    1.74
   6   0  -1   40.80    1.77
   6   0  -1   37.81    1.78
   6   0  -1   39.05    1.80
  -6   0   1   39.71    1.77
  -6   0   1   37.18    1.73
  -6   0   1   40.77    1.78
  -6   0   1   40.76    1.78
  -6   0   1   39.69    1.78
  -6   0   1   39.05    1.76
  -6   0   1   39.64    1.78
   5   0  -1    6.25    0.34
   5   0  -1    7.09    0.34
   5   0  -1    6.67    0.40
   5   0  -1    6.06    0.36
   5   0  -1    6.50    0.36
   5   0  -1    7.47    0.33
   5   0  -1    6.97    0.35
   5   0  -1    7.18    0.33
  -5   0   1    6.83    0.46
  -5   0   1    6.98    0.32
  -5   0   1    6.63    0.40
  -5   0   1    6.04    0.41
  -5   0   1    6.87    0.37
  -5   0   1    6.58    0.40
  -5   0   1    6.37    0.40
  -5   0   1    6.94    0.35
   4   0  -1   75.36    3.32
   4   0  -1   76.83    3.32
   4   0  -1   77.10    3.32
   4   0  -1   80.43    3.34
   4   0  -1   78.60    3.32
   4   0  -1   74.24    3.32
  -4   0   1   76.63    3.32
  -4   0   1   74.97    3.33
  -4   0   1   79.10    3.33
  -4   0   1   76.38    3.33
   3   0  -1   21.03    0.94
   3   0  -1   21.85    0.95
   3   0  -1   20.64    0.94
   3   0  -1   20.43    0.94
   3   0  -1   21.38    0.94
   3   0  -1   21.93    0.95
  -3   0   1   21.50    0.95
  -3   0   1   22.02    0.95
  -3   0   1   21.52    0.94
  -3   0   1   21.21    0.94
   2   0  -1   75.20    3.47
   2   0  -1   80.14    3.48
   2   0  -1   82.90    3.51
   2   0  -1   78.14    3.47
   2   0  -1   78.40    3.49
  -2   0   1   85.32    3.50
  -2   0   1   76.07    3.46
  -2   0   1   86.94    3.51
  -2   0   1   84.52    3.49
   1   0  -1   98.50    4.29
   1   0  -1  100.59    4.29
   1   0  -1   96.01    4.28
   1   0  -1   97.16    4.29
   1   0  -1   98.65    4.27
  -1   0   1  104.34    4.29
  -1   0   1   98.57    4.29
  -1   0   1  101.64    4.30
   0   0  -1   23.63    1.07
   0   0   1   25.51    1.09
  -1   0  -1  198.17    8.57
  -1   0  -1  198.21    8.57
  -1   0  -1  193.67    8.56
  -1   0  -1  206.86    8.62
  -1   0  -1  201.54    8.59
   1   0   1  200.81    8.57
  -2   0  -1   20.34    0.86
  -2   0  -1   19.91    0.86
  -2   0  -1   19.50    0.87
  -2   0  -1   19.84    0.86
   2   0   1   18.68    0.86
   2   0   1   20.05    0.85
   2   0   1   19.37    0.86
   2   0   1   19.79    0.86
   2   0   1   19.85    0.87
  -3   0  -1    2.81    0.15
  -3   0  -1    3.19    0.16
  -3   0  -1    3.31    0.16
  -3   0  -1    2.89    0.15
  -3   0  -1    2.97    0.15
   3   0   1    2.82    0.15
   3   0   1    2.92    0.15
   3   0   1    2.97    0.16
   3   0   1    3.25    0.15
   3   0   1    2.95    0.14
  -4   0  -1   17.67    0.78
  -4   0  -1   17.23    0.78
  -4   0  -1   18.22    0.78
  -4   0  -1   17.48    0.77
  -4   0  -1   16.16    0.78
  -4   0  -1   18.11    0.77
   4   0   1   17.80    0.79
   4   0   1   16.95    0.77
   4   0   1   17.75    0.78
   4   0   1   17.06    0.77
   4   0   1   17.47    0.76
   4   0   1   16.53    0.77
  -5   0  -1   23.99    1.00
  -5   0  -1   23.00    1.01
  -5   0  -1   21.71    1.01
  -5   0  -1   22.27    1.00
  -5   0  -1   20.19    1.02
  -5   0  -1   21.86    1.01
  -5   0  -1   22.85    0.99
   5   0   1   21.80    0.99
   5   0   1   23.48    0.99
   5   0   1   24.02    1.02
   5   0   1   21.58    0.98
   5   0   1   22.80    1.01
   5   0   1   21.61    1.00
   5   0   1   22.51    0.99
  -6   0  -1   26.03    1.21
  -6   0  -1   27.63    1.18
  -6   0  -1   27.01    1.18
  -6   0  -1   28.04    1.20
  -6   0  -1   26.61    1.17
  -6   0  -1   24.39    1.22
  -6   0  -1   28.36    1.18
  -6   0  -1   27.34    1.22
  -6   0  -1   24.31    1.23
   6   0   1   27.13    1.21
   6   0   1   26.47    1.21
   6   0   1   27.54    1.21
   6   0   1   27.72    1.19
   6   0   1   22.85    1.24
   6   0   1   26.22    1.21
   6   0   1   27.65    1.24
   6   0   1   24.86    1.16
  -7   0  -1    6.96    0.36
  -7   0  -1    6.80    0.38
  -7   0  -1    6.36    0.44
  -7   0  -1    7.07    0.41
  -7   0  -1    6.98    0.40
  -7   0  -1    6.95    0.36
  -7   0  -1    6.79    0.37
  -7   0  -1    6.97    0.34
  -7   0  -1    6.45    0.39
   7   0   1    6.65    0.39
   7   0   1    6.90    0.37
   7   0   1    6.93    0.39
   7   0   1    7.37    0.40
   7   0   1    6.83    0.40
   7   0   1    6.11    0.48
  -8   0  -1    0.03    0.09
  -8   0  -1    0.20    0.07
  -8   0  -1    0.28    0.21
  -8   0  -1    0.05    0.10
  -8   0  -1    0.21    0.15
  -8   0  -1    0.21    0.15
   8   0   1   -0.10    0.17
   8   0   1    0.16    0.11
   8   0   1    0.14    0.06
   8   0   1    0.05    0.09
   8   0   1    0.14    0.10
  -9   0  -1    0.52    0.15
  -9   0  -1    0.71    0.20
   9   0   1    0.55    0.17
 -10   0  -1    4.21    0.25
 -10   0  -1    4.21    0.27
 -10   0  -1    4.52    0.25
  10   0   1    4.84    0.29
  10   0   1    4.42    0.26
  10   0   1    4.22    0.24
 -11   0  -1   12.63    0.54
  11   0   1   11.23    0.54
  10  -1  -1    1.20    0.16
  10  -1  -1    0.65    0.13
  10  -1  -1    0.92    0.09
 -10   1   1    0.89    0.11
 -10   1   1    0.96    0.11
   9  -1  -1    2.36    0.16
   9  -1  -1    1.95    0.18
   9  -1  -1    2.13    0.18
   9  -1  -1    2.10    0.20
  -9   1   1    1.69    0.41
  -9   1   1    2.28    0.19
  -9   1   1    2.46    0.19
  -9   1   1    2.16    0.21
   8  -1  -1    0.96    0.14
   8  -1  -1    0.76    0.14
   8  -1  -1    0.44    0.22
   8  -1  -1    0.91    0.21
   8  -1  -1    0.78    0.18
  -8   1   1    1.10    0.24
  -8   1   1    0.50    0.14
  -8   1   1    0.91    0.18
  -8   1   1    1.04    0.19
  -8   1   1    0.70    0.18
  -8   1   1    0.69    0.19
   7  -1  -1    0.20    0.09
   7  -1  -1   -0.10    0.16
   7  -1  -1    0.46    0.17
   7  -1  -1    0.18    0.12
   7  -1  -1    0.10    0.11
   7  -1  -1    0.16    0.07
   7  -1  -1    0.18    0.07
  -7   1   1    0.41    0.16
  -7   1   1    0.25    0.15
  -7   1   1    0.04    0.14
  -7   1   1    0.17    0.11
  -7   1   1    0.12    0.11
  -7   1   1    0.22    0.10
   6  -1  -1    2.55    0.18
   6  -1  -1    3.06    0.28
   6  -1  -1    2.43    0.20
   6  -1  -1    2.64    0.21
   6  -1  -1    2.58    0.19
   6  -1  -1    1.96    0.21
   6  -1  -1    1.97    0.35
  -6   1   1    2.52    0.18
  -6   1   1    2.29    0.25
  -6   1   1    2.71    0.29
  -6   1   1    2.41    0.20
   5  -1  -1    6.44    0.35
   5  -1  -1    6.85    0.43
   5  -1  -1    6.39    0.33
   5  -1  -1    5.95    0.36
   5  -1  -1    6.43    0.35
   5  -1  -1    7.07    0.33
   5  -1  -1    5.86    0.38
   5  -1  -1    6.83    0.33
   5  -1  -1    6.50    0.34
   5  -1  -1    6.99    0.33
  -5   1   1    5.28    0.43
  -5   1   1    6.28    0.36
  -5   1   1    5.83    0.47
  -5   1   1    5.92    0.38
  -5   1   1    7.02    0.39
  -5   1   1    6.59    0.34
  -5   1   1    6.21    0.33
  -5   1   1    7.09    0.34
  -5   1   1    6.86    0.33
  -5   1   1    6.67    0.38
  -5   1   1    6.19    0.33
   4  -1  -1   16.29    0.77
   4  -1  -1   18.20    0.77
   4  -1  -1   16.87    0.77
   4  -1  -1   17.32    0.77
   4  -1  -1   17.41    0.77
   4  -1  -1   17.63    0.78
  -4   1   1   17.35    0.78
  -4   1   1   16.95    0.77
  -4   1   1   16.46    0.78
  -4   1   1   17.25    0.78
  -4   1   1   16.17    0.77
  -4   1   1   18.09    0.77
   3  -1  -1   30.56    1.26
   3  -1  -1   28.56    1.25
   3  -1  -1   29.65    1.27
   3  -1  -1   29.14    1.25
   3  -1  -1   28.79    1.26
   3  -1  -1   28.41    1.25
  -3   1   1   25.00    1.27
  -3   1   1   28.57    1.26
  -3   1   1   30.58    1.26
  -3   1   1   28.33    1.25
   2  -1  -1    7.47    0.33
   2  -1  -1    7.25    0.32
   2  -1  -1    6.52    0.32
   2  -1  -1    7.17    0.32
   2  -1  -1    6.93    0.32
  -2   1   1    7.22    0.32
  -2   1   1    6.30    0.32
  -2   1   1    7.18    0.32
  -2   1   1    7.56    0.32
   1  -1  -1   38.77    1.75
   1  -1  -1   39.16    1.75
   1  -1  -1   39.34    1.75
   1  -1  -1   44.31    1.77
  -1   1   1   40.24    1.75
  -1   1   1   42.86    1.76
  -1   1   1   40.32    1.75
  -1   1   1   39.72    1.75
  -1   1   1   40.99    1.75
   0  -1  -1    5.45    0.25
   0  -1  -1    6.58    0.25
   0  -1  -1    5.87    0.25
   0   1   1    5.26    0.26
   0   1   1    5.71    0.25
   0   1   1    5.33    0.25
  -1  -1  -1    2.79    0.13
  -1  -1  -1    2.86    0.13
  -1  -1  -1    2.70    0.13
  -1  -1  -1    2.81    0.12
  -1  -1  -1    2.74    0.12
  -1  -1  -1    2.52    0.12
  -1  -1  -1    2.74    0.12
   1   1   1    3.14    0.13
   1   1   1    2.53    0.12
   1   1   1    2.64    0.12
   1   1   1    2.61    0.12
   1   1   1    2.69    0.13
   1   1   1    2.64    0.13
   1   1   1    2.71    0.13
  -2  -1  -1    2.14    0.11
  -2  -1  -1    2.18    0.11
  -2  -1  -1    2.22    0.11
  -2  -1  -1    2.12    0.11
  -2  -1  -1    2.06    0.11
  -2  -1  -1    2.08    0.11
   2   1   1    2.13    0.11
   2   1   1    2.17    0.11
   2   1   1    2.19    0.12
   2   1   1    2.05    0.11
   2   1   1    2.13    0.11
   2   1   1    2.08    0.11
   2   1   1    2.24    0.12
  -3  -1  -1    0.33    0.04
  -3  -1  -1    0.32    0.04
  -3  -1  -1    0.33    0.05
  -3  -1  -1    0.34    0.04
  -3  -1  -1    0.37    0.05
  -3  -1  -1    0.37    0.04
   3   1   1    0.25    0.06
   3   1   1    0.38    0.05
   3   1   1    0.35    0.04
   3   1   1    0.38    0.04
   3   1   1    0.42    0.05
   3   1   1    0.33    0.05
  -4  -1  -1    1.82    0.11
  -4  -1  -1    1.83    0.12
  -4  -1  -1    1.73    0.11
  -4  -1  -1    1.83    0.14
  -4  -1  -1    1.77    0.12
  -4  -1  -1    1.89    0.11
   4   1   1    1.97    0.12
   4   1   1    1.80    0.12
   4   1   1    1.73    0.11
   4   1   1    1.79    0.11
   4   1   1    1.83    0.12
   4   1   1    1.64    0.12
   4   1   1    1.80    0.12
  -5  -1  -1    0.31    0.07
  -5  -1  -1    0.29    0.08
  -5  -1  -1    0.26    0.06
  -5  -1  -1    0.35    0.07
  -5  -1  -1    0.57    0.14
  -5  -1  -1    0.29    0.07
   5   1   1    0.39    0.09
   5   1   1    0.45    0.10
   5   1   1    0.43    0.09
   5   1   1    0.44    0.09
   5   1   1    0.37    0.10
   5   1   1    0.32    0.09
  -6  -1  -1   23.44    1.05
  -6  -1  -1   23.24    1.09
  -6  -1  -1   24.49    1.07
  -6  -1  -1   24.32    1.09
  -6  -1  -1   24.51    1.05
  -6  -1  -1   23.92    1.04
  -6  -1  -1   23.99    1.05
  -6  -1  -1   22.20    1.10
  -6  -1  -1   24.63    1.05
   6   1   1   22.91    1.08
   6   1   1   22.79    1.04
   6   1   1   22.33    1.05
   6   1   1   23.39    1.07
   6   1   1   23.42    1.05
   6   1   1   22.71    1.08
   6   1   1   23.19    1.08
   6   1   1   25.07    1.08
   6   1   1   22.48    1.06
  -7  -1  -1   21.28    0.95
  -7  -1  -1   22.17    1.01
  -7  -1  -1   21.54    0.96
  -7  -1  -1   21.19    0.99
  -7  -1  -1   21.98    1.01
  -7  -1  -1   22.08    1.02
  -7  -1  -1   21.13    0.97
  -7  -1  -1   18.83    0.97
  -7  -1  -1   21.63    1.00
   7   1   1   20.57    0.95
   7   1   1   21.51    0.98
   7   1   1   21.36    1.01
   7   1   1   22.42    1.01
   7   1   1   22.26    1.01
   7   1   1   21.26    1.00
  -8  -1  -1    1.40    0.14
  -8  -1  -1    1.65    0.22
  -8  -1  -1    1.25    0.20
  -8  -1  -1    1.90    0.25
  -8  -1  -1    1.70    0.21
  -8  -1  -1    1.69    0.23
   8   1   1    1.64    0.17
   8   1   1    1.38    0.19
   8   1   1    1.70    0.21
   8   1   1    1.34    0.20
   8   1   1    1.72    0.25
  -9  -1  -1    0.81    0.17
  -9  -1  -1    0.77    0.17
   9   1   1    0.75    0.14
 -10  -1  -1    7.56    0.37
 -10  -1  -1    7.02    0.37
 -10  -1  -1    7.80    0.39
  10   1   1    7.14    0.38
  10   1   1    7.19    0.38
  10   1   1    6.97    0.38
  10   1   1    7.44    0.37
 -11  -1  -1    3.95    0.20
 -11  -1  -1    3.58    0.21
  11   1   1    3.33    0.18
  11   1   1    3.37    0.20
  10  -2  -1    7.26    0.37
 -10   2   1    7.65    0.37
   9  -2  -1    2.33    0.19
   9  -2  -1    2.00    0.19
   9  -2  -1    2.21    0.18
   9  -2  -1    2.21    0.16
  -9   2   1    2.03    0.30
  -9   2   1    2.30    0.19
  -9   2   1    2.38    0.19
  -9   2   1    2.43    0.20
   8  -2  -1    6.68    0.36
   8  -2  -1    7.20    0.39
  -8   2   1    6.49    0.39
  -8   2   1    6.78    0.40
  -8   2   1    6.92    0.40
   7  -2  -1   22.96    1.03
   7  -2  -1   22.52    0.99
   7  -2  -1   21.35    1.07
   7  -2  -1   23.35    1.03
   7  -2  -1   23.59    1.06
   7  -2  -1   22.51    1.05
  -7   2   1   22.66    1.06
  -7   2   1   20.79    1.06
  -7   2   1   23.15    1.05
  -7   2   1   22.30    1.05
  -7   2   1   23.00    1.08
  -7   2   1   22.31    0.99
  -7   2   1   21.49    1.05
   6  -2  -1   21.78    0.97
   6  -2  -1   21.82    0.98
   6  -2  -1   21.35    0.99
   6  -2  -1   21.76    1.01
   6  -2  -1   20.90    0.95
   6  -2  -1   21.49    0.93
   6  -2  -1   20.32    1.00
   6  -2  -1   19.85    0.95
  -6   2   1   21.59    0.99
  -6   2   1   20.55    0.95
  -6   2   1   17.99    1.00
  -6   2   1   21.31    0.98
  -6   2   1   20.97    0.93
  -6   2   1   20.79    0.98
  -6   2   1   21.82    0.99
   5  -2  -1    0.12    0.07
   5  -2  -1    0.17    0.10
   5  -2  -1   -0.05    0.13
   5  -2  -1    0.13    0.08
   5  -2  -1    0.23    0.08
   5  -2  -1    0.27    0.13
   5  -2  -1    0.23    0.08
  -5   2   1    0.06    0.14
  -5   2   1   -0.12    0.21
  -5   2   1    0.04    0.10
  -5   2   1    0.28    0.08
  -5   2   1    0.31    0.12
  -5   2   1    0.18    0.06
  -5   2   1    0.19    0.11
  -5   2   1    0.09    0.08
  -5   2   1    0.13    0.07
  -5   2   1    0.12    0.08
   4  -2  -1    6.84    0.35
   4  -2  -1    7.40    0.35
   4  -2  -1    7.52    0.37
   4  -2  -1    7.41    0.35
   4  -2  -1    7.27    0.37
   4  -2  -1    6.89    0.35
   4  -2  -1    7.42    0.38
  -4   2   1    7.35    0.35
  -4   2   1    7.35    0.36
  -4   2   1    7.60    0.38
  -4   2   1    6.87    0.36
  -4   2   1    7.43    0.35
   3  -2  -1   12.04    0.54
   3  -2  -1   11.62    0.53
   3  -2  -1   10.52    0.53
   3  -2  -1   12.36    0.54
   3  -2  -1   11.30    0.53
   3  -2  -1   11.81    0.53
  -3   2   1   12.08    0.53
  -3   2   1   10.51    0.54
  -3   2   1   11.93    0.53
  -3   2   1   11.62    0.53
  -3   2   1   11.56    0.54
  -3   2   1   12.51    0.53
  -3   2   1   12.29    0.54
   2  -2  -1    2.98    0.15
   2  -2  -1    2.98    0.15
   2  -2  -1    3.10    0.15
   2  -2  -1    2.64    0.15
  -2   2   1    2.92    0.14
  -2   2   1    2.61    0.15
  -2   2   1    2.90    0.15
  -2   2   1    2.72    0.15
  -2   2   1    2.91    0.15
  -2   2   1    2.86    0.15
   1  -2  -1    6.32    0.28
   1  -2  -1    6.08    0.28
   1  -2  -1    6.04    0.27
   1  -2  -1    6.20    0.28
   1  -2  -1    5.84    0.28
   1  -2  -1    5.39    0.28
   1  -2  -1    6.31    0.28
  -1   2   1    5.93    0.28
  -1   2   1    6.11    0.28
  -1   2   1    6.25    0.28
  -1   2   1    6.14    0.28
  -1   2   1    5.98    0.28
  -1   2   1    6.43    0.28
   0  -2  -1  143.58    6.12
   0  -2  -1  141.85    6.10
   0  -2  -1  142.61    6.09
   0  -2  -1  132.35    6.09
   0  -2  -1  145.89    6.11
   0  -2  -1  146.81    6.11
   0   2   1  144.17    6.13
   0   2   1  138.79    6.11
   0   2   1  140.98    6.12
   0   2   1  143.72    6.10
   0   2   1  137.41    6.13
  -1  -2  -1  110.74    4.85
  -1  -2  -1  113.66    4.87
  -1  -2  -1  114.35    4.87
  -1  -2  -1  117.02    4.88
  -1  -2  -1  109.80    4.87
   1   2   1  112.03    4.88
   1   2   1  113.97    4.89
   1   2   1  117.07    4.86
   1   2   1  109.15    4.85
   1   2   1  109.93    4.85
   1   2   1  111.13    4.86
  -2  -2  -1    6.11    0.30
  -2  -2  -1    6.70    0.30
  -2  -2  -1    6.93    0.30
  -2  -2  -1    6.24    0.30
  -2  -2  -1    6.76    0.30
  -2  -2  -1    6.76    0.30
  -2  -2  -1    6.77    0.30
   2   2   1    6.19    0.30
   2   2   1    6.66    0.30
   2   2   1    6.30    0.30
   2   2   1    6.37    0.31
   2   2   1    6.59    0.30
   2   2   1    6.52    0.30
   2   2   1    6.53    0.30
  -3  -2  -1   15.43    0.70
  -3  -2  -1   15.40    0.70
  -3  -2  -1   16.25    0.70
  -3  -2  -1   17.05    0.71
  -3  -2  -1   16.63    0.70
  -3  -2  -1   15.30    0.70
  -3  -2  -1   15.75    0.70
  -3  -2  -1   15.89    0.70
   3   2   1   15.92    0.71
   3   2   1   15.44    0.70
   3   2   1   16.06    0.71
   3   2   1   16.29    0.70
   3   2   1   16.20    0.71
   3   2   1   15.39    0.71
   3   2   1   15.96    0.70
   3   2   1   15.12    0.71
  -4  -2  -1  132.61    5.86
  -4  -2  -1  134.87    5.86
  -4  -2  -1  141.09    5.86
  -4  -2  -1  145.83    5.90
  -4  -2  -1  136.03    5.87
  -4  -2  -1  133.47    5.87
  -4  -2  -1  140.78    5.88
  -4  -2  -1  133.71    5.87
   4   2   1  136.99    5.88
   4   2   1  132.77    5.86
   4   2   1  134.40    5.86
   4   2   1  140.08    5.88
   4   2   1  135.99    5.86
   4   2   1  138.67    5.87
   4   2   1  138.91    5.88
   4   2   1  130.88    5.86
  -5  -2  -1    0.89    0.10
  -5  -2  -1    0.97    0.10
  -5  -2  -1    0.92    0.12
  -5  -2  -1    0.77    0.09
  -5  -2  -1    0.95    0.13
  -5  -2  -1    0.98    0.18
  -5  -2  -1    0.95    0.26
   5   2   1    0.71    0.13
   5   2   1    1.01    0.11
   5   2   1    1.08    0.26
   5   2   1    0.99    0.10
   5   2   1    0.87    0.11
   5   2   1    1.05    0.14
   5   2   1    1.25    0.13
   5   2   1    0.68    0.16
   5   2   1    0.99    0.10
   5   2   1    1.23    0.19
  -6  -2  -1    4.29    0.25
  -6  -2  -1    4.20    0.23
  -6  -2  -1    3.79    0.32
  -6  -2  -1    4.13    0.31
  -6  -2  -1    4.13    0.24
  -6  -2  -1    4.29    0.25
  -6  -2  -1    4.39    0.24
  -6  -2  -1    4.13    0.24
  -6  -2  -1    4.03    0.30
   6   2   1    4.49    0.32
   6   2   1    3.52    0.30
   6   2   1    4.29    0.26
   6   2   1    4.27    0.24
   6   2   1    4.24    0.30
   6   2   1    4.59    0.24
   6   2   1    4.48    0.26
   6   2   1    4.39    0.26
   6   2   1    4.36    0.25
  -7  -2  -1    8.43    0.46
  -7  -2  -1    8.31    0.47
  -7  -2  -1    8.05    0.39
  -7  -2  -1    7.97    0.42
  -7  -2  -1    7.84    0.43
  -7  -2  -1    8.64    0.45
  -7  -2  -1    8.73    0.46
   7   2   1    8.81    0.46
   7   2   1    7.86    0.42
   7   2   1    7.87    0.45
   7   2   1    7.92    0.45
   7   2   1    8.21    0.40
   7   2   1    8.25    0.43
   7   2   1    8.12    0.47
  -8  -2  -1    0.76    0.13
  -8  -2  -1    0.93    0.22
  -8  -2  -1    1.12    0.19
  -8  -2  -1    0.68    0.17
  -8  -2  -1    0.73    0.14
   8   2   1    0.66    0.18
   8   2   1    0.86    0.21
   8   2   1    0.58    0.13
   8   2   1    0.92    0.14
   8   2   1    0.56    0.18
  -9  -2  -1    2.51    0.27
  -9  -2  -1    2.66    0.30
   9   2   1    2.93    0.25
   9   2   1    2.49    0.27
 -10  -2  -1    1.24    0.14
 -10  -2  -1    1.19    0.17
 -10  -2  -1    1.12    0.15
 -10  -2  -1    1.07    0.15
  10   2   1    1.44    0.15
  10   2   1    1.23    0.12
  10   2   1    1.25    0.15
 -11  -2  -1    0.80    0.11
  11   2   1    1.05    0.09
  10  -3  -1    1.42    0.12
  10  -3  -1    1.39    0.10
 -10   3   1    1.06    0.13
 -10   3   1    1.36    0.13
   9  -3  -1    0.15    0.07
   9  -3  -1    0.36    0.09
  -9   3   1    0.54    0.14
  -9   3   1    0.27    0.07
   8  -3  -1    0.46    0.11
   8  -3  -1    0.69    0.16
   8  -3  -1    0.47    0.09
   8  -3  -1    0.70    0.14
  -8   3   1    0.68    0.16
  -8   3   1    0.87    0.18
   7  -3  -1   20.76    1.11
   7  -3  -1   23.45    1.08
   7  -3  -1   24.28    1.06
   7  -3  -1   24.09    1.06
   7  -3  -1   23.23    1.08
  -7   3   1   24.76    1.09
  -7   3   1   22.60    1.02
  -7   3   1   23.67    1.09
  -7   3   1   23.42    1.08
  -7   3   1   20.74    1.09
  -7   3   1   24.19    1.11
   6  -3  -1   22.12    1.02
   6  -3  -1   23.01    1.03
   6  -3  -1   21.39    1.04
   6  -3  -1   21.53    0.97
   6  -3  -1   22.75    1.01
   6  -3  -1   21.32    1.10
   6  -3  -1   22.35    1.01
  -6   3   1   22.09    1.03
  -6   3   1   22.05    1.03
  -6   3   1   21.35    1.03
  -6   3   1   20.91    1.02
  -6   3   1   22.06    0.97
  -6   3   1   22.06    0.99
   5  -3  -1    2.62    0.23
   5  -3  -1    2.50    0.26
   5  -3  -1    2.75    0.19
   5  -3  -1    2.60    0.19
   5  -3  -1    2.36    0.20
   5  -3  -1    2.58    0.28
   5  -3  -1    2.58    0.23
   5  -3  -1    2.84    0.21
   5  -3  -1    2.84    0.21
  -5   3   1    2.63    0.18
  -5   3   1    2.62    0.27
  -5   3   1    2.84    0.20
  -5   3   1    2.72    0.22
  -5   3   1    3.40    0.27
  -5   3   1    2.77    0.27
  -5   3   1    2.93    0.20
  -5   3   1    3.09    0.20
  -5   3   1    2.71    0.19
   4  -3  -1    0.55    0.10
   4  -3  -1    0.66    0.13
   4  -3  -1    0.66    0.09
   4  -3  -1    0.72    0.16
   4  -3  -1    0.68    0.11
   4  -3  -1    0.44    0.10
   4  -3  -1    0.79    0.11
   4  -3  -1    0.96    0.16
  -4   3   1    0.94    0.14
  -4   3   1    0.57    0.15
  -4   3   1    0.59    0.10
  -4   3   1    0.61    0.14
  -4   3   1    0.53    0.09
  -4   3   1    0.68    0.18
  -4   3   1    0.79    0.13
  -4   3   1    0.68    0.10
  -4   3   1    0.73    0.12
  -4   3   1    0.61    0.10
   3  -3  -1    1.00    0.09
   3  -3  -1    1.10    0.11
   3  -3  -1    0.83    0.12
   3  -3  -1    0.90    0.08
   3  -3  -1    1.01    0.10
   3  -3  -1    0.90    0.10
  -3   3   1    0.94    0.12
  -3   3   1    1.06    0.09
  -3   3   1    0.88    0.12
  -3   3   1    0.82    0.08
  -3   3   1    1.04    0.09
  -3   3   1    0.98    0.10
  -3   3   1    0.96    0.10
   2  -3  -1    0.71    0.07
   2  -3  -1    0.61    0.07
   2  -3  -1    0.59    0.07
   2  -3  -1    0.67    0.07
   2  -3  -1    0.58    0.06
   2  -3  -1    0.71    0.07
  -2   3   1    0.64    0.07
  -2   3   1    0.74    0.08
  -2   3   1    0.62    0.06
  -2   3   1    0.42    0.12
  -2   3   1    0.65    0.07
  -2   3   1    0.70    0.07
  -2   3   1    0.63    0.07
   1  -3  -1   12.94    0.53
   1  -3  -1   12.80    0.54
   1  -3  -1   12.28    0.54
   1  -3  -1   12.23    0.55
   1  -3  -1   12.89    0.54
   1  -3  -1   12.69    0.54
   1  -3  -1   11.70    0.54
   1  -3  -1   11.49    0.54
   1  -3  -1   12.27    0.54
  -1   3   1   12.26    0.54
  -1   3   1   11.36    0.54
  -1   3   1   12.20    0.54
  -1   3   1   11.98    0.55
  -1   3   1   12.13    0.55
  -1   3   1   11.34    0.54
  -1   3   1   11.84    0.54
   0  -3  -1   88.97    3.85
   0  -3  -1   89.72    3.85
   0  -3  -1   96.75    3.87
   0  -3  -1   96.30    3.89
   0  -3  -1   85.54    3.85
   0  -3  -1   97.64    3.89
   0  -3  -1   82.56    3.85
   0  -3  -1   81.68    3.86
   0   3   1   94.20    3.86
   0   3   1   96.41    3.91
   0   3   1   84.99    3.85
   0   3   1   86.62    3.85
   0   3   1   84.66    3.85
   0   3   1   90.79    3.86
  -1  -3  -1  102.08    4.20
  -1  -3  -1   95.40    4.15
  -1  -3  -1  101.69    4.19
  -1  -3  -1  103.05    4.18
  -1  -3  -1   90.79    4.15
  -1  -3  -1   88.72    4.16
  -1  -3  -1   92.15    4.16
   1   3   1   92.97    4.16
   1   3   1  103.15    4.22
   1   3   1   92.97    4.15
   1   3   1   93.20    4.15
   1   3   1  103.89    4.19
   1   3   1  100.25    4.20
   1   3   1   96.19    4.17
  -2  -3  -1   44.55    1.97
  -2  -3  -1   46.06    1.97
  -2  -3  -1   45.41    1.97
  -2  -3  -1   45.46    1.97
  -2  -3  -1   44.54    1.97
  -2  -3  -1   46.61    1.98
  -2  -3  -1   48.05    1.97
   2   3   1   44.51    1.98
   2   3   1   45.99    1.97
   2   3   1   46.86    1.97
   2   3   1   45.44    1.98
   2   3   1   46.19    1.97
   2   3   1   44.54    1.97
   2   3   1   44.76    1.97
  -3  -3  -1   39.72    1.72
  -3  -3  -1   39.68    1.72
  -3  -3  -1   39.75    1.72
  -3  -3  -1   40.60    1.72
  -3  -3  -1   40.25    1.73
  -3  -3  -1   40.63    1.72
  -3  -3  -1   41.02    1.72
   3   3   1   40.06    1.73
   3   3   1   37.38    1.72
   3   3   1   40.42    1.73
   3   3   1   37.93    1.73
   3   3   1   39.52    1.72
   3   3   1   40.43    1.72
   3   3   1   39.29    1.72
   3   3   1   38.08    1.72
  -4  -3  -1  115.86    5.00
  -4  -3  -1  117.62    5.01
  -4  -3  -1  116.82    5.00
  -4  -3  -1  119.20    5.01
  -4  -3  -1  122.64    5.03
  -4  -3  -1  117.14    5.00
  -4  -3  -1  110.54    5.00
   4   3   1  117.97    5.00
   4   3   1  114.61    5.01
   4   3   1  110.22    5.01
   4   3   1  116.96    5.01
   4   3   1  115.56    5.01
   4   3   1  117.82    5.02
   4   3   1  113.73    5.00
   4   3   1  116.81    5.00
   4   3   1  118.24    5.01
  -5  -3  -1    3.66    0.21
  -5  -3  -1    3.50    0.22
  -5  -3  -1    3.24    0.30
  -5  -3  -1    3.82    0.21
  -5  -3  -1    3.84    0.21
  -5  -3  -1    3.56    0.22
  -5  -3  -1    3.53    0.24
  -5  -3  -1    4.42    0.24
  -5  -3  -1    3.97    0.28
  -5  -3  -1    3.64    0.30
   5   3   1    3.55    0.24
   5   3   1    3.85    0.21
   5   3   1    3.90    0.23
   5   3   1    3.92    0.21
   5   3   1    3.84    0.22
   5   3   1    3.72    0.24
   5   3   1    3.09    0.29
   5   3   1    3.29    0.27
   5   3   1    3.98    0.23
   5   3   1    3.71    0.22
  -6  -3  -1    7.71    0.49
  -6  -3  -1    8.47    0.44
  -6  -3  -1    8.29    0.39
  -6  -3  -1    8.00    0.41
  -6  -3  -1    8.46    0.46
  -6  -3  -1    8.49    0.46
  -6  -3  -1    7.98    0.40
   6   3   1    8.51    0.40
   6   3   1    7.97    0.47
   6   3   1    8.13    0.40
   6   3   1    8.54    0.46
   6   3   1    7.75    0.41
   6   3   1    8.41    0.41
   6   3   1    8.20    0.45
   6   3   1    8.14    0.43
   6   3   1    7.98    0.45
  -7  -3  -1    1.28    0.21
  -7  -3  -1    1.51    0.14
  -7  -3  -1    1.26    0.20
  -7  -3  -1    1.06    0.21
  -7  -3  -1    1.43    0.21
   7   3   1    1.18    0.13
   7   3   1    1.34    0.18
   7   3   1    1.44    0.20
   7   3   1    1.02    0.21
   7   3   1    0.90    0.21
   7   3   1    1.19    0.17
  -8  -3  -1    2.60    0.24
  -8  -3  -1    2.45    0.23
  -8  -3  -1    2.78    0.24
  -8  -3  -1    2.84    0.25
   8   3   1    2.55    0.26
   8   3   1    2.72    0.24
   8   3   1    2.51    0.18
   8   3   1    2.70    0.23
   8   3   1    2.78    0.21
  -9  -3  -1    7.03    0.46
  -9  -3  -1    7.58    0.40
  -9  -3  -1    6.96    0.40
   9   3   1    6.95    0.42
   9   3   1    7.65    0.42
   9   3   1    8.97    0.50
 -10  -3  -1    3.08    0.19
 -10  -3  -1    2.58    0.20
 -10  -3  -1    2.57    0.19
 -10  -3  -1    2.53    0.19
  10   3   1    2.70    0.19
  10   3   1    2.86    0.17
  10   3   1    2.79    0.20
  10   3   1    2.51    0.20
 -11  -3  -1    5.60    0.26
  11   3   1    5.15    0.25
  11   3   1    4.86    0.27
   9  -4  -1    9.15    0.43
   9  -4  -1    9.10    0.42
  -9   4   1    9.02    0.43
  -9   4   1    8.42    0.45
  -9   4   1    9.90    0.47
  -9   4   1    7.57    0.47
   8  -4  -1    0.65    0.14
   8  -4  -1    0.84    0.11
   8  -4  -1    1.06    0.14
  -8   4   1    0.87    0.19
  -8   4   1    0.88    0.17
  -8   4   1    1.04    0.16
  -8   4   1    0.86    0.17
   7  -4  -1    6.99    0.37
   7  -4  -1    6.85    0.36
   7  -4  -1    6.12    0.55
   7  -4  -1    6.88    0.39
   7  -4  -1    6.84    0.38
  -7   4   1    6.51    0.33
  -7   4   1    7.40    0.43
  -7   4   1    6.54    0.40
  -7   4   1    7.01    0.41
  -7   4   1    5.63    0.46
  -7   4   1    6.94    0.40
   6  -4  -1    0.13    0.08
   6  -4  -1   -0.04    0.07
   6  -4  -1    0.03    0.07
   6  -4  -1   -0.06    0.17
   6  -4  -1    0.00    0.10
  -6   4   1    0.10    0.07
  -6   4   1    0.12    0.11
  -6   4   1    0.25    0.10
  -6   4   1   -0.02    0.12
  -6   4   1    0.14    0.22
  -6   4   1    0.10    0.13
  -6   4   1    0.07    0.13
  -6   4   1    0.07    0.10
   5  -4  -1    9.03    0.47
   5  -4  -1   10.22    0.51
   5  -4  -1    9.82    0.52
   5  -4  -1    9.69    0.50
   5  -4  -1   10.06    0.49
   5  -4  -1   10.05    0.49
  -5   4   1   10.42    0.52
  -5   4   1   10.03    0.56
  -5   4   1    9.95    0.52
  -5   4   1    9.80    0.49
  -5   4   1    8.52    0.63
  -5   4   1    9.96    0.48
  -5   4   1    9.74    0.48
  -5   4   1    9.80    0.47
  -5   4   1    9.66    0.50
   4  -4  -1    2.44    0.20
   4  -4  -1    2.15    0.23
   4  -4  -1    2.17    0.28
   4  -4  -1    2.58    0.20
   4  -4  -1    2.33    0.19
   4  -4  -1    2.55    0.16
   4  -4  -1    2.43    0.19
  -4   4   1    1.98    0.29
  -4   4   1    2.26    0.17
  -4   4   1    3.09    0.33
  -4   4   1    2.62    0.17
  -4   4   1    2.44    0.16
  -4   4   1    2.39    0.18
  -4   4   1    2.28    0.17
   3  -4  -1   48.86    2.26
   3  -4  -1   51.37    2.26
   3  -4  -1   52.26    2.24
   3  -4  -1   49.66    2.23
   3  -4  -1   49.40    2.25
   3  -4  -1   51.00    2.24
   3  -4  -1   53.94    2.24
   3  -4  -1   47.90    2.26
  -3   4   1   50.68    2.23
  -3   4   1   55.06    2.24
  -3   4   1   50.06    2.27
  -3   4   1   53.79    2.25
  -3   4   1   49.06    2.25
  -3   4   1   52.39    2.24
  -3   4   1   54.15    2.27
  -3   4   1   55.06    2.24
   2  -4  -1   33.24    1.49
   2  -4  -1   35.78    1.49
   2  -4  -1   33.61    1.49
   2  -4  -1   34.51    1.49
   2  -4  -1   31.58    1.49
   2  -4  -1   35.57    1.50
   2  -4  -1   33.32    1.50
   2  -4  -1   33.09    1.52
  -2   4   1   34.98    1.50
  -2   4   1   35.40    1.50
  -2   4   1   34.21    1.50
  -2   4   1   33.70    1.51
  -2   4   1   34.88    1.50
  -2   4   1   33.43    1.49
  -2   4   1   34.28    1.49
  -2   4   1   35.45    1.52
   1  -4  -1    0.71    0.08
   1  -4  -1    0.50    0.07
   1  -4  -1    0.63    0.07
   1  -4  -1    0.61    0.08
   1  -4  -1    0.45    0.08
   1  -4  -1    0.55    0.07
   1  -4  -1    0.67    0.06
   1  -4  -1    0.56    0.06
  -1   4   1    0.59    0.08
  -1   4   1    0.51    0.06
  -1   4   1    0.63    0.07
  -1   4   1    0.65    0.07
  -1   4   1    0.68    0.08
  -1   4   1    0.41    0.11
  -1   4   1    0.58    0.06
  -1   4   1    0.72    0.09
   0  -4  -1    0.10    0.03
   0  -4  -1    0.10    0.05
   0  -4  -1    0.15    0.04
   0  -4  -1    0.19    0.04
   0  -4  -1    0.15    0.04
   0  -4  -1    0.09    0.03
   0  -4  -1    0.15    0.04
   0  -4  -1    0.14    0.04
   0  -4  -1    0.19    0.05
   0   4   1    0.07    0.03
   0   4   1    0.13    0.05
   0   4   1    0.17    0.04
   0   4   1    0.03    0.06
  -1  -4  -1   33.07    1.46
  -1  -4  -1   34.51    1.46
  -1  -4  -1   34.26    1.47
  -1  -4  -1   33.41    1.46
  -1  -4  -1   33.89    1.46
  -1  -4  -1   32.63    1.45
  -1  -4  -1   31.26    1.45
   1   4   1   33.48    1.45
   1   4   1   33.74    1.46
   1   4   1   34.08    1.47
   1   4   1   33.30    1.47
   1   4   1   33.80    1.46
   1   4   1   33.73    1.49
   1   4   1   36.54    1.51
   1   4   1   30.96    1.46
   1   4   1   34.09    1.46
  -2  -4  -1    4.27    0.21
  -2  -4  -1    3.70    0.21
  -2  -4  -1    4.41    0.22
  -2  -4  -1    4.54    0.22
  -2  -4  -1    4.64    0.22
  -2  -4  -1    4.44    0.22
  -2  -4  -1    4.55    0.22
   2   4   1    4.46    0.21
   2   4   1    3.80    0.25
   2   4   1    4.12    0.23
   2   4   1    4.16    0.22
   2   4   1    4.25    0.21
   2   4   1    4.32    0.23
   2   4   1    4.27    0.22
   2   4   1    4.44    0.23
   2   4   1    4.33    0.22
  -3  -4  -1    0.08    0.05
  -3  -4  -1    0.04    0.06
  -3  -4  -1    0.06    0.04
  -3  -4  -1    0.05    0.04
  -3  -4  -1   -0.01    0.04
  -3  -4  -1   -0.02    0.04
  -3  -4  -1    0.05    0.04
   3   4   1    0.05    0.05
   3   4   1   -0.03    0.06
   3   4   1    0.06    0.09
   3   4   1    0.12    0.05
   3   4   1    0.03    0.03
   3   4   1    0.02    0.05
   3   4   1   -0.02    0.04
   3   4   1    0.04    0.03
  -4  -4  -1   62.52    2.66
  -4  -4  -1   60.09    2.64
  -4  -4  -1   63.55    2.65
  -4  -4  -1   60.77    2.65
  -4  -4  -1   59.02    2.64
  -4  -4  -1   58.45    2.64
  -4  -4  -1   63.10    2.65
   4   4   1   60.47    2.64
   4   4   1   59.25    2.65
   4   4   1   61.14    2.66
   4   4   1   58.39    2.66
   4   4   1   61.94    2.64
   4   4   1   61.66    2.66
   4   4   1   62.00    2.66
   4   4   1   59.50    2.66
   4   4   1   63.84    2.64
  -5  -4  -1    1.06    0.27
  -5  -4  -1    0.77    0.19
  -5  -4  -1    1.14    0.21
  -5  -4  -1    0.98    0.12
  -5  -4  -1    1.25    0.20
  -5  -4  -1    0.97    0.15
  -5  -4  -1    1.06    0.17
  -5  -4  -1    0.93    0.21
   5   4   1    1.07    0.30
   5   4   1    1.29    0.27
   5   4   1    1.41    0.20
   5   4   1    1.03    0.13
   5   4   1    1.07    0.10
   5   4   1    1.24    0.13
   5   4   1    1.10    0.18
   5   4   1    1.31    0.17
   5   4   1    1.18    0.11
   5   4   1    1.38    0.14
  -6  -4  -1    0.42    0.13
  -6  -4  -1    0.47    0.13
  -6  -4  -1    0.35    0.13
  -6  -4  -1    0.49    0.12
  -6  -4  -1    0.44    0.14
  -6  -4  -1    0.45    0.09
   6   4   1    0.47    0.11
   6   4   1    0.59    0.16
   6   4   1    0.56    0.13
   6   4   1    0.63    0.13
   6   4   1    0.42    0.14
   6   4   1    0.33    0.13
   6   4   1    0.64    0.20
  -7  -4  -1   36.34    1.65
  -7  -4  -1   37.84    1.66
  -7  -4  -1   36.34    1.65
  -7  -4  -1   36.84    1.65
  -7  -4  -1   38.75    1.67
   7   4   1   37.34    1.62
   7   4   1   38.33    1.67
   7   4   1   34.64    1.68
   7   4   1   36.67    1.63
   7   4   1   37.55    1.67
   7   4   1   36.08    1.64
   7   4   1   36.77    1.67
  -8  -4  -1    1.41    0.19
  -8  -4  -1    1.57    0.20
  -8  -4  -1    1.17    0.17
  -8  -4  -1    1.35    0.21
   8   4   1    1.11    0.12
   8   4   1    1.09    0.15
   8   4   1    1.09    0.22
   8   4   1    1.16    0.19
   8   4   1    1.14    0.18
  -9  -4  -1    9.95    0.50
  -9  -4  -1   10.18    0.51
  -9  -4  -1   10.02    0.51
  -9  -4  -1    9.32    0.50
   9   4   1   10.25    0.50
   9   4   1   10.15    0.49
   9   4   1    9.93    0.51
   9   4   1    9.97    0.52
 -10  -4  -1    0.13    0.07
 -10  -4  -1    0.12    0.06
 -10  -4  -1    0.09    0.07
  10   4   1    0.15    0.08
  10   4   1    0.09    0.05
  10   4   1    0.13    0.06
   9  -5  -1    0.98    0.10
   9  -5  -1    0.78    0.15
  -9   5   1    1.06    0.16
   8  -5  -1    0.48    0.10
   8  -5  -1    0.40    0.10
  -8   5   1    0.43    0.15
  -8   5   1    0.33    0.11
  -8   5   1    0.54    0.14
   7  -5  -1    0.00    0.06
   7  -5  -1   -0.04    0.06
   7  -5  -1    0.10    0.08
   7  -5  -1    0.07    0.09
  -7   5   1    0.06    0.10
  -7   5   1    0.06    0.07
  -7   5   1    0.09    0.10
  -7   5   1    0.05    0.10
  -7   5   1    0.07    0.07
   6  -5  -1    2.54    0.20
   6  -5  -1    2.62    0.24
   6  -5  -1    2.59    0.22
   6  -5  -1    2.13    0.47
   6  -5  -1    2.21    0.19
  -6   5   1    2.52    0.26
  -6   5   1    2.52    0.28
  -6   5   1    2.62    0.17
  -6   5   1    2.28    0.23
  -6   5   1    2.25    0.28
  -6   5   1    2.12    0.26
   5  -5  -1   12.69    0.60
   5  -5  -1   12.34    0.59
   5  -5  -1   12.16    0.61
   5  -5  -1   11.73    0.65
   5  -5  -1   12.09    0.61
  -5   5   1   12.29    0.62
  -5   5   1   11.92    0.60
  -5   5   1   13.03    0.57
  -5   5   1   12.00    0.60
  -5   5   1   11.97    0.63
  -5   5   1   12.00    0.59
  -5   5   1   12.54    0.64
  -5   5   1   12.39    0.64
  -5   5   1   12.03    0.64
  -5   5   1   12.89    0.66
   4  -5  -1    7.42    0.41
   4  -5  -1    6.20    0.44
   4  -5  -1    8.12    0.43
   4  -5  -1    7.55    0.42
   4  -5  -1    7.95    0.40
   4  -5  -1    7.20    0.49
  -4   5   1    7.07    0.40
  -4   5   1    7.92    0.43
  -4   5   1    7.70    0.39
  -4   5   1    7.82    0.48
  -4   5   1    7.56    0.47
  -4   5   1    8.23    0.38
  -4   5   1    7.40    0.39
  -4   5   1    7.80    0.39
  -4   5   1    7.90    0.43
  -4   5   1    7.46    0.46
   3  -5  -1   53.68    2.43
   3  -5  -1   56.66    2.41
   3  -5  -1   56.62    2.42
   3  -5  -1   57.40    2.42
   3  -5  -1   47.59    2.44
   3  -5  -1   54.93    2.42
   3  -5  -1   53.85    2.42
   3  -5  -1   52.54    2.41
  -3   5   1   54.28    2.45
  -3   5   1   58.06    2.41
  -3   5   1   58.51    2.44
  -3   5   1   55.14    2.44
  -3   5   1   56.69    2.45
  -3   5   1   55.08    2.45
  -3   5   1   56.20    2.40
  -3   5   1   57.37    2.41
  -3   5   1   55.63    2.42
   2  -5  -1   66.67    2.95
   2  -5  -1   66.61    2.95
   2  -5  -1   69.92    2.94
   2  -5  -1   71.25    2.95
   2  -5  -1   65.27    2.96
   2  -5  -1   67.16    2.95
   2  -5  -1   64.16    2.95
   2  -5  -1   64.91    2.96
  -2   5   1   69.19    2.94
  -2   5   1   69.61    2.95
  -2   5   1   67.52    2.96
  -2   5   1   69.34    2.94
  -2   5   1   63.85    2.98
  -2   5   1   65.88    2.97
  -2   5   1   73.17    2.97
  -2   5   1   66.08    2.93
  -2   5   1   71.55    2.94
  -2   5   1   70.06    2.95
   1  -5  -1    0.24    0.06
   1  -5  -1    0.12    0.06
   1  -5  -1    0.26    0.08
   1  -5  -1    0.06    0.07
  -1   5   1    0.09    0.06
  -1   5   1    0.12    0.04
  -1   5   1    0.14    0.04
  -1   5   1    0.24    0.08
  -1   5   1    0.18    0.06
   0  -5  -1    2.63    0.18
   0  -5  -1    3.06    0.17
   0  -5  -1    3.10    0.19
   0  -5  -1    3.08    0.18
   0  -5  -1    2.83    0.19
   0  -5  -1    3.34    0.17
   0  -5  -1    3.24    0.18
   0  -5  -1    3.14    0.19
   0   5   1    3.13    0.18
   0   5   1    2.92    0.19
   0   5   1    3.36    0.20
   0   5   1    3.02    0.16
   0   5   1    2.85    0.18
   0   5   1    3.08    0.19
   0   5   1    3.05    0.17
  -1  -5  -1   35.50    1.52
  -1  -5  -1   36.23    1.52
  -1  -5  -1   35.34    1.53
  -1  -5  -1   34.95    1.53
  -1  -5  -1   32.75    1.51
  -1  -5  -1   31.88    1.52
  -1  -5  -1   35.30    1.50
   1   5   1   35.37    1.54
   1   5   1   35.38    1.51
   1   5   1   35.54    1.53
   1   5   1   33.68    1.51
   1   5   1   35.89    1.53
   1   5   1   33.05    1.53
   1   5   1   34.72    1.51
  -2  -5  -1   45.63    1.97
  -2  -5  -1   44.57    1.98
   2   5   1   44.42    1.98
   2   5   1   45.09    1.98
   2   5   1   45.17    1.96
   2   5   1   47.77    1.98
   2   5   1   44.24    1.99
   2   5   1   46.31    1.99
   2   5   1   44.72    1.98
   2   5   1   44.39    1.96
   2   5   1   45.17    1.96
  -3  -5  -1   29.01    1.33
  -3  -5  -1   30.77    1.33
  -3  -5  -1   32.26    1.33
  -3  -5  -1   28.47    1.33
  -3  -5  -1   27.73    1.33
  -3  -5  -1   30.71    1.32
  -3  -5  -1   28.77    1.33
   3   5   1   30.07    1.31
   3   5   1   28.73    1.33
   3   5   1   31.54    1.33
   3   5   1   30.09    1.33
   3   5   1   29.94    1.33
   3   5   1   28.70    1.33
   3   5   1   30.24    1.31
   3   5   1   27.78    1.35
   3   5   1   31.03    1.34
   3   5   1   28.27    1.31
   3   5   1   31.77    1.31
  -4  -5  -1    5.38    0.33
  -4  -5  -1    5.89    0.34
  -4  -5  -1    5.68    0.34
  -4  -5  -1    5.58    0.32
  -4  -5  -1    5.74    0.30
  -4  -5  -1    5.76    0.35
  -4  -5  -1    6.07    0.31
  -4  -5  -1    5.49    0.34
   4   5   1    5.77    0.30
   4   5   1    5.62    0.29
   4   5   1    5.57    0.32
   4   5   1    5.91    0.31
   4   5   1    5.32    0.32
   4   5   1    5.35    0.41
   4   5   1    5.36    0.34
   4   5   1    5.72    0.29
   4   5   1    5.79    0.28
   4   5   1    4.95    0.34
  -5  -5  -1   27.81    1.34
  -5  -5  -1   29.11    1.33
  -5  -5  -1   29.48    1.33
  -5  -5  -1   29.77    1.32
  -5  -5  -1   30.06    1.33
  -5  -5  -1   30.16    1.32
   5   5   1   29.58    1.31
   5   5   1   28.84    1.30
   5   5   1   31.07    1.34
   5   5   1   27.61    1.35
   5   5   1   31.18    1.31
   5   5   1   29.76    1.31
   5   5   1   30.19    1.34
   5   5   1   26.83    1.36
   5   5   1   28.85    1.33
   5   5   1   29.46    1.33
   5   5   1   31.59    1.35
  -6  -5  -1    0.03    0.09
  -6  -5  -1   -0.01    0.09
  -6  -5  -1   -0.02    0.09
  -6  -5  -1    0.12    0.10
  -6  -5  -1    0.08    0.10
   6   5   1    0.05    0.07
   6   5   1   -0.07    0.07
   6   5   1    0.04    0.10
   6   5   1   -0.13    0.13
   6   5   1    0.03    0.15
   6   5   1    0.19    0.08
   6   5   1   -0.01    0.09
   6   5   1    0.03    0.07
   6   5   1   -0.06    0.11
  -7  -5  -1    1.68    0.21
  -7  -5  -1    1.55    0.21
  -7  -5  -1    1.27    0.29
  -7  -5  -1    1.69    0.19
  -7  -5  -1    1.64    0.21
   7   5   1    1.86    0.15
   7   5   1    1.70    0.21
   7   5   1    1.46    0.17
   7   5   1    1.77    0.28
   7   5   1    1.80    0.21
   7   5   1    1.75    0.18
   7   5   1    1.54    0.27
  -8  -5  -1    5.27    0.35
  -8  -5  -1    5.86    0.34
  -8  -5  -1    5.36    0.34
   8   5   1    5.76    0.32
   8   5   1    5.92    0.34
   8   5   1    6.22    0.38
   8   5   1    5.72    0.29
   8   5   1    5.79    0.35
  -9  -5  -1    9.37    0.46
  -9  -5  -1    7.57    0.46
  -9  -5  -1    8.46    0.47
  -9  -5  -1    9.59    0.46
   9   5   1    9.98    0.46
   9   5   1    8.99    0.48
   9   5   1    9.08    0.44
   9   5   1    9.44    0.46
 -10  -5  -1    1.32    0.12
 -10  -5  -1    1.47    0.12
  10   5   1    1.49    0.13
  10   5   1    1.28    0.16
  10   5   1    1.29    0.11
   8  -6  -1    0.29    0.12
   8  -6  -1    0.18    0.08
   8  -6  -1    0.21    0.06
  -8   6   1    0.07    0.07
  -8   6   1    0.01    0.14
  -8   6   1    0.41    0.13
   7  -6  -1    2.00    0.16
   7  -6  -1    2.33    0.17
   7  -6  -1    2.05    0.18
   7  -6  -1    1.98    0.16
  -7   6   1    2.09    0.18
  -7   6   1    1.93    0.21
   6  -6  -1    5.20    0.34
   6  -6  -1    4.81    0.31
   6  -6  -1    4.52    0.30
  -6   6   1    4.94    0.37
  -6   6   1    4.77    0.33
  -6   6   1    4.53    0.34
   5  -6  -1    1.15    0.15
   5  -6  -1    1.22    0.21
   5  -6  -1    0.85    0.16
   5  -6  -1    1.05    0.14
  -5   6   1    1.61    0.27
  -5   6   1    1.43    0.20
  -5   6   1    1.04    0.17
  -5   6   1    1.19    0.13
  -5   6   1    1.42    0.19
  -5   6   1    0.74    0.24
  -5   6   1    0.91    0.23
  -5   6   1    1.00    0.26
   4  -6  -1   19.79    0.89
   4  -6  -1   19.22    0.88
   4  -6  -1   19.31    0.88
   4  -6  -1   19.61    0.91
   4  -6  -1   18.44    0.89
  -4   6   1   19.30    0.87
  -4   6   1   18.16    0.90
  -4   6   1   19.91    0.94
  -4   6   1   18.20    0.88
  -4   6   1   19.69    0.92
  -4   6   1   19.53    0.86
  -4   6   1   16.41    0.87
  -4   6   1   19.69    0.91
   3  -6  -1    1.46    0.17
   3  -6  -1    1.59    0.28
   3  -6  -1    1.81    0.18
   3  -6  -1    1.40    0.17
   3  -6  -1    1.86    0.16
  -3   6   1    1.72    0.32
  -3   6   1    1.47    0.26
  -3   6   1    1.36    0.22
  -3   6   1    1.23    0.13
  -3   6   1    1.77    0.19
  -3   6   1    1.39    0.13
  -3   6   1    1.57    0.15
  -3   6   1    1.76    0.15
  -3   6   1    1.54    0.17
   2  -6  -1   -0.02    0.06
   2  -6  -1   -0.11    0.08
   2  -6  -1    0.34    0.16
   2  -6  -1    0.02    0.13
   2  -6  -1   -0.23    0.14
   2  -6  -1    0.06    0.09
  -2   6   1    0.00    0.05
  -2   6   1    0.12    0.08
  -2   6   1    0.28    0.21
  -2   6   1    0.05    0.07
  -2   6   1    0.06    0.10
  -2   6   1    0.01    0.07
  -2   6   1   -0.04    0.09
  -2   6   1    0.00    0.07
  -2   6   1    0.08    0.14
   1  -6  -1    3.39    0.20
   1  -6  -1    3.30    0.25
   1  -6  -1    3.74    0.29
   1  -6  -1    3.03    0.23
   1  -6  -1    2.67    0.28
   1  -6  -1    3.33    0.24
   1  -6  -1    3.05    0.27
   1  -6  -1    3.44    0.22
  -1   6   1    2.69    0.36
  -1   6   1    3.02    0.22
  -1   6   1    3.62    0.30
  -1   6   1    3.24    0.21
  -1   6   1    3.61    0.20
  -1   6   1    3.18    0.46
  -1   6   1    3.46    0.19
  -1   6   1    3.24    0.22
  -1   6   1    3.41    0.21
   0  -6  -1   24.91    1.15
   0  -6  -1   22.96    1.15
   0  -6  -1   25.73    1.16
   0  -6  -1   25.10    1.14
   0  -6  -1   27.28    1.15
   0  -6  -1   27.62    1.13
   0  -6  -1   24.15    1.13
   0  -6  -1   23.77    1.14
   0  -6  -1   25.13    1.15
   0  -6  -1   26.54    1.14
   0   6   1   24.15    1.16
   0   6   1   25.79    1.12
   0   6   1   24.94    1.12
   0   6   1   25.24    1.12
   0   6   1   26.90    1.15
   0   6   1   27.08    1.15
   0   6   1   23.92    1.12
   0   6   1   23.92    1.15
  -1  -6  -1   10.10    0.50
  -1  -6  -1   10.21    0.47
  -1  -6  -1    9.64    0.50
  -1  -6  -1    9.67    0.51
  -1  -6  -1   10.16    0.51
  -1  -6  -1    9.22    0.49
  -1  -6  -1    8.38    0.52
  -1  -6  -1   10.26    0.49
  -1  -6  -1   10.05    0.51
  -1  -6  -1   10.44    0.49
   1   6   1   10.26    0.49
   1   6   1    9.63    0.46
   1   6   1   10.21    0.50
   1   6   1    9.07    0.50
   1   6   1   10.36    0.50
   1   6   1   10.52    0.47
   1   6   1    9.29    0.47
   1   6   1   10.18    0.52
   1   6   1   10.80    0.47
  -2  -6  -1    0.20    0.12
  -2  -6  -1    0.27    0.13
  -2  -6  -1    0.33    0.09
  -2  -6  -1    0.21    0.10
  -2  -6  -1    0.25    0.11
   2   6   1    0.33    0.07
   2   6   1    0.20    0.11
   2   6   1    0.23    0.08
   2   6   1    0.20    0.10
   2   6   1    0.36    0.07
   2   6   1    0.30    0.08
   2   6   1    0.22    0.08
   2   6   1    0.20    0.11
   2   6   1    0.23    0.08
  -3  -6  -1    1.58    0.19
  -3  -6  -1    1.80    0.13
  -3  -6  -1    2.06    0.16
  -3  -6  -1    1.97    0.24
  -3  -6  -1    2.08    0.20
  -3  -6  -1    1.82    0.25
  -3  -6  -1    1.21    0.28
  -3  -6  -1    1.62    0.20
  -3  -6  -1    1.16    0.29
   3   6   1    1.88    0.39
   3   6   1    1.89    0.13
   3   6   1    1.75    0.15
   3   6   1    1.98    0.16
   3   6   1    1.83    0.14
   3   6   1    2.19    0.18
   3   6   1    1.69    0.17
   3   6   1    1.66    0.23
  -4  -6  -1    6.35    0.38
  -4  -6  -1    6.56    0.37
  -4  -6  -1    6.16    0.34
  -4  -6  -1    6.53    0.36
  -4  -6  -1    6.75    0.45
  -4  -6  -1    6.90    0.39
  -4  -6  -1    6.69    0.36
  -4  -6  -1    6.70    0.36
  -4  -6  -1    6.49    0.39
   4   6   1    6.76    0.33
   4   6   1    6.35    0.33
   4   6   1    6.51    0.38
   4   6   1    6.64    0.37
   4   6   1    6.97    0.33
   4   6   1    6.64    0.34
   4   6   1    7.20    0.48
   4   6   1    6.70    0.38
   4   6   1    6.17    0.41
   4   6   1    6.73    0.36
  -5  -6  -1   21.63    1.00
  -5  -6  -1   22.50    1.00
  -5  -6  -1   21.53    1.01
  -5  -6  -1   21.72    1.00
  -5  -6  -1   22.57    1.00
  -5  -6  -1   21.55    1.00
   5   6   1   22.47    1.01
   5   6   1   20.39    1.02
   5   6   1   20.84    0.98
   5   6   1   22.08    1.00
   5   6   1   18.82    1.01
   5   6   1   22.44    1.01
   5   6   1   21.60    0.98
   5   6   1   22.03    0.97
   5   6   1   22.55    0.98
   5   6   1   21.80    1.01
   5   6   1   21.24    1.04
  -6  -6  -1    9.58    0.48
  -6  -6  -1    8.25    0.49
  -6  -6  -1    9.16    0.49
  -6  -6  -1    9.20    0.48
  -6  -6  -1    9.65    0.49
   6   6   1    8.80    0.54
   6   6   1    9.19    0.46
   6   6   1    9.52    0.45
   6   6   1    9.36    0.49
   6   6   1    9.49    0.46
   6   6   1    9.71    0.50
   6   6   1    8.71    0.47
  -7  -6  -1    0.25    0.09
  -7  -6  -1    0.34    0.11
  -7  -6  -1    0.26    0.10
  -7  -6  -1    0.41    0.14
  -7  -6  -1    0.28    0.10
   7   6   1    0.33    0.26
   7   6   1    0.27    0.10
   7   6   1    0.29    0.07
   7   6   1    0.55    0.17
   7   6   1    0.28    0.10
   7   6   1    0.19    0.09
   7   6   1    0.14    0.11
  -8  -6  -1    5.83    0.33
  -8  -6  -1    5.53    0.33
  -8  -6  -1    5.11    0.34
   8   6   1    6.40    0.36
   8   6   1    6.04    0.33
   8   6   1    5.69    0.28
   8   6   1    5.63    0.37
  -9  -6  -1    2.10    0.15
  -9  -6  -1    2.22    0.16
   9   6   1    1.89    0.16
   9   6   1    1.88    0.16
   9   6   1    1.72    0.22
   9   6   1    1.98    0.15
 -10  -6  -1    2.29    0.17
 -10  -6  -1    2.79    0.17
  10   6   1    2.66    0.17
  10   6   1    2.74    0.16
  10   6   1    2.39    0.16
   7  -7  -1    1.08    0.10
   7  -7  -1    0.92    0.13
   7  -7  -1    0.91    0.26
   7  -7  -1    0.91    0.11
  -7   7   1    0.80    0.14
  -7   7   1    0.86    0.12
   6  -7  -1    2.03    0.16
   6  -7  -1    1.91    0.16
   6  -7  -1    1.92    0.16
  -6   7   1    2.28    0.14
  -6   7   1    2.16    0.18
  -6   7   1    2.24    0.21
  -6   7   1    1.77    0.25
   5  -7  -1    1.40    0.20
   5  -7  -1    1.16    0.20
   5  -7  -1    1.22    0.16
  -5   7   1    1.32    0.19
  -5   7   1    1.35    0.18
  -5   7   1    1.21    0.27
  -5   7   1    1.11    0.23
   4  -7  -1    6.61    0.41
   4  -7  -1    6.61    0.37
   4  -7  -1    7.12    0.37
   4  -7  -1    6.55    0.40
   4  -7  -1    7.43    0.38
  -4   7   1    5.84    0.43
  -4   7   1    7.17    0.41
  -4   7   1    7.14    0.35
  -4   7   1    7.18    0.45
  -4   7   1    6.13    0.42
  -4   7   1    7.02    0.36
  -4   7   1    7.51    0.41
  -4   7   1    5.99    0.37
  -4   7   1    7.51    0.44
  -4   7   1    6.76    0.42
   3  -7  -1   -0.02    0.06
   3  -7  -1    0.21    0.08
   3  -7  -1   -0.11    0.11
   3  -7  -1   -0.01    0.10
   3  -7  -1   -0.02    0.14
  -3   7   1    0.04    0.13
  -3   7   1    0.07    0.12
  -3   7   1    0.15    0.07
  -3   7   1    0.06    0.12
  -3   7   1   -0.04    0.19
  -3   7   1    0.18    0.08
  -3   7   1    0.03    0.10
  -3   7   1    0.07    0.08
  -3   7   1    0.05    0.10
   2  -7  -1    4.54    0.33
   2  -7  -1    4.55    0.28
   2  -7  -1    4.42    0.27
   2  -7  -1    4.39    0.32
   2  -7  -1    4.08    0.27
   2  -7  -1    4.60    0.30
   2  -7  -1    4.56    0.28
  -2   7   1    4.57    0.31
  -2   7   1    4.29    0.31
  -2   7   1    4.12    0.25
  -2   7   1    4.08    0.37
  -2   7   1    4.41    0.44
  -2   7   1    4.47    0.30
  -2   7   1    4.44    0.26
  -2   7   1    4.47    0.26
  -2   7   1    4.61    0.30
  -2   7   1    4.74    0.25
   1  -7  -1    5.10    0.32
   1  -7  -1    5.53    0.29
   1  -7  -1    5.79    0.43
   1  -7  -1    4.11    0.39
   1  -7  -1    5.38    0.30
   1  -7  -1    5.31    0.31
  -1   7   1    5.12    0.35
  -1   7   1    4.38    0.49
  -1   7   1    5.00    0.28
  -1   7   1    5.04    0.33
  -1   7   1    5.00    0.28
  -1   7   1    5.26    0.32
  -1   7   1    5.26    0.32
  -1   7   1    5.12    0.43
  -1   7   1    5.32    0.28
  -1   7   1    4.79    0.27
  -1   7   1    5.27    0.32
   0  -7  -1    1.64    0.21
   0  -7  -1    1.73    0.24
   0  -7  -1    1.38    0.31
   0  -7  -1    1.80    0.27
   0  -7  -1    1.69    0.27
   0  -7  -1    2.06    0.35
   0  -7  -1    2.03    0.25
   0  -7  -1    1.93    0.14
   0   7   1    1.99    0.14
   0   7   1    1.78    0.15
   0   7   1    2.03    0.17
   0   7   1    1.97    0.19
   0   7   1    1.75    0.18
   0   7   1    1.96    0.14
   0   7   1    1.90    0.20
   0   7   1    1.58    0.42
  -1  -7  -1   21.86    1.00
  -1  -7  -1   20.36    1.05
  -1  -7  -1   22.86    1.01
  -1  -7  -1   21.61    1.00
  -1  -7  -1   22.98    1.00
  -1  -7  -1   21.11    1.02
  -1  -7  -1   21.30    1.02
  -1  -7  -1   21.63    1.04
   1   7   1   22.75    0.99
   1   7   1   20.29    0.99
   1   7   1   21.61    1.03
   1   7   1   23.21    1.02
   1   7   1   22.61    1.04
   1   7   1   21.54    0.98
   1   7   1   23.95    1.03
   1   7   1   22.77    0.99
  -2  -7  -1    4.95    0.29
  -2  -7  -1    5.50    0.30
  -2  -7  -1    4.82    0.34
  -2  -7  -1    4.35    0.28
  -2  -7  -1    3.72    0.38
  -2  -7  -1    4.28    0.33
  -2  -7  -1    4.70    0.26
  -2  -7  -1    4.75    0.32
   2   7   1    4.76    0.29
   2   7   1    4.85    0.26
   2   7   1    4.48    0.30
   2   7   1    4.75    0.25
   2   7   1    4.54    0.31
   2   7   1    4.44    0.25
   2   7   1    4.74    0.29
  -3  -7  -1    9.62    0.47
  -3  -7  -1    9.46    0.49
  -3  -7  -1    9.76    0.48
  -3  -7  -1    9.53    0.52
  -3  -7  -1    8.78    0.49
  -3  -7  -1    9.76    0.48
  -3  -7  -1    8.98    0.47
  -3  -7  -1    8.23    0.51
  -3  -7  -1    9.79    0.47
   3   7   1    9.94    0.51
   3   7   1    9.13    0.48
   3   7   1    9.38    0.46
   3   7   1    9.59    0.45
   3   7   1    8.76    0.79
   3   7   1    9.83    0.46
   3   7   1    9.67    0.46
   3   7   1   10.49    0.58
   3   7   1    8.35    0.50
   3   7   1    9.56    0.49
  -4  -7  -1    5.74    0.37
  -4  -7  -1    5.76    0.36
  -4  -7  -1    5.85    0.34
  -4  -7  -1    6.03    0.33
  -4  -7  -1    6.11    0.33
  -4  -7  -1    5.60    0.40
  -4  -7  -1    5.35    0.36
  -4  -7  -1    6.02    0.34
  -4  -7  -1    6.11    0.35
   4   7   1    5.94    0.38
   4   7   1    5.64    0.32
   4   7   1    6.16    0.31
   4   7   1    6.02    0.37
   4   7   1    5.87    0.35
   4   7   1    5.96    0.31
   4   7   1    6.23    0.36
   4   7   1    6.46    0.54
   4   7   1    6.04    0.36
   4   7   1    6.18    0.32
  -5  -7  -1    0.51    0.17
  -5  -7  -1    1.06    0.22
  -5  -7  -1    0.78    0.26
  -5  -7  -1    0.47    0.12
  -5  -7  -1    0.82    0.16
  -5  -7  -1    0.52    0.10
   5   7   1    0.67    0.11
   5   7   1    0.67    0.14
   5   7   1    0.68    0.15
   5   7   1    0.71    0.20
   5   7   1    0.34    0.16
   5   7   1    0.55    0.13
   5   7   1    0.62    0.18
   5   7   1    0.43    0.16
   5   7   1    0.61    0.12
   5   7   1    0.67    0.11
   5   7   1    0.63    0.18
  -6  -7  -1    1.92    0.18
  -6  -7  -1    1.65    0.24
  -6  -7  -1    1.81    0.19
  -6  -7  -1    1.41    0.26
  -6  -7  -1    1.58    0.18
   6   7   1    1.76    0.14
   6   7   1    1.49    0.19
   6   7   1    1.63    0.20
   6   7   1    1.07    0.31
   6   7   1    1.34    0.15
   6   7   1    1.72    0.16
   6   7   1    1.45    0.28
   6   7   1    1.54    0.20
  -7  -7  -1    1.92    0.25
  -7  -7  -1    1.61    0.24
  -7  -7  -1    2.00    0.18
  -7  -7  -1    2.12    0.24
   7   7   1    2.02    0.30
   7   7   1    1.83    0.19
   7   7   1    2.22    0.19
   7   7   1    1.47    0.18
   7   7   1    2.07    0.19
  -8  -7  -1    1.35    0.13
  -8  -7  -1    1.54    0.15
  -8  -7  -1    1.35    0.15
   8   7   1    1.70    0.14
   8   7   1    1.39    0.15
   8   7   1    1.33    0.11
   8   7   1    1.37    0.14
   8   7   1    1.41    0.24
  -9  -7  -1    1.56    0.13
  -9  -7  -1    1.29    0.12
   9   7   1    1.33    0.13
   9   7   1    1.59    0.13
   9   7   1    1.31    0.17
   6  -8  -1    7.36    0.37
   6  -8  -1    7.56    0.37
   6  -8  -1    7.68    0.37
  -6   8   1    8.25    0.40
  -6   8   1    8.06    0.40
  -6   8   1    7.74    0.39
   5  -8  -1    1.85    0.15
   5  -8  -1    1.71    0.14
   5  -8  -1    1.58    0.14
  -5   8   1    1.71    0.17
  -5   8   1    1.23    0.20
  -5   8   1    1.57    0.12
  -5   8   1    1.61    0.19
   4  -8  -1    1.81    0.22
   4  -8  -1    1.76    0.15
   4  -8  -1    1.67    0.17
   4  -8  -1    1.55    0.27
  -4   8   1    1.70    0.19
  -4   8   1    2.10    0.26
  -4   8   1    1.49    0.17
  -4   8   1    1.30    0.24
  -4   8   1    1.64    0.21
  -4   8   1    1.90    0.13
   3  -8  -1    3.15    0.23
   3  -8  -1    3.57    0.24
   3  -8  -1    3.47    0.22
  -3   8   1    2.97    0.28
  -3   8   1    3.19    0.20
  -3   8   1    3.44    0.26
  -3   8   1    3.70    0.22
  -3   8   1    3.67    0.26
  -3   8   1    3.45    0.30
  -3   8   1    2.83    0.28
  -3   8   1    2.97    0.23
   2  -8  -1    8.17    0.41
   2  -8  -1    8.31    0.45
   2  -8  -1    7.08    0.45
   2  -8  -1    8.16    0.41
   2  -8  -1    7.90    0.41
  -2   8   1    7.38    0.42
  -2   8   1    8.02    0.49
  -2   8   1    6.92    0.45
  -2   8   1    7.29    0.40
  -2   8   1    8.33    0.47
  -2   8   1    7.06    0.49
  -2   8   1    8.16    0.39
  -2   8   1    8.11    0.44
  -2   8   1    8.43    0.42
   1  -8  -1    8.43    0.43
   1  -8  -1    7.44    0.42
   1  -8  -1    8.08    0.42
   1  -8  -1    7.73    0.43
  -1   8   1    7.43    0.48
  -1   8   1    8.29    0.45
  -1   8   1    8.14    0.41
  -1   8   1    8.39    0.40
  -1   8   1    8.52    0.41
  -1   8   1    7.77    0.41
  -1   8   1    8.83    0.45
  -1   8   1    7.74    0.52
  -1   8   1    8.11    0.52
  -1   8   1    7.36    0.45
   0  -8  -1    1.23    0.16
   0  -8  -1    1.47    0.23
   0  -8  -1    1.69    0.18
   0  -8  -1    1.17    0.19
   0  -8  -1    1.29    0.15
   0   8   1    1.27    0.13
   0   8   1    1.33    0.22
   0   8   1    1.61    0.14
   0   8   1    1.36    0.29
   0   8   1    1.48    0.20
   0   8   1    1.42    0.15
   0   8   1    1.48    0.18
   0   8   1    1.38    0.14
   0   8   1    1.72    0.20
  -1  -8  -1    7.60    0.40
  -1  -8  -1    7.96    0.41
  -1  -8  -1    7.99    0.41
  -1  -8  -1    7.23    0.40
  -1  -8  -1    7.94    0.40
   1   8   1    7.18    0.46
   1   8   1    7.02    0.39
   1   8   1    7.39    0.42
   1   8   1    7.06    0.45
   1   8   1    7.95    0.39
   1   8   1    7.79    0.43
   1   8   1    7.69    0.37
   1   8   1    6.90    0.38
   1   8   1    7.59    0.43
   1   8   1    7.81    0.44
  -2  -8  -1    4.73    0.29
  -2  -8  -1    3.61    0.46
  -2  -8  -1    4.44    0.29
  -2  -8  -1    4.23    0.29
  -2  -8  -1    4.30    0.27
  -2  -8  -1    4.59    0.28
  -2  -8  -1    4.88    0.29
   2   8   1    5.01    0.29
   2   8   1    4.19    0.25
   2   8   1    4.77    0.32
   2   8   1    4.71    0.25
   2   8   1    4.76    0.30
   2   8   1    4.64    0.31
   2   8   1    4.87    0.26
   2   8   1    4.34    0.26
  -3  -8  -1    2.16    0.18
  -3  -8  -1    2.11    0.19
  -3  -8  -1    1.89    0.18
  -3  -8  -1    1.72    0.16
  -3  -8  -1    1.56    0.41
  -3  -8  -1    1.46    0.22
  -3  -8  -1    1.93    0.19
  -3  -8  -1    1.84    0.26
   3   8   1    1.80    0.24
   3   8   1    1.80    0.16
   3   8   1    2.04    0.19
   3   8   1    1.66    0.14
   3   8   1    1.72    0.16
   3   8   1    2.19    0.22
   3   8   1    1.47    0.19
   3   8   1    1.42    0.21
   3   8   1    2.05    0.15
  -4  -8  -1    0.12    0.13
  -4  -8  -1    0.16    0.08
  -4  -8  -1    0.26    0.09
  -4  -8  -1    0.42    0.21
   4   8   1    0.35    0.09
   4   8   1    0.37    0.12
   4   8   1    0.43    0.12
   4   8   1    0.50    0.19
   4   8   1    0.27    0.08
   4   8   1    0.20    0.12
   4   8   1    0.15    0.15
  -5  -8  -1    3.93    0.25
  -5  -8  -1    3.86    0.28
  -5  -8  -1    4.16    0.26
   5   8   1    3.97    0.24
   5   8   1    3.87    0.24
   5   8   1    3.81    0.37
   5   8   1    4.12    0.31
   5   8   1    3.70    0.32
   5   8   1    4.17    0.28
   5   8   1    3.68    0.26
   5   8   1    4.16    0.22
   5   8   1    3.51    0.28
  -6  -8  -1    8.46    0.43
  -6  -8  -1    8.51    0.45
  -6  -8  -1    7.97    0.45
   6   8   1    7.47    0.43
   6   8   1    8.56    0.46
   6   8   1    8.71    0.41
  -7  -8  -1   -0.02    0.06
  -7  -8  -1    0.01    0.07
  -7  -8  -1    0.00    0.07
  -7  -8  -1    0.01    0.08
   7   8   1   -0.03    0.07
   7   8   1   -0.04    0.06
   7   8   1    0.03    0.04
  -8  -8  -1    0.17    0.07
  -8  -8  -1    0.14    0.06
   8   8   1    0.13    0.06
   8   8   1    0.18    0.07
   8   8   1    0.06    0.06
  -9  -8  -1    0.03    0.05
  -9  -8  -1    0.10    0.04
   9   8   1    0.13    0.06
   9   8   1   -0.04    0.05
   5  -9  -1    1.02    0.10
   5  -9  -1    0.94    0.10
  -5   9   1    1.16    0.19
  -5   9   1    1.06    0.17
  -5   9   1    1.11    0.12
   4  -9  -1    2.00    0.15
   4  -9  -1    2.13    0.15
  -4   9   1    1.97    0.13
  -4   9   1    2.24    0.20
  -4   9   1    2.14    0.18
  -4   9   1    2.42    0.20
  -4   9   1    1.78    0.17
   3  -9  -1    3.93    0.23
   3  -9  -1    4.30    0.23
  -3   9   1    3.92    0.21
  -3   9   1    3.67    0.28
  -3   9   1    4.00    0.24
  -3   9   1    4.03    0.27
  -3   9   1    3.81    0.25
  -3   9   1    4.07    0.26
  -3   9   1    3.36    0.34
  -2   9   1    2.82    0.30
  -2   9   1    3.64    0.22
  -2   9   1    3.10    0.28
  -2   9   1    3.63    0.25
  -2   9   1    3.71    0.30
   1  -9  -1    0.45    0.12
   1  -9  -1    0.14    0.32
   1  -9  -1    0.18    0.07
  -1   9   1    0.18    0.07
  -1   9   1   -0.01    0.15
  -1   9   1    0.05    0.06
  -1   9   1    0.26    0.14
  -1   9   1    0.06    0.07
  -1   9   1    0.14    0.09
  -1   9   1    0.06    0.08
   0  -9  -1    1.90    0.19
   0  -9  -1    1.73    0.17
   0  -9  -1    1.91    0.21
   0  -9  -1    1.94    0.17
   0   9   1    1.37    0.45
   0   9   1    1.67    0.21
   0   9   1    1.83    0.14
   0   9   1    1.43    0.19
   0   9   1    1.63    0.20
   0   9   1    1.74    0.15
   0   9   1    1.90    0.24
   0   9   1    1.86    0.19
   0   9   1    1.85    0.16
  -1  -9  -1    7.27    0.40
  -1  -9  -1    6.91    0.36
  -1  -9  -1    6.70    0.36
  -1  -9  -1    6.87    0.35
  -1  -9  -1    6.38    0.36
  -1  -9  -1    6.40    0.35
   1   9   1    6.65    0.37
   1   9   1    6.58    0.32
   1   9   1    6.45    0.38
   1   9   1    5.23    0.49
   1   9   1    6.04    0.38
   1   9   1    6.52    0.34
   1   9   1    6.45    0.38
   1   9   1    5.84    0.50
   1   9   1    6.06    0.34
  -2  -9  -1    0.35    0.09
  -2  -9  -1    0.43    0.10
  -2  -9  -1    0.22    0.07
  -2  -9  -1    0.20    0.10
  -2  -9  -1    0.17    0.09
  -2  -9  -1    0.48    0.14
   2   9   1    0.37    0.11
   2   9   1    0.53    0.26
   2   9   1    0.35    0.10
   2   9   1    0.18    0.10
   2   9   1    0.06    0.28
   2   9   1    0.57    0.15
   2   9   1    0.12    0.25
   2   9   1    0.33    0.07
  -3  -9  -1    3.59    0.23
  -3  -9  -1    3.34    0.23
  -3  -9  -1    3.55    0.25
  -3  -9  -1    3.59    0.24
   3   9   1    3.42    0.21
   3   9   1    3.32    0.41
   3   9   1    3.65    0.20
   3   9   1    2.79    0.25
   3   9   1    3.23    0.26
   3   9   1    3.31    0.22
   3   9   1    3.30    0.29
   3   9   1    3.40    0.26
   3   9   1    3.74    0.26
  -4  -9  -1    3.38    0.22
  -4  -9  -1    3.28    0.22
   4   9   1    2.97    0.21
   4   9   1    3.22    0.21
   4   9   1    2.99    0.27
   4   9   1    3.41    0.24
   4   9   1    3.13    0.19
   4   9   1    3.47    0.35
  -5  -9  -1    3.79    0.23
  -5  -9  -1    3.75    0.22
  -5  -9  -1    2.97    0.28
   5   9   1    3.92    0.22
   5   9   1    3.56    0.24
   5   9   1    3.18    0.31
   5   9   1    3.68    0.20
   5   9   1    3.86    0.24
   5   9   1    3.39    0.23
  -6  -9  -1   14.88    0.70
  -6  -9  -1   14.88    0.71
  -6  -9  -1   15.17    0.71
  -6  -9  -1   15.20    0.70
   6   9   1   15.15    0.68
   6   9   1   15.50    0.71
   6   9   1   16.39    0.72
   6   9   1   14.37    0.76
  -7  -9  -1   14.97    0.68
  -7  -9  -1   14.70    0.68
  -7  -9  -1   15.07    0.68
   7   9   1   15.24    0.69
   7   9   1   15.03    0.69
   7   9   1   14.37    0.67
  -8  -9  -1    0.52    0.07
   8   9   1    0.55    0.09
   8   9   1    0.58    0.09
   4 -10  -1    2.61    0.15
   4 -10  -1    2.80    0.16
   4 -10  -1    3.04    0.16
  -4  10   1    2.78    0.18
  -4  10   1    2.77    0.18
   3 -10  -1    1.44    0.11
   3 -10  -1    1.37    0.12
   3 -10  -1    1.78    0.12
  -3  10   1    1.69    0.15
  -3  10   1    1.47    0.14
  -3  10   1    1.57    0.15
  -3  10   1    1.38    0.13
   2 -10  -1    2.13    0.15
   2 -10  -1    2.00    0.14
   2 -10  -1    2.31    0.15
  -2  10   1    2.13    0.13
  -2  10   1    2.14    0.20
  -2  10   1    2.28    0.17
  -2  10   1    1.92    0.17
  -2  10   1    2.25    0.17
   1 -10  -1    4.08    0.23
   1 -10  -1    3.87    0.23
   1 -10  -1    4.14    0.23
  -1  10   1    4.03    0.24
  -1  10   1    4.36    0.25
  -1  10   1    3.96    0.21
  -1  10   1    4.07    0.26
  -1  10   1    4.39    0.26
   0 -10  -1    2.92    0.18
   0 -10  -1    2.73    0.18
   0 -10  -1    2.91    0.18
   0 -10  -1    2.87    0.20
   0  10   1    2.57    0.21
   0  10   1    2.59    0.16
   0  10   1    2.36    0.21
   0  10   1    2.83    0.21
   0  10   1    2.72    0.19
   0  10   1    2.64    0.21
  -1 -10  -1    4.62    0.26
  -1 -10  -1    4.60    0.26
  -1 -10  -1    4.74    0.26
  -1 -10  -1    4.91    0.26
   1  10   1    4.72    0.29
   1  10   1    3.80    0.26
   1  10   1    4.65    0.29
   1  10   1    4.73    0.28
   1  10   1    4.54    0.24
   1  10   1    4.57    0.26
  -2 -10  -1    0.78    0.12
  -2 -10  -1    0.93    0.12
  -2 -10  -1    0.88    0.13
  -2 -10  -1    0.94    0.13
   2  10   1    0.80    0.15
   2  10   1    1.24    0.26
   2  10   1    1.08    0.13
   2  10   1    1.11    0.10
   2  10   1    1.13    0.17
   2  10   1    1.20    0.16
  -3 -10  -1    2.93    0.19
  -3 -10  -1    3.11    0.23
  -3 -10  -1    2.83    0.18
   3  10   1    2.73    0.23
   3  10   1    2.80    0.16
   3  10   1    2.92    0.21
   3  10   1    2.46    0.22
   3  10   1    2.63    0.19
  -4 -10  -1    1.67    0.14
  -4 -10  -1    1.76    0.13
   4  10   1    1.35    0.25
   4  10   1    1.54    0.16
   4  10   1    1.41    0.20
   4  10   1    1.39    0.17
   4  10   1    1.53    0.11
   4  10   1    1.80    0.15
  -5 -10  -1    0.57    0.09
  -5 -10  -1    0.61    0.10
  -5 -10  -1    0.77    0.11
   5  10   1    0.79    0.11
   5  10   1    0.62    0.20
   5  10   1    0.63    0.11
  -6 -10  -1    8.17    0.39
  -6 -10  -1    8.26    0.40
  -6 -10  -1    8.19    0.40
   6  10   1    8.25    0.40
   6  10   1    8.65    0.41
  -7 -10  -1    4.54    0.23
  -7 -10  -1    4.41    0.22
   7  10   1    4.67    0.24
   7  10   1    4.55    0.23
   2 -11  -1    0.06    0.04
   2 -11  -1    0.00    0.04
   2 -11  -1    0.04    0.04
  -2  11   1    0.01    0.06
   1 -11  -1    2.10    0.14
   1 -11  -1    2.30    0.14
  -1  11   1    1.93    0.17
  -1  11   1    2.09    0.15
  -1  11   1    2.19    0.15
   0 -11  -1    5.71    0.28
   0 -11  -1    5.50    0.27
   0 -11  -1    5.42    0.31
   0 -11  -1    5.67    0.27
   0  11   1    5.45    0.30
   0  11   1    5.50    0.29
   0  11   1    5.38    0.26
   0  11   1    5.54    0.29
  -1 -11  -1    1.21    0.14
  -1 -11  -1    0.83    0.09
  -1 -11  -1    0.79    0.13
   1  11   1    0.83    0.08
   1  11   1    0.91    0.16
   1  11   1    0.95    0.13
   1  11   1    0.95    0.12
  -2 -11  -1    3.65    0.19
  -2 -11  -1    3.86    0.21
   2  11   1    3.58    0.22
   2  11   1    3.85    0.25
   2  11   1    3.45    0.21
   2  11   1    3.54    0.18
  -3 -11  -1    0.43    0.09
  -3 -11  -1    0.38    0.08
   3  11   1    0.48    0.10
   3  11   1    0.35    0.07
   3  11   1    0.29    0.06
  -4 -11  -1   13.81    0.60
  -4 -11  -1   13.18    0.59
  -4 -11  -1   12.82    0.58
   4  11   1   11.39    0.56
   4  11   1   12.45    0.58
   4  11   1   12.81    0.59
  -5 -11  -1    2.21    0.13
  -5 -11  -1    2.16    0.13
  -5 -11  -1    2.08    0.14
   5  11   1    2.34    0.14
   5  11   1    2.15    0.14
   4  10  -2    1.17    0.10
   4  10  -2    1.06    0.08
  -4 -10   2    1.30    0.11
   3  10  -2    1.37    0.12
   3  10  -2    1.83    0.16
  -3 -10   2    1.65    0.13
   2  10  -2    0.77    0.07
   2  10  -2    0.62    0.11
  -2 -10   2    0.48    0.12
  -2 -10   2    0.62    0.09
   1  10  -2    4.79    0.27
   1  10  -2    5.13    0.23
   1  10  -2    4.66    0.25
  -1 -10   2    4.54    0.27
  -1 -10   2    4.81    0.24
   0  10  -2    0.36    0.10
   0  10  -2    0.34    0.07
   0  10  -2    0.52    0.14
   0  10  -2    0.71    0.16
   0 -10   2    0.42    0.07
  -1  10  -2    0.53    0.11
  -1  10  -2    0.48    0.13
  -1  10  -2    0.54    0.06
  -2  10  -2    2.03    0.10
  -2  10  -2    1.46    0.16
   2 -10   2    1.65    0.11
   6   9  -2    0.78    0.13
   6   9  -2    1.09    0.07
  -6  -9   2    0.83    0.11
   5   9  -2    5.60    0.25
   5   9  -2    4.39    0.36
   5   9  -2    5.66    0.28
  -5  -9   2    5.34    0.27
  -5  -9   2    5.36    0.28
   4   9  -2    3.99    0.23
   4   9  -2    3.96    0.20
   4   9  -2    4.21    0.25
  -4  -9   2    4.30    0.23
  -4  -9   2    3.96    0.22
  -4  -9   2    3.36    0.25
  -4  -9   2    3.63    0.26
   3   9  -2    3.54    0.24
   3   9  -2    3.72    0.19
   3   9  -2    3.44    0.20
  -3  -9   2    3.50    0.22
  -3  -9   2    3.44    0.20
  -3  -9   2    3.42    0.20
  -3  -9   2    3.66    0.22
  -3  -9   2    3.22    0.23
   2   9  -2    0.12    0.05
   2   9  -2    0.18    0.07
   2   9  -2    0.10    0.05
   2   9  -2    0.07    0.07
  -2  -9   2    0.13    0.09
  -2  -9   2    0.00    0.06
  -2  -9   2   -0.02    0.07
  -2  -9   2    0.19    0.09
  -2  -9   2    0.01    0.05
   1   9  -2    0.91    0.22
   1   9  -2    0.58    0.09
   1   9  -2    0.76    0.11
   1   9  -2    0.43    0.11
   1   9  -2    0.63    0.16
  -1  -9   2    0.73    0.18
  -1  -9   2    0.58    0.11
  -1  -9   2    0.58    0.09
  -1  -9   2    0.55    0.10
  -1  -9   2    0.69    0.16
  -1  -9   2    0.46    0.10
   0   9  -2   13.84    0.64
   0   9  -2   13.44    0.66
   0   9  -2   14.21    0.66
   0   9  -2   14.21    0.62
   0   9  -2   12.08    0.64
   0   9  -2   14.77    0.67
   0  -9   2   14.05    0.64
   0  -9   2   13.39    0.64
   0  -9   2   13.25    0.64
   0  -9   2   14.15    0.65
   0  -9   2   13.97    0.62
   0  -9   2   13.75    0.66
  -1   9  -2    0.85    0.16
  -1   9  -2    1.03    0.11
  -1   9  -2    1.00    0.09
  -1   9  -2    0.90    0.14
  -1   9  -2    0.69    0.15
  -1   9  -2    0.79    0.12
   1  -9   2    0.73    0.15
   1  -9   2    0.90    0.11
   1  -9   2    0.85    0.12
   1  -9   2    1.07    0.11
   1  -9   2    1.03    0.10
  -2   9  -2    6.48    0.34
  -2   9  -2    6.08    0.33
  -2   9  -2    6.34    0.34
  -2   9  -2    5.99    0.30
  -2   9  -2    6.43    0.31
   2  -9   2    6.18    0.31
   2  -9   2    5.91    0.32
   2  -9   2    6.28    0.32
   2  -9   2    5.65    0.31
  -3   9  -2    4.78    0.27
  -3   9  -2    5.20    0.28
  -3   9  -2    4.94    0.28
  -3   9  -2    4.89    0.25
  -3   9  -2    4.65    0.23
   3  -9   2    4.75    0.25
   3  -9   2    4.44    0.27
   3  -9   2    4.76    0.25
  -4   9  -2    0.13    0.08
  -4   9  -2    0.07    0.08
  -4   9  -2    0.23    0.06
   4  -9   2    0.41    0.11
   7   8  -2    0.63    0.10
   7   8  -2    0.57    0.06
  -7  -8   2    0.43    0.13
   6   8  -2    1.22    0.13
   6   8  -2    1.21    0.14
   6   8  -2    1.41    0.10
   6   8  -2    1.31    0.14
  -6  -8   2    1.40    0.12
  -6  -8   2    1.35    0.13
  -6  -8   2    1.06    0.13
   5   8  -2    1.98    0.17
   5   8  -2    2.15    0.14
   5   8  -2    2.37    0.19
   5   8  -2    2.01    0.16
   5   8  -2    2.21    0.16
  -5  -8   2    2.35    0.15
  -5  -8   2    2.09    0.17
  -5  -8   2    2.11    0.19
  -5  -8   2    2.50    0.18
  -5  -8   2    2.28    0.17
   4   8  -2    0.01    0.10
   4   8  -2    0.08    0.08
   4   8  -2    0.04    0.05
   4   8  -2   -0.04    0.06
   4   8  -2    0.06    0.08
  -4  -8   2   -0.11    0.07
  -4  -8   2    0.04    0.07
  -4  -8   2    0.10    0.07
  -4  -8   2    0.10    0.06
   3   8  -2    0.79    0.11
   3   8  -2    0.74    0.19
   3   8  -2    0.92    0.15
   3   8  -2    1.02    0.13
  -3  -8   2    0.77    0.12
  -3  -8   2    1.12    0.22
  -3  -8   2    0.97    0.17
  -3  -8   2    0.84    0.14
  -3  -8   2    0.90    0.15
   2   8  -2    6.26    0.38
   2   8  -2    7.28    0.38
   2   8  -2    7.83    0.45
   2   8  -2    7.26    0.42
   2   8  -2    8.13    0.37
   2   8  -2    8.23    0.39
  -2  -8   2    7.42    0.40
  -2  -8   2    7.29    0.38
  -2  -8   2    7.86    0.39
  -2  -8   2    7.56    0.40
  -2  -8   2    7.31    0.38
  -2  -8   2    7.28    0.40
   1   8  -2    0.18    0.20
   1   8  -2   -0.12    0.10
   1   8  -2    0.01    0.08
   1   8  -2   -0.07    0.23
   1   8  -2    0.17    0.07
   1   8  -2   -0.05    0.12
   1   8  -2    0.12    0.11
   1   8  -2    0.15    0.06
   1   8  -2    0.06    0.06
  -1  -8   2   -0.07    0.09
  -1  -8   2   -0.01    0.06
  -1  -8   2   -0.01    0.09
  -1  -8   2    0.07    0.06
  -1  -8   2    0.13    0.07
  -1  -8   2    0.14    0.07
   0   8  -2    1.15    0.25
   0   8  -2    1.43    0.13
   0   8  -2    1.24    0.14
   0   8  -2    1.48    0.20
   0   8  -2    1.26    0.19
   0   8  -2    1.38    0.14
   0   8  -2    1.45    0.14
   0   8  -2    0.93    0.21
   0  -8   2    1.25    0.14
   0  -8   2    1.29    0.14
   0  -8   2    1.20    0.17
   0  -8   2    1.20    0.15
   0  -8   2    1.33    0.15
   0  -8   2    1.13    0.18
  -1   8  -2    0.87    0.21
  -1   8  -2    0.80    0.11
  -1   8  -2    0.67    0.12
  -1   8  -2    0.86    0.13
  -1   8  -2    0.68    0.12
  -1   8  -2    1.05    0.22
  -1   8  -2    0.71    0.16
   1  -8   2    0.74    0.14
   1  -8   2    0.65    0.12
   1  -8   2    0.55    0.16
   1  -8   2    0.69    0.16
   1  -8   2    1.03    0.27
   1  -8   2    0.56    0.15
  -2   8  -2    5.38    0.32
  -2   8  -2    4.88    0.32
  -2   8  -2    5.66    0.29
  -2   8  -2    5.22    0.29
  -2   8  -2    5.01    0.30
  -2   8  -2    5.27    0.33
   2  -8   2    6.19    0.33
   2  -8   2    5.39    0.28
   2  -8   2    5.24    0.31
   2  -8   2    5.24    0.30
  -3   8  -2    7.18    0.47
  -3   8  -2    8.75    0.39
  -3   8  -2    7.77    0.43
  -3   8  -2    8.51    0.44
  -3   8  -2    7.43    0.43
  -3   8  -2    8.65    0.41
  -3   8  -2    8.46    0.44
   3  -8   2    8.45    0.39
   3  -8   2    8.76    0.42
   3  -8   2    7.96    0.41
   3  -8   2    8.37    0.42
   3  -8   2    7.98    0.41
   3  -8   2    8.31    0.41
  -4   8  -2    2.96    0.22
  -4   8  -2    3.29    0.19
  -4   8  -2    2.79    0.22
  -4   8  -2    3.32    0.18
   4  -8   2    3.17    0.19
   4  -8   2    3.22    0.20
   4  -8   2    3.08    0.20
   4  -8   2    2.92    0.20
   4  -8   2    3.00    0.17
  -5   8  -2    0.18    0.10
  -5   8  -2    0.12    0.04
  -5   8  -2   -0.01    0.06
  -5   8  -2    0.05    0.07
   5  -8   2    0.13    0.05
   5  -8   2    0.09    0.05
   5  -8   2    0.10    0.06
   5  -8   2    0.06    0.06
  -6   8  -2    0.62    0.11
  -6   8  -2    0.65    0.11
  -6   8  -2    0.72    0.07
   8   7  -2    0.92    0.07
   8   7  -2    0.92    0.11
   8   7  -2    0.89    0.09
  -8  -7   2    0.95    0.10
   7   7  -2    9.57    0.45
   7   7  -2    9.27    0.43
   7   7  -2    9.03    0.44
   7   7  -2    9.41    0.42
  -7  -7   2    8.62    0.45
  -7  -7   2    8.91    0.42
  -7  -7   2    8.73    0.44
  -7  -7   2    8.96    0.44
   6   7  -2    1.13    0.13
   6   7  -2    1.41    0.13
   6   7  -2    1.22    0.11
   6   7  -2    1.60    0.16
   6   7  -2    1.32    0.16
  -6  -7   2    1.12    0.12
  -6  -7   2    1.64    0.14
  -6  -7   2    1.27    0.16
  -6  -7   2    1.39    0.19
  -6  -7   2    1.65    0.15
   5   7  -2    1.91    0.15
   5   7  -2    1.59    0.17
   5   7  -2    1.83    0.14
  -5  -7   2    1.86    0.17
  -5  -7   2    1.59    0.22
  -5  -7   2    1.76    0.21
  -5  -7   2    1.77    0.17
   4   7  -2   12.54    0.62
   4   7  -2   12.54    0.58
   4   7  -2   12.05    0.58
   4   7  -2   12.99    0.57
   4   7  -2   11.23    0.68
   4   7  -2   12.00    0.59
  -4  -7   2   12.16    0.60
  -4  -7   2   12.16    0.59
  -4  -7   2   12.29    0.58
  -4  -7   2   12.33    0.60
  -4  -7   2   12.28    0.59
   3   7  -2    3.29    0.33
   3   7  -2    3.23    0.21
   3   7  -2    2.89    0.27
   3   7  -2    3.32    0.22
   3   7  -2    3.28    0.21
   3   7  -2    3.09    0.20
  -3  -7   2    3.26    0.23
  -3  -7   2    3.27    0.22
  -3  -7   2    3.25    0.23
  -3  -7   2    3.52    0.22
  -3  -7   2    3.25    0.25
   2   7  -2    0.14    0.16
   2   7  -2    0.12    0.08
   2   7  -2   -0.05    0.15
   2   7  -2    0.23    0.07
   2   7  -2   -0.14    0.19
   2   7  -2    0.30    0.13
   2   7  -2    0.11    0.07
   2   7  -2    0.11    0.06
   2   7  -2    0.01    0.13
  -2  -7   2    0.06    0.07
  -2  -7   2    0.06    0.23
  -2  -7   2    0.22    0.10
  -2  -7   2    0.28    0.10
  -2  -7   2    0.17    0.08
  -2  -7   2    0.21    0.10
  -2  -7   2    0.12    0.07
   1   7  -2    0.52    0.12
   1   7  -2    0.45    0.13
   1   7  -2    0.79    0.14
   1   7  -2    0.77    0.10
   1   7  -2    0.53    0.13
   1   7  -2    0.69    0.17
   1   7  -2    0.71    0.10
   1   7  -2    0.78    0.14
  -1  -7   2    0.79    0.13
  -1  -7   2    0.50    0.13
  -1  -7   2    1.34    0.40
  -1  -7   2    1.00    0.20
  -1  -7   2    0.72    0.18
  -1  -7   2    0.70    0.15
  -1  -7   2    0.59    0.15
  -1  -7   2    0.80    0.14
   0   7  -2    0.25    0.08
   0   7  -2    0.40    0.09
   0   7  -2    0.38    0.11
   0   7  -2    0.41    0.14
   0   7  -2    0.18    0.24
   0   7  -2    0.44    0.10
   0   7  -2    0.40    0.09
   0   7  -2    0.24    0.12
   0  -7   2    0.42    0.10
   0  -7   2    0.39    0.13
   0  -7   2    0.77    0.18
   0  -7   2    0.22    0.26
   0  -7   2    0.33    0.08
   0  -7   2    0.31    0.12
   0  -7   2    0.46    0.10
  -1   7  -2    1.30    0.18
  -1   7  -2    1.42    0.15
  -1   7  -2    1.30    0.11
  -1   7  -2    1.63    0.25
  -1   7  -2    1.03    0.12
  -1   7  -2    0.94    0.18
  -1   7  -2    0.84    0.19
  -1   7  -2    1.24    0.14
   1  -7   2    1.03    0.16
   1  -7   2    0.88    0.14
   1  -7   2    1.49    0.19
   1  -7   2    1.28    0.16
   1  -7   2    1.07    0.18
   1  -7   2    1.07    0.15
  -2   7  -2    0.20    0.07
  -2   7  -2    0.35    0.08
  -2   7  -2    0.21    0.11
  -2   7  -2    0.23    0.17
  -2   7  -2    0.29    0.08
  -2   7  -2    0.13    0.11
  -2   7  -2    0.17    0.13
   2  -7   2    0.19    0.10
   2  -7   2    0.24    0.08
   2  -7   2    0.25    0.09
   2  -7   2    0.23    0.11
   2  -7   2    0.25    0.07
  -3   7  -2    5.25    0.28
  -3   7  -2    5.36    0.34
  -3   7  -2    5.18    0.28
  -3   7  -2    5.03    0.42
  -3   7  -2    5.23    0.31
  -3   7  -2    5.19    0.27
  -3   7  -2    3.96    0.40
   3  -7   2    5.17    0.29
   3  -7   2    4.41    0.29
   3  -7   2    5.13    0.31
   3  -7   2    4.68    0.29
   3  -7   2    4.44    0.30
   3  -7   2    4.69    0.27
  -4   7  -2    1.00    0.13
  -4   7  -2    0.97    0.13
  -4   7  -2    0.84    0.20
  -4   7  -2    1.21    0.13
  -4   7  -2    0.91    0.15
   4  -7   2    0.91    0.24
   4  -7   2    1.11    0.21
   4  -7   2    0.74    0.15
   4  -7   2    1.05    0.18
   4  -7   2    1.22    0.20
  -5   7  -2    1.05    0.26
  -5   7  -2    1.61    0.15
  -5   7  -2    1.56    0.12
  -5   7  -2    1.82    0.21
  -5   7  -2    1.22    0.18
  -5   7  -2    1.10    0.14
   5  -7   2    1.77    0.14
   5  -7   2    1.53    0.13
   5  -7   2    1.27    0.15
   5  -7   2    1.29    0.16
   5  -7   2    1.45    0.17
  -6   7  -2   12.49    0.56
  -6   7  -2   11.49    0.58
  -6   7  -2   12.81    0.61
  -6   7  -2   12.60    0.59
   6  -7   2   12.37    0.58
   6  -7   2   12.44    0.58
   6  -7   2   12.44    0.57
   6  -7   2   13.74    0.58
   6  -7   2   12.14    0.59
  -7   7  -2    2.76    0.13
  -7   7  -2    2.41    0.16
  -7   7  -2    2.38    0.18
   7  -7   2    2.05    0.15
   8   6  -2    1.72    0.13
   8   6  -2    1.55    0.17
   8   6  -2    1.86    0.11
   8   6  -2    1.60    0.15
  -8  -6   2    1.85    0.12
  -8  -6   2    1.66    0.15
  -8  -6   2    2.09    0.15
   7   6  -2    0.79    0.12
   7   6  -2    0.74    0.15
   7   6  -2    0.80    0.17
   7   6  -2    0.59    0.13
   7   6  -2    0.88    0.09
  -7  -6   2    0.65    0.12
  -7  -6   2    0.88    0.17
  -7  -6   2    0.87    0.11
  -7  -6   2    0.96    0.16
   6   6  -2    4.10    0.27
   6   6  -2    4.38    0.25
   6   6  -2    4.53    0.24
   6   6  -2    4.22    0.24
  -6  -6   2    3.78    0.27
  -6  -6   2    4.29    0.28
  -6  -6   2    4.37    0.28
  -6  -6   2    4.01    0.30
  -6  -6   2    4.18    0.27
   5   6  -2    1.49    0.15
   5   6  -2    1.63    0.14
   5   6  -2    1.63    0.27
   5   6  -2    1.35    0.13
   5   6  -2    1.45    0.14
   5   6  -2    1.83    0.22
   5   6  -2    1.43    0.19
  -5  -6   2    1.32    0.18
  -5  -6   2    1.43    0.20
  -5  -6   2    1.37    0.16
  -5  -6   2    1.48    0.18
  -5  -6   2    1.44    0.23
  -5  -6   2    1.50    0.18
   4   6  -2   26.92    1.25
   4   6  -2   27.76    1.21
   4   6  -2   27.57    1.21
   4   6  -2   28.10    1.22
   4   6  -2   26.21    1.20
   4   6  -2   24.41    1.27
  -4  -6   2   28.00    1.22
  -4  -6   2   27.68    1.25
  -4  -6   2   27.86    1.24
  -4  -6   2   26.86    1.22
  -4  -6   2   27.18    1.23
  -4  -6   2   25.52    1.24
  -4  -6   2   27.65    1.22
   3   6  -2   13.21    0.70
   3   6  -2   14.02    0.65
   3   6  -2   13.87    0.70
   3   6  -2   14.15    0.65
   3   6  -2   12.68    0.64
   3   6  -2   14.71    0.65
  -3  -6   2   13.76    0.65
  -3  -6   2   13.96    0.66
  -3  -6   2   14.07    0.67
  -3  -6   2   13.96    0.68
  -3  -6   2   13.13    0.74
  -3  -6   2   14.75    0.66
   2   6  -2   13.25    0.70
   2   6  -2   14.04    0.81
   2   6  -2   15.29    0.67
   2   6  -2   15.89    0.72
   2   6  -2   13.42    0.74
   2   6  -2   13.24    0.72
   2   6  -2   15.36    0.70
   2   6  -2   14.41    0.71
   2   6  -2   15.20    0.68
  -2  -6   2   15.17    0.69
  -2  -6   2   14.63    0.68
  -2  -6   2   15.17    0.69
  -2  -6   2   15.08    0.70
  -2  -6   2   15.37    0.71
  -2  -6   2   13.45    0.75
  -2  -6   2   14.32    0.71
  -2  -6   2   14.62    0.70
   1   6  -2    2.16    0.21
   1   6  -2    2.05    0.14
   1   6  -2    2.17    0.16
   1   6  -2    1.83    0.21
   1   6  -2    1.29    0.22
   1   6  -2    1.68    0.13
   1   6  -2    1.73    0.18
  -1  -6   2    1.93    0.22
  -1  -6   2    1.85    0.18
  -1  -6   2    1.91    0.18
  -1  -6   2    1.55    0.22
  -1  -6   2    1.88    0.22
  -1  -6   2    1.69    0.23
  -1  -6   2    1.64    0.18
  -1  -6   2    1.66    0.17
   0   6  -2    2.91    0.22
   0   6  -2    2.74    0.22
   0   6  -2    3.10    0.20
   0   6  -2    2.86    0.24
   0   6  -2    2.95    0.17
   0   6  -2    3.21    0.24
   0   6  -2    3.48    0.32
   0   6  -2    2.91    0.17
   0  -6   2    2.66    0.21
   0  -6   2    2.89    0.23
   0  -6   2    2.20    0.28
   0  -6   2    2.37    0.19
   0  -6   2    2.82    0.21
   0  -6   2    2.54    0.23
   0  -6   2    2.94    0.22
  -1   6  -2    3.73    0.27
  -1   6  -2    3.89    0.36
  -1   6  -2    4.21    0.24
  -1   6  -2    3.64    0.33
  -1   6  -2    4.07    0.27
  -1   6  -2    3.80    0.22
   1  -6   2    4.10    0.27
   1  -6   2    3.49    0.25
   1  -6   2    4.01    0.26
   1  -6   2    4.03    0.28
   1  -6   2    3.66    0.24
  -2   6  -2    0.43    0.14
  -2   6  -2    0.22    0.39
  -2   6  -2    0.62    0.15
  -2   6  -2    0.63    0.09
  -2   6  -2    0.69    0.18
  -2   6  -2    0.50    0.12
  -2   6  -2    0.71    0.14
  -2   6  -2    0.75    0.09
   2  -6   2    0.71    0.16
   2  -6   2    0.62    0.13
   2  -6   2    0.85    0.17
   2  -6   2    0.67    0.13
   2  -6   2    0.74    0.17
  -3   6  -2    1.07    0.19
  -3   6  -2    1.33    0.12
  -3   6  -2    1.65    0.14
  -3   6  -2    1.46    0.19
  -3   6  -2    1.53    0.26
  -3   6  -2    1.34    0.15
  -3   6  -2    1.66    0.17
  -3   6  -2    1.54    0.31
   3  -6   2    1.50    0.17
   3  -6   2    1.11    0.18
   3  -6   2    1.44    0.16
   3  -6   2    1.07    0.18
   3  -6   2    1.62    0.19
   3  -6   2    1.37    0.19
  -4   6  -2    1.19    0.13
  -4   6  -2    1.57    0.15
  -4   6  -2    1.26    0.13
  -4   6  -2    1.49    0.27
  -4   6  -2    1.12    0.21
  -4   6  -2    1.22    0.20
  -4   6  -2    1.54    0.24
   4  -6   2    1.27    0.17
   4  -6   2    1.42    0.20
   4  -6   2    1.19    0.18
   4  -6   2    1.24    0.16
   4  -6   2    1.37    0.19
   4  -6   2    1.46    0.15
  -5   6  -2    0.11    0.07
  -5   6  -2    0.12    0.07
  -5   6  -2    0.16    0.08
  -5   6  -2    0.20    0.11
  -5   6  -2    0.01    0.09
  -5   6  -2    0.19    0.11
  -5   6  -2    0.37    0.21
  -5   6  -2    0.13    0.15
   5  -6   2    0.35    0.13
   5  -6   2    0.04    0.06
   5  -6   2    0.32    0.12
   5  -6   2    0.17    0.07
   5  -6   2    0.05    0.08
   5  -6   2    0.12    0.08
  -6   6  -2   13.96    0.64
  -6   6  -2   14.42    0.69
  -6   6  -2   13.76    0.66
  -6   6  -2   12.57    0.72
  -6   6  -2   11.64    0.66
  -6   6  -2   14.04    0.62
   6  -6   2   14.33    0.64
   6  -6   2   13.64    0.65
   6  -6   2   14.39    0.64
   6  -6   2   13.65    0.65
   6  -6   2   13.62    0.65
  -7   6  -2   14.29    0.67
  -7   6  -2   14.05    0.68
  -7   6  -2   13.84    0.65
  -7   6  -2   14.17    0.63
   7  -6   2   13.91    0.66
   7  -6   2   14.58    0.65
   7  -6   2   14.30    0.64
  -8   6  -2    1.94    0.16
  -8   6  -2    2.02    0.15
   8  -6   2    2.29    0.14
   8  -6   2    1.92    0.12
   9   5  -2    1.25    0.12
   9   5  -2    1.08    0.09
  -9  -5   2    1.03    0.11
  -9  -5   2    1.18    0.10
  -9  -5   2    1.17    0.11
   8   5  -2   10.87    0.49
   8   5  -2   11.25    0.53
   8   5  -2   10.82    0.51
   8   5  -2   10.73    0.53
   8   5  -2    9.21    0.53
   8   5  -2   11.36    0.51
  -8  -5   2   11.31    0.53
  -8  -5   2   10.81    0.51
   7   5  -2    4.61    0.30
   7   5  -2    4.64    0.26
   7   5  -2    4.48    0.26
   7   5  -2    4.25    0.31
  -7  -5   2    4.79    0.31
  -7  -5   2    4.77    0.35
  -7  -5   2    4.53    0.33
  -7  -5   2    4.50    0.33
   6   5  -2    4.90    0.25
   6   5  -2    4.81    0.31
   6   5  -2    3.83    0.30
   6   5  -2    4.46    0.26
   6   5  -2    3.84    0.37
   6   5  -2    4.47    0.27
   6   5  -2    4.37    0.25
  -6  -5   2    4.61    0.30
  -6  -5   2    4.38    0.29
  -6  -5   2    4.64    0.27
  -6  -5   2    4.49    0.31
  -6  -5   2    4.23    0.29
  -6  -5   2    4.36    0.28
   5   5  -2    0.45    0.08
   5   5  -2    0.55    0.12
   5   5  -2    0.31    0.08
   5   5  -2    0.22    0.13
   5   5  -2    0.35    0.09
   5   5  -2    0.40    0.12
   5   5  -2    0.37    0.09
  -5  -5   2    0.33    0.11
  -5  -5   2    0.17    0.11
  -5  -5   2    0.27    0.20
  -5  -5   2    0.31    0.09
  -5  -5   2    0.30    0.11
  -5  -5   2    0.32    0.10
  -5  -5   2    0.45    0.10
   4   5  -2    8.97    0.51
   4   5  -2    9.71    0.46
   4   5  -2    9.67    0.46
   4   5  -2    9.24    0.46
   4   5  -2    9.01    0.52
   4   5  -2    8.94    0.45
  -4  -5   2    9.67    0.54
  -4  -5   2   10.00    0.48
  -4  -5   2    9.62    0.47
  -4  -5   2    9.67    0.49
  -4  -5   2    9.72    0.48
  -4  -5   2    9.87    0.49
  -4  -5   2    8.69    0.51
   3   5  -2    3.97    0.22
   3   5  -2    3.80    0.33
   3   5  -2    3.55    0.26
   3   5  -2    3.78    0.21
   3   5  -2    3.87    0.35
   3   5  -2    3.75    0.27
   3   5  -2    3.82    0.23
  -3  -5   2    3.79    0.27
  -3  -5   2    4.14    0.29
  -3  -5   2    4.00    0.36
  -3  -5   2    3.77    0.25
  -3  -5   2    4.40    0.32
  -3  -5   2    3.76    0.26
  -3  -5   2    3.95    0.30
   2   5  -2    3.09    0.20
   2   5  -2    2.89    0.21
   2   5  -2    2.97    0.37
   2   5  -2    2.85    0.25
   2   5  -2    3.10    0.17
   2   5  -2    2.35    0.27
   2   5  -2    3.16    0.22
   2   5  -2    3.03    0.17
  -2  -5   2    3.15    0.22
  -2  -5   2    3.08    0.25
  -2  -5   2    2.84    0.21
  -2  -5   2    2.86    0.26
  -2  -5   2    2.97    0.25
  -2  -5   2    3.11    0.22
  -2  -5   2    2.79    0.22
  -2  -5   2    3.08    0.31
   1   5  -2    3.49    0.18
   1   5  -2    2.93    0.34
   1   5  -2    3.43    0.18
   1   5  -2    3.24    0.21
   1   5  -2    3.31    0.25
   1   5  -2    3.34    0.20
   1   5  -2    3.39    0.22
  -1  -5   2    3.07    0.21
  -1  -5   2    2.98    0.27
  -1  -5   2    3.10    0.24
  -1  -5   2    3.60    0.24
  -1  -5   2    3.04    0.28
  -1  -5   2    3.50    0.23
  -1  -5   2    3.42    0.26
  -1  -5   2    3.30    0.24
   0   5  -2    3.04    0.23
   0   5  -2    3.01    0.21
   0   5  -2    2.78    0.16
   0   5  -2    3.01    0.17
   0   5  -2    2.86    0.48
   0   5  -2    2.88    0.20
   0   5  -2    2.81    0.19
   0  -5   2    2.58    0.23
   0  -5   2    3.11    0.23
   0  -5   2    2.71    0.21
   0  -5   2    2.62    0.25
   0  -5   2    2.80    0.22
   0  -5   2    2.78    0.22
   0  -5   2    2.51    0.31
   0  -5   2    2.73    0.18
  -1   5  -2    0.33    0.07
  -1   5  -2    0.72    0.25
  -1   5  -2    0.34    0.08
  -1   5  -2    0.44    0.11
  -1   5  -2    0.26    0.10
  -1   5  -2    0.41    0.06
   1  -5   2    0.27    0.09
   1  -5   2    0.57    0.14
   1  -5   2    0.37    0.11
   1  -5   2    0.79    0.34
   1  -5   2    0.30    0.11
   1  -5   2    0.26    0.10
   1  -5   2    0.47    0.12
   1  -5   2    0.49    0.11
   1  -5   2    0.22    0.08
  -2   5  -2    1.12    0.23
  -2   5  -2    1.40    0.14
  -2   5  -2    1.47    0.11
  -2   5  -2    1.67    0.15
  -2   5  -2    1.50    0.11
  -2   5  -2    1.45    0.14
  -2   5  -2    1.90    0.34
  -2   5  -2    1.10    0.20
   2  -5   2    1.33    0.18
   2  -5   2    1.25    0.19
   2  -5   2    1.36    0.18
   2  -5   2    1.55    0.18
   2  -5   2    1.46    0.19
   2  -5   2    1.61    0.17
   2  -5   2    1.73    0.17
  -3   5  -2    0.79    0.12
  -3   5  -2    0.66    0.09
  -3   5  -2    0.60    0.12
  -3   5  -2    0.55    0.13
  -3   5  -2    0.54    0.09
  -3   5  -2    1.06    0.28
  -3   5  -2    0.67    0.12
   3  -5   2    0.84    0.18
   3  -5   2    0.56    0.20
   3  -5   2    0.58    0.14
   3  -5   2    0.55    0.12
   3  -5   2    0.88    0.18
  -4   5  -2    2.12    0.16
  -4   5  -2    2.28    0.19
  -4   5  -2    2.48    0.17
  -4   5  -2    2.74    0.27
  -4   5  -2    2.53    0.21
  -4   5  -2    2.30    0.18
  -4   5  -2    1.92    0.20
   4  -5   2    2.24    0.22
   4  -5   2    2.41    0.25
   4  -5   2    2.01    0.18
   4  -5   2    2.42    0.22
   4  -5   2    2.49    0.22
   4  -5   2    2.12    0.19
   4  -5   2    2.35    0.23
  -5   5  -2    2.36    0.17
  -5   5  -2    2.59    0.26
  -5   5  -2    2.38    0.18
  -5   5  -2    2.14    0.24
  -5   5  -2    2.80    0.24
  -5   5  -2    2.41    0.18
  -5   5  -2    2.41    0.18
   5  -5   2    2.46    0.19
   5  -5   2    2.60    0.20
   5  -5   2    2.67    0.25
   5  -5   2    2.04    0.23
   5  -5   2    2.86    0.23
   5  -5   2    2.51    0.24
  -6   5  -2    3.56    0.22
  -6   5  -2    3.04    0.34
  -6   5  -2    3.69    0.22
  -6   5  -2    3.40    0.23
  -6   5  -2    3.55    0.30
  -6   5  -2    3.48    0.30
  -6   5  -2    3.47    0.25
  -6   5  -2    3.78    0.28
   6  -5   2    3.90    0.27
   6  -5   2    3.75    0.24
   6  -5   2    3.76    0.24
   6  -5   2    3.62    0.28
   6  -5   2    3.45    0.28
  -7   5  -2    1.42    0.20
  -7   5  -2    1.36    0.17
  -7   5  -2    1.97    0.34
  -7   5  -2    1.39    0.18
  -7   5  -2    1.43    0.15
  -7   5  -2    1.32    0.12
   7  -5   2    1.36    0.15
   7  -5   2    1.29    0.14
   7  -5   2    1.54    0.14
  -8   5  -2    2.37    0.18
  -8   5  -2    2.54    0.19
  -8   5  -2    2.21    0.14
  -8   5  -2    2.58    0.22
   8  -5   2    2.31    0.16
   8  -5   2    2.45    0.16
   8  -5   2    2.66    0.16
  -9   5  -2    1.47    0.13
   9  -5   2    1.14    0.10
   9  -5   2    1.24    0.09
   9   4  -2    0.31    0.07
   9   4  -2    0.15    0.05
   9   4  -2    0.17    0.04
  -9  -4   2    0.19    0.05
  -9  -4   2    0.21    0.06
   8   4  -2    1.34    0.14
   8   4  -2    1.28    0.13
   8   4  -2    1.15    0.15
   8   4  -2    1.32    0.11
   8   4  -2    1.34    0.30
   8   4  -2    1.01    0.17
  -8  -4   2    1.23    0.16
  -8  -4   2    1.26    0.14
   7   4  -2    3.64    0.23
   7   4  -2    3.44    0.27
   7   4  -2    3.62    0.23
   7   4  -2    3.68    0.22
   7   4  -2    3.63    0.29
   7   4  -2    2.71    0.40
   7   4  -2    3.96    0.26
  -7  -4   2    3.99    0.30
  -7  -4   2    3.53    0.27
  -7  -4   2    3.41    0.24
  -7  -4   2    3.62    0.25
   6   4  -2   29.09    1.31
   6   4  -2   29.84    1.29
   6   4  -2   30.31    1.29
   6   4  -2   24.56    1.33
   6   4  -2   27.69    1.28
   6   4  -2   29.31    1.27
   6   4  -2   28.84    1.32
  -6  -4   2   29.14    1.30
  -6  -4   2   29.07    1.31
  -6  -4   2   28.71    1.29
  -6  -4   2   28.67    1.30
  -6  -4   2   29.46    1.30
  -6  -4   2   28.08    1.31
   5   4  -2    8.85    0.51
   5   4  -2    8.95    0.51
   5   4  -2    9.94    0.46
   5   4  -2    9.73    0.47
   5   4  -2    8.92    0.50
   5   4  -2    9.80    0.46
   5   4  -2    9.69    0.46
  -5  -4   2    9.64    0.49
  -5  -4   2    9.68    0.51
  -5  -4   2   10.51    0.49
  -5  -4   2    9.80    0.50
  -5  -4   2    9.36    0.51
  -5  -4   2    8.86    0.54
  -5  -4   2    9.11    0.48
   4   4  -2    1.25    0.10
   4   4  -2    1.06    0.16
   4   4  -2    1.25    0.14
   4   4  -2    1.30    0.11
   4   4  -2    1.26    0.19
   4   4  -2    1.31    0.17
  -4  -4   2    1.22    0.21
  -4  -4   2    1.03    0.22
  -4  -4   2    1.58    0.18
  -4  -4   2    1.41    0.18
  -4  -4   2    1.59    0.19
  -4  -4   2    1.09    0.19
  -4  -4   2    1.39    0.18
  -4  -4   2    1.12    0.18
   3   4  -2    3.63    0.38
   3   4  -2    4.74    0.23
   3   4  -2    4.21    0.26
   3   4  -2    4.76    0.23
   3   4  -2    4.35    0.25
   3   4  -2    4.79    0.28
   3   4  -2    4.54    0.29
  -3  -4   2    4.24    0.29
  -3  -4   2    4.10    0.27
  -3  -4   2    4.51    0.28
  -3  -4   2    4.16    0.29
  -3  -4   2    4.73    0.28
  -3  -4   2    4.43    0.31
  -3  -4   2    4.07    0.35
   2   4  -2    0.00    0.08
   2   4  -2    0.06    0.04
   2   4  -2   -0.09    0.09
   2   4  -2    0.00    0.06
   2   4  -2   -0.06    0.07
   2   4  -2   -0.02    0.03
   2   4  -2    0.03    0.07
  -2  -4   2    0.25    0.13
  -2  -4   2   -0.05    0.11
  -2  -4   2   -0.02    0.10
  -2  -4   2   -0.12    0.10
  -2  -4   2    0.23    0.10
  -2  -4   2   -0.03    0.06
  -2  -4   2    0.04    0.12
  -2  -4   2    0.04    0.07
   1   4  -2  156.53    7.13
   1   4  -2  161.48    7.15
   1   4  -2  171.26    7.16
   1   4  -2  174.90    7.12
   1   4  -2  163.15    7.14
   1   4  -2  171.05    7.12
   1   4  -2  160.49    7.12
   1   4  -2  158.36    7.12
  -1  -4   2  157.61    7.12
  -1  -4   2  186.03    7.18
  -1  -4   2  160.17    7.16
  -1  -4   2  163.93    7.12
  -1  -4   2  169.25    7.13
  -1  -4   2  169.16    7.13
   0   4  -2   80.69    3.40
   0   4  -2   78.92    3.41
   0   4  -2   78.99    3.43
   0   4  -2   82.82    3.41
   0   4  -2   81.07    3.43
   0   4  -2   75.41    3.41
   0   4  -2   78.44    3.40
   0   4  -2   78.14    3.42
   0  -4   2   79.72    3.41
   0  -4   2   77.57    3.44
   0  -4   2   81.23    3.41
   0  -4   2   78.97    3.42
   0  -4   2   75.51    3.41
  -1   4  -2   27.45    1.20
  -1   4  -2   26.17    1.21
  -1   4  -2   27.83    1.22
  -1   4  -2   28.60    1.24
  -1   4  -2   27.57    1.20
  -1   4  -2   29.13    1.21
  -1   4  -2   28.40    1.21
   1  -4   2   27.83    1.21
   1  -4   2   28.03    1.24
   1  -4   2   25.47    1.23
   1  -4   2   26.43    1.24
   1  -4   2   27.57    1.21
   1  -4   2   27.17    1.21
   1  -4   2   27.16    1.21
  -2   4  -2   15.59    0.66
  -2   4  -2   15.72    0.65
  -2   4  -2   15.14    0.65
  -2   4  -2   14.46    0.68
  -2   4  -2   15.14    0.69
  -2   4  -2   13.81    0.66
  -2   4  -2   14.20    0.66
   2  -4   2   14.64    0.66
   2  -4   2   14.49    0.69
   2  -4   2   14.52    0.68
   2  -4   2   14.15    0.69
   2  -4   2   13.34    0.65
   2  -4   2   14.20    0.68
   2  -4   2   14.15    0.69
   2  -4   2   13.94    0.73
   2  -4   2   13.88    0.68
   2  -4   2   13.45    0.67
  -3   4  -2    2.10    0.16
  -3   4  -2    2.25    0.35
  -3   4  -2    2.09    0.13
  -3   4  -2    2.25    0.13
  -3   4  -2    1.98    0.16
  -3   4  -2    1.75    0.25
   3  -4   2    2.00    0.21
   3  -4   2    2.30    0.23
   3  -4   2    2.00    0.18
   3  -4   2    1.78    0.27
   3  -4   2    1.99    0.18
   3  -4   2    2.64    0.24
  -4   4  -2    6.46    0.36
  -4   4  -2    6.60    0.33
  -4   4  -2    6.50    0.35
  -4   4  -2    6.58    0.42
  -4   4  -2    6.43    0.33
  -4   4  -2    6.67    0.34
   4  -4   2    6.65    0.36
   4  -4   2    7.24    0.37
   4  -4   2    6.52    0.38
   4  -4   2    6.72    0.40
   4  -4   2    6.46    0.37
   4  -4   2    7.08    0.40
  -5   4  -2    4.94    0.33
  -5   4  -2    4.92    0.35
  -5   4  -2    5.01    0.28
  -5   4  -2    5.11    0.28
  -5   4  -2    4.91    0.31
  -5   4  -2    4.88    0.27
   5  -4   2    5.17    0.30
   5  -4   2    4.55    0.32
   5  -4   2    4.97    0.34
   5  -4   2    5.31    0.29
   5  -4   2    4.96    0.33
   5  -4   2    4.94    0.33
  -6   4  -2   19.33    0.93
  -6   4  -2   18.20    0.94
  -6   4  -2   18.16    0.90
  -6   4  -2   19.84    0.88
  -6   4  -2   19.77    0.90
  -6   4  -2   18.01    0.93
  -6   4  -2   20.41    0.90
   6  -4   2   20.61    0.91
   6  -4   2   20.19    0.91
   6  -4   2   19.79    0.93
   6  -4   2   18.80    0.91
   6  -4   2   19.61    0.92
   6  -4   2   20.15    0.90
  -7   4  -2    1.83    0.21
  -7   4  -2    1.85    0.15
  -7   4  -2    1.95    0.16
  -7   4  -2    1.90    0.17
  -7   4  -2    1.60    0.22
   7  -4   2    1.76    0.17
   7  -4   2    2.09    0.18
  -8   4  -2    2.76    0.23
  -8   4  -2    2.74    0.17
  -8   4  -2    3.13    0.21
  -8   4  -2    2.87    0.22
   8  -4   2    2.85    0.19
   8  -4   2    3.06    0.19
  -9   4  -2    0.97    0.14
   9  -4   2    0.98    0.10
   9  -4   2    0.75    0.10
   9  -4   2    0.83    0.10
  10   3  -2    5.12    0.25
  10   3  -2    5.35    0.26
 -10  -3   2    5.09    0.25
 -10  -3   2    5.11    0.26
   9   3  -2    2.45    0.16
   9   3  -2    2.46    0.14
   9   3  -2    2.43    0.18
  -9  -3   2    2.50    0.17
  -9  -3   2    2.43    0.16
  -9  -3   2    2.15    0.17
   8   3  -2    0.50    0.13
   8   3  -2    0.33    0.09
   8   3  -2    0.50    0.28
   8   3  -2    0.43    0.12
   8   3  -2    0.28    0.06
   8   3  -2    0.06    0.14
  -8  -3   2    0.25    0.09
  -8  -3   2    0.42    0.12
  -8  -3   2    0.33    0.12
   7   3  -2   17.21    0.82
   7   3  -2   15.30    0.86
   7   3  -2   17.38    0.79
   7   3  -2   17.47    0.78
   7   3  -2   17.69    0.82
   7   3  -2   16.73    0.80
   7   3  -2   17.10    0.77
  -7  -3   2   18.03    0.82
  -7  -3   2   15.74    0.83
  -7  -3   2   17.51    0.80
  -7  -3   2   16.06    0.82
  -7  -3   2   16.40    0.79
   6   3  -2    8.19    0.48
   6   3  -2    6.90    0.47
   6   3  -2    8.35    0.41
   6   3  -2    8.14    0.47
   6   3  -2    8.21    0.46
   6   3  -2    8.25    0.41
   6   3  -2    8.28    0.40
   6   3  -2    8.38    0.41
  -6  -3   2    7.86    0.45
  -6  -3   2    8.09    0.54
  -6  -3   2    7.77    0.51
  -6  -3   2    8.20    0.44
  -6  -3   2    7.34    0.43
  -6  -3   2    7.98    0.44
  -6  -3   2    8.53    0.43
  -6  -3   2    7.91    0.48
   5   3  -2    6.94    0.35
   5   3  -2    7.51    0.36
   5   3  -2    6.91    0.38
   5   3  -2    7.58    0.35
   5   3  -2    7.05    0.36
   5   3  -2    6.86    0.41
   5   3  -2    6.57    0.43
   5   3  -2    7.52    0.41
  -5  -3   2    6.81    0.41
  -5  -3   2    6.72    0.42
  -5  -3   2    6.86    0.51
  -5  -3   2    7.57    0.42
  -5  -3   2    6.39    0.39
  -5  -3   2    7.10    0.40
   4   3  -2    0.66    0.13
   4   3  -2    0.91    0.09
   4   3  -2    1.17    0.24
   4   3  -2    0.96    0.12
   4   3  -2    0.81    0.15
   4   3  -2    0.70    0.13
   4   3  -2    0.94    0.08
   4   3  -2    1.04    0.14
  -4  -3   2    0.70    0.14
  -4  -3   2    1.04    0.20
  -4  -3   2    0.85    0.15
  -4  -3   2    0.88    0.13
  -4  -3   2    0.71    0.17
  -4  -3   2    0.76    0.13
  -4  -3   2    1.08    0.18
  -4  -3   2    0.88    0.14
   3   3  -2    4.81    0.27
   3   3  -2    5.40    0.28
   3   3  -2    4.74    0.30
   3   3  -2    4.86    0.27
   3   3  -2    5.00    0.28
   3   3  -2    5.34    0.26
   3   3  -2    5.39    0.25
   3   3  -2    5.22    0.25
  -3  -3   2    4.95    0.27
  -3  -3   2    4.99    0.29
  -3  -3   2    4.65    0.32
  -3  -3   2    4.92    0.29
  -3  -3   2    4.39    0.33
   2   3  -2    0.84    0.10
   2   3  -2    0.73    0.06
   2   3  -2    0.73    0.08
   2   3  -2    0.65    0.11
   2   3  -2    0.76    0.09
   2   3  -2    0.59    0.09
   2   3  -2    0.66    0.15
   2   3  -2    0.75    0.06
  -2  -3   2    0.81    0.09
  -2  -3   2    0.69    0.10
  -2  -3   2    0.87    0.09
  -2  -3   2    0.72    0.11
   1   3  -2    6.46    0.31
   1   3  -2    6.59    0.30
   1   3  -2    6.34    0.32
   1   3  -2    6.58    0.32
   1   3  -2    6.31    0.30
   1   3  -2    6.70    0.33
   1   3  -2    6.31    0.30
  -1  -3   2    6.60    0.30
  -1  -3   2    6.48    0.33
  -1  -3   2    6.70    0.32
  -1  -3   2    6.56    0.30
   0   3  -2    0.93    0.08
   0   3  -2    0.97    0.07
   0   3  -2    0.87    0.07
   0   3  -2    0.93    0.07
   0   3  -2    0.96    0.09
   0   3  -2    0.90    0.09
   0   3  -2    1.10    0.07
   0  -3   2    1.00    0.08
   0  -3   2    0.91    0.07
   0  -3   2    0.97    0.07
   0  -3   2    1.18    0.10
   0  -3   2    0.84    0.09
  -1   3  -2    1.23    0.08
  -1   3  -2    1.12    0.08
  -1   3  -2    1.13    0.08
  -1   3  -2    1.09    0.08
  -1   3  -2    1.15    0.09
   1  -3   2    1.01    0.08
   1  -3   2    1.02    0.08
   1  -3   2    1.06    0.08
   1  -3   2    1.20    0.10
   1  -3   2    1.15    0.08
  -2   3  -2   93.89    3.75
  -2   3  -2   87.57    3.75
  -2   3  -2   86.92    3.75
  -2   3  -2   80.94    3.77
  -2   3  -2   88.26    3.75
  -2   3  -2   87.10    3.75
  -2   3  -2   85.19    3.75
   2  -3   2   85.90    3.75
   2  -3   2   83.81    3.77
   2  -3   2   88.90    3.74
   2  -3   2   90.50    3.75
  -3   3  -2    0.66    0.13
  -3   3  -2    0.78    0.12
  -3   3  -2    0.63    0.09
  -3   3  -2    0.74    0.07
  -3   3  -2    0.81    0.11
  -3   3  -2    0.74    0.07
   3  -3   2    0.52    0.11
   3  -3   2    0.87    0.23
   3  -3   2    0.37    0.21
  -4   3  -2    0.08    0.05
  -4   3  -2    0.08    0.06
  -4   3  -2   -0.05    0.11
  -4   3  -2    0.10    0.15
  -4   3  -2    0.02    0.04
   4  -3   2    0.03    0.12
   4  -3   2    0.07    0.12
   4  -3   2    0.00    0.08
   4  -3   2    0.11    0.09
   4  -3   2    0.30    0.16
   4  -3   2    0.29    0.12
   4  -3   2   -0.08    0.11
  -5   3  -2    7.53    0.38
  -5   3  -2    7.66    0.38
  -5   3  -2    8.15    0.50
  -5   3  -2    7.22    0.45
  -5   3  -2    7.68    0.38
  -5   3  -2    7.26    0.38
  -5   3  -2    6.94    0.40
   5  -3   2    8.80    0.54
   5  -3   2    8.05    0.44
   5  -3   2    7.85    0.41
   5  -3   2    7.51    0.42
   5  -3   2    7.12    0.43
   5  -3   2    7.39    0.45
   5  -3   2    7.45    0.41
   5  -3   2    7.23    0.41
  -6   3  -2   30.60    1.36
  -6   3  -2   30.77    1.40
  -6   3  -2   31.11    1.41
  -6   3  -2   29.87    1.38
  -6   3  -2   31.56    1.38
  -6   3  -2   32.01    1.38
  -6   3  -2   29.40    1.40
   6  -3   2   31.50    1.38
   6  -3   2   28.91    1.40
   6  -3   2   32.05    1.38
   6  -3   2   30.42    1.39
   6  -3   2   31.83    1.40
   6  -3   2   30.84    1.40
   6  -3   2   30.17    1.38
  -7   3  -2   23.82    1.12
  -7   3  -2   22.01    1.16
  -7   3  -2   24.56    1.12
  -7   3  -2   25.06    1.14
  -7   3  -2   22.94    1.16
  -7   3  -2   25.34    1.11
  -7   3  -2   25.36    1.14
  -7   3  -2   25.20    1.10
   7  -3   2   25.61    1.12
   7  -3   2   24.89    1.14
   7  -3   2   24.13    1.12
   7  -3   2   25.11    1.12
   7  -3   2   24.90    1.13
  -8   3  -2    0.68    0.15
  -8   3  -2    0.68    0.13
  -8   3  -2    0.69    0.17
  -8   3  -2    0.99    0.31
  -8   3  -2    0.83    0.13
  -9   3  -2    1.01    0.10
  -9   3  -2    1.08    0.14
  -9   3  -2    1.22    0.16
   9  -3   2    1.16    0.12
   9  -3   2    1.03    0.12
  10  -3   2    1.00    0.10
  10  -3   2    1.27    0.09
  10  -3   2    1.20    0.10
  10   2  -2    0.70    0.11
 -10  -2   2    0.77    0.09
 -10  -2   2    0.81    0.11
   9   2  -2   -0.02    0.04
   9   2  -2    0.07    0.05
  -9  -2   2   -0.05    0.07
  -9  -2   2    0.15    0.07
  -9  -2   2    0.02    0.06
  -9  -2   2   -0.07    0.08
   8   2  -2    8.60    0.42
   8   2  -2    8.35    0.43
   8   2  -2    8.42    0.46
   8   2  -2    8.55    0.40
   8   2  -2    8.30    0.44
  -8  -2   2    8.29    0.44
  -8  -2   2    8.40    0.45
   7   2  -2    9.07    0.45
   7   2  -2    8.28    0.51
   7   2  -2    9.23    0.44
   7   2  -2    8.64    0.55
   7   2  -2    9.15    0.47
   7   2  -2    9.48    0.50
   7   2  -2    9.67    0.48
   7   2  -2    7.87    0.52
  -7  -2   2    8.54    0.48
  -7  -2   2    9.70    0.50
  -7  -2   2    9.42    0.50
  -7  -2   2    9.39    0.48
   6   2  -2    3.87    0.22
   6   2  -2    3.62    0.30
   6   2  -2    3.97    0.24
   6   2  -2    3.90    0.29
   6   2  -2    3.89    0.23
   6   2  -2    3.61    0.23
   6   2  -2    3.43    0.27
  -6  -2   2    3.66    0.29
  -6  -2   2    3.99    0.27
  -6  -2   2    3.39    0.28
  -6  -2   2    3.49    0.25
  -6  -2   2    3.57    0.48
  -6  -2   2    3.53    0.31
  -6  -2   2    3.63    0.31
   5   2  -2   17.14    0.79
   5   2  -2   16.12    0.84
   5   2  -2   16.95    0.77
   5   2  -2   17.23    0.77
   5   2  -2   17.12    0.82
   5   2  -2   17.08    0.78
   5   2  -2   16.46    0.81
   5   2  -2   17.51    0.78
  -5  -2   2   17.43    0.81
  -5  -2   2   17.56    0.80
  -5  -2   2   17.94    0.81
  -5  -2   2   17.28    0.80
  -5  -2   2   16.34    0.80
  -5  -2   2   16.54    0.84
  -5  -2   2   15.49    0.84
   4   2  -2   12.96    0.56
   4   2  -2   11.83    0.57
   4   2  -2   12.46    0.55
   4   2  -2   12.30    0.60
   4   2  -2   12.09    0.56
   4   2  -2   11.67    0.57
   4   2  -2   12.69    0.59
  -4  -2   2   11.76    0.61
  -4  -2   2   11.36    0.57
  -4  -2   2   12.17    0.60
  -4  -2   2   11.27    0.61
  -4  -2   2   12.31    0.60
   3   2  -2   11.62    0.53
   3   2  -2   12.20    0.52
   3   2  -2   11.69    0.52
   3   2  -2   10.12    0.53
   3   2  -2   11.29    0.54
   3   2  -2   11.75    0.53
  -3  -2   2   11.66    0.53
  -3  -2   2   11.96    0.54
   2   2  -2    2.32    0.12
   2   2  -2    2.29    0.12
   2   2  -2    2.16    0.14
   2   2  -2    2.09    0.13
   2   2  -2    2.35    0.13
   2   2  -2    2.44    0.13
   2   2  -2    2.12    0.12
  -2  -2   2    2.26    0.12
  -2  -2   2    2.50    0.14
  -2  -2   2    1.99    0.14
  -2  -2   2    2.29    0.12
   1   2  -2   94.15    3.99
   1   2  -2   92.29    3.98
   1   2  -2   88.72    3.99
   1   2  -2   93.78    3.97
   1   2  -2   91.50    3.97
   1   2  -2   94.52    3.97
   1   2  -2   90.96    3.98
  -1  -2   2   87.10    3.97
  -1  -2   2   94.70    3.97
  -1  -2   2   99.49    4.05
  -1  -2   2   92.39    3.98
   0   2  -2  532.04   22.73
   0   2  -2  544.66   22.70
   0   2  -2  541.21   22.80
   0   2  -2  529.88   22.76
   0   2  -2  526.09   22.73
   0  -2   2  520.86   22.75
   0  -2   2  526.21   22.71
   0  -2   2  513.73   22.86
   0  -2   2  539.10   22.76
  -1   2  -2   28.58    1.30
  -1   2  -2   31.02    1.31
  -1   2  -2   30.00    1.30
  -1   2  -2   31.29    1.31
  -1   2  -2   29.47    1.31
  -1   2  -2   29.72    1.31
   1  -2   2   29.98    1.30
   1  -2   2   30.74    1.31
   1  -2   2   30.29    1.33
   1  -2   2   30.89    1.31
   1  -2   2   30.77    1.31
  -2   2  -2    2.44    0.13
  -2   2  -2    2.59    0.13
  -2   2  -2    2.43    0.14
  -2   2  -2    2.57    0.13
  -2   2  -2    2.43    0.13
  -2   2  -2    2.43    0.13
   2  -2   2    2.48    0.13
   2  -2   2    2.52    0.12
   2  -2   2    2.47    0.15
   2  -2   2    2.60    0.13
  -3   2  -2    4.60    0.24
  -3   2  -2    4.68    0.23
  -3   2  -2    4.64    0.23
  -3   2  -2    4.75    0.22
  -3   2  -2    4.26    0.25
  -3   2  -2    4.81    0.23
   3  -2   2    4.51    0.23
   3  -2   2    4.73    0.24
   3  -2   2    4.58    0.23
  -4   2  -2    5.32    0.28
  -4   2  -2    5.89    0.27
  -4   2  -2    5.20    0.28
  -4   2  -2    5.57    0.28
  -4   2  -2    5.12    0.26
  -4   2  -2    5.80    0.30
   4  -2   2    5.59    0.33
   4  -2   2    5.99    0.39
   4  -2   2    4.85    0.32
   4  -2   2    5.07    0.37
   4  -2   2    5.10    0.29
   4  -2   2    5.47    0.29
  -5   2  -2    5.78    0.30
  -5   2  -2    6.36    0.31
  -5   2  -2    5.71    0.38
  -5   2  -2    4.91    0.41
  -5   2  -2    6.52    0.33
  -5   2  -2    5.96    0.32
  -5   2  -2    6.23    0.32
   5  -2   2    6.21    0.40
   5  -2   2    5.68    0.42
   5  -2   2    6.49    0.36
   5  -2   2    6.39    0.34
   5  -2   2    6.26    0.34
   5  -2   2    5.71    0.33
   5  -2   2    6.46    0.36
  -6   2  -2    2.42    0.18
  -6   2  -2    2.41    0.17
  -6   2  -2    2.33    0.19
  -6   2  -2    2.32    0.18
   6  -2   2    2.36    0.36
   6  -2   2    2.04    0.22
   6  -2   2    2.63    0.20
   6  -2   2    2.32    0.23
   6  -2   2    2.71    0.23
   6  -2   2    2.58    0.28
   6  -2   2    2.30    0.21
  -7   2  -2    4.58    0.33
  -7   2  -2    4.36    0.28
  -7   2  -2    4.77    0.27
  -7   2  -2    4.69    0.33
  -7   2  -2    4.57    0.31
  -7   2  -2    4.90    0.28
  -7   2  -2    5.07    0.28
   7  -2   2    4.77    0.31
   7  -2   2    4.60    0.28
   7  -2   2    5.30    0.31
   7  -2   2    4.70    0.33
   7  -2   2    5.03    0.32
  -8   2  -2    1.48    0.24
  -8   2  -2    2.11    0.24
  -8   2  -2    1.72    0.29
  -8   2  -2    1.81    0.19
  -8   2  -2    2.05    0.31
  -8   2  -2    1.91    0.17
  -8   2  -2    2.05    0.22
  -8   2  -2    1.94    0.15
   8  -2   2    2.02    0.23
   8  -2   2    2.10    0.19
   8  -2   2    2.02    0.17
   8  -2   2    2.11    0.21
  -9   2  -2    1.35    0.10
  -9   2  -2    0.88    0.16
  -9   2  -2    0.87    0.22
  -9   2  -2    1.46    0.16
   9  -2   2    1.28    0.13
   9  -2   2    1.15    0.14
 -10   2  -2    8.61    0.43
 -10   2  -2    8.65    0.47
 -10   2  -2   10.21    0.54
  10  -2   2    8.37    0.41
  10  -2   2    8.03    0.41
  10   1  -2    1.26    0.11
 -10  -1   2    1.29    0.10
   9   1  -2    1.36    0.39
   9   1  -2    1.71    0.16
   9   1  -2    1.63    0.13
   9   1  -2    1.50    0.12
  -9  -1   2    1.54    0.16
  -9  -1   2    1.36    0.18
  -9  -1   2    1.58    0.15
  -9  -1   2    1.80    0.16
   8   1  -2    1.46    0.16
   8   1  -2    1.83    0.13
   8   1  -2    1.58    0.19
   8   1  -2    1.52    0.15
  -8  -1   2    1.57    0.20
  -8  -1   2    1.42    0.21
  -8  -1   2    1.56    0.18
   7   1  -2    0.10    0.12
   7   1  -2    0.14    0.09
   7   1  -2    0.05    0.21
   7   1  -2    0.17    0.09
   7   1  -2    0.07    0.08
   7   1  -2    0.18    0.22
   7   1  -2    0.30    0.11
   7   1  -2    0.17    0.15
   7   1  -2    0.11    0.06
  -7  -1   2    0.18    0.15
  -7  -1   2    0.05    0.12
  -7  -1   2    0.10    0.11
  -7  -1   2    0.28    0.12
  -7  -1   2    0.27    0.10
   6   1  -2   13.07    0.66
   6   1  -2   13.57    0.66
   6   1  -2   13.59    0.63
   6   1  -2   13.57    0.63
   6   1  -2   13.37    0.62
   6   1  -2   13.87    0.63
   6   1  -2   13.10    0.67
  -6  -1   2   12.19    0.67
  -6  -1   2   12.76    0.66
  -6  -1   2   13.44    0.66
  -6  -1   2   13.24    0.65
  -6  -1   2   13.43    0.64
   5   1  -2    5.62    0.29
   5   1  -2    5.51    0.30
   5   1  -2    5.25    0.37
   5   1  -2    5.77    0.30
   5   1  -2    5.69    0.28
   5   1  -2    5.91    0.28
  -5  -1   2    4.93    0.34
  -5  -1   2    4.91    0.37
  -5  -1   2    5.19    0.34
  -5  -1   2    5.51    0.33
  -5  -1   2    4.83    0.40
  -5  -1   2    5.82    0.34
  -5  -1   2    4.51    0.33
  -5  -1   2    4.58    0.47
   4   1  -2    0.10    0.08
   4   1  -2    0.08    0.06
   4   1  -2    0.01    0.05
   4   1  -2    0.03    0.04
   4   1  -2    0.12    0.07
   4   1  -2    0.06    0.04
  -4  -1   2    0.02    0.06
   3   1  -2    4.01    0.21
   3   1  -2    4.01    0.20
   3   1  -2    4.06    0.21
   3   1  -2    3.97    0.21
   3   1  -2    3.73    0.23
   3   1  -2    4.03    0.19
  -3  -1   2    3.92    0.21
  -3  -1   2    3.69    0.20
   2   1  -2   31.74    1.38
   2   1  -2   31.40    1.37
   2   1  -2   32.19    1.37
   2   1  -2   30.74    1.37
   2   1  -2   32.28    1.37
   2   1  -2   31.24    1.37
  -2  -1   2   31.60    1.37
  -2  -1   2   31.73    1.37
   1   1  -2   18.61    0.78
   1   1  -2   16.70    0.79
   1   1  -2   17.92    0.79
   1   1  -2   17.79    0.79
   1   1  -2   18.49    0.79
   1   1  -2   18.19    0.79
  -1  -1   2   18.80    0.81
  -1  -1   2   18.47    0.79
  -1  -1   2   18.48    0.79
   0   1  -2  325.25   13.95
   0   1  -2  317.45   13.90
   0   1  -2  323.31   13.90
   0  -1   2  318.54   13.95
   0  -1   2  338.24   13.90
   0  -1   2  326.22   13.90
  -1   1  -2    0.18    0.02
  -2   1  -2   60.08    2.67
  -2   1  -2   62.54    2.68
  -2   1  -2   61.66    2.67
  -2   1  -2   62.49    2.67
  -2   1  -2   60.86    2.67
   2  -1   2   63.98    2.67
   2  -1   2   61.85    2.67
   2  -1   2   62.93    2.68
   2  -1   2   63.49    2.69
  -3   1  -2   18.78    0.85
  -3   1  -2   19.66    0.87
  -3   1  -2   19.47    0.86
  -3   1  -2   19.49    0.86
  -3   1  -2   19.26    0.86
   3  -1   2   19.56    0.87
   3  -1   2   20.43    0.86
   3  -1   2   19.71    0.86
  -4   1  -2    5.92    0.31
  -4   1  -2    6.29    0.30
  -4   1  -2    6.47    0.31
  -4   1  -2    6.22    0.31
  -4   1  -2    6.44    0.30
  -4   1  -2    6.81    0.32
   4  -1   2    5.62    0.30
   4  -1   2    6.17    0.31
   4  -1   2    6.29    0.31
  -5   1  -2    0.10    0.06
  -5   1  -2    0.03    0.05
  -5   1  -2    0.02    0.09
  -5   1  -2    0.06    0.05
  -5   1  -2    0.01    0.08
  -5   1  -2    0.00    0.04
  -5   1  -2   -0.11    0.09
   5  -1   2    0.10    0.08
   5  -1   2    0.08    0.08
   5  -1   2    0.03    0.08
   5  -1   2    0.16    0.12
   5  -1   2    0.12    0.18
  -6   1  -2    1.98    0.24
  -6   1  -2    1.98    0.14
  -6   1  -2    1.95    0.17
  -6   1  -2    1.88    0.16
  -6   1  -2    1.88    0.26
  -6   1  -2    2.00    0.16
  -6   1  -2    1.99    0.15
   6  -1   2    1.47    0.27
   6  -1   2    2.06    0.19
   6  -1   2    2.09    0.18
   6  -1   2    2.21    0.22
   6  -1   2    2.29    0.20
  -7   1  -2   54.91    2.31
  -7   1  -2   53.31    2.30
  -7   1  -2   49.93    2.40
  -7   1  -2   54.06    2.34
  -7   1  -2   53.35    2.32
  -7   1  -2   53.25    2.32
   7  -1   2   52.74    2.32
   7  -1   2   53.47    2.33
   7  -1   2   50.69    2.33
   7  -1   2   53.69    2.35
   7  -1   2   53.16    2.32
   7  -1   2   50.89    2.32
   7  -1   2   52.57    2.33
  -8   1  -2    4.44    0.27
  -8   1  -2    4.11    0.42
  -8   1  -2    4.31    0.31
  -8   1  -2    4.48    0.30
  -8   1  -2    3.90    0.34
  -8   1  -2    4.40    0.28
  -8   1  -2    4.51    0.25
   8  -1   2    4.98    0.43
   8  -1   2    4.62    0.28
   8  -1   2    4.65    0.31
   8  -1   2    4.61    0.30
   8  -1   2    5.25    0.31
  -9   1  -2    0.53    0.14
  -9   1  -2    0.81    0.16
  -9   1  -2    0.61    0.09
   9  -1   2    0.31    0.19
   9  -1   2    0.54    0.12
   9  -1   2    0.50    0.15
   9  -1   2    0.62    0.13
 -10   1  -2    7.05    0.36
 -10   1  -2    7.27    0.36
 -10   1  -2    7.18    0.38
  10  -1   2    6.80    0.35
  10  -1   2    6.97    0.35
  10   0  -2    4.44    0.24
  10   0  -2    4.48    0.24
 -10   0   2    3.85    0.22
 -10   0   2    4.00    0.23
   9   0  -2    1.41    0.15
   9   0  -2    1.40    0.13
   9   0  -2    1.18    0.24
  -9   0   2    1.69    0.17
  -9   0   2    1.81    0.15
   8   0  -2    1.17    0.14
   8   0  -2    0.78    0.11
   8   0  -2    0.93    0.16
   8   0  -2    0.98    0.18
   8   0  -2    0.55    0.17
  -8   0   2    0.70    0.18
  -8   0   2    1.05    0.17
  -8   0   2    1.27    0.20
   7   0  -2   39.01    1.69
   7   0  -2   33.25    1.73
   7   0  -2   37.87    1.68
   7   0  -2   35.59    1.73
   7   0  -2   38.83    1.72
   7   0  -2   39.31    1.66
   7   0  -2   38.14    1.69
   7   0  -2   35.94    1.72
   7   0  -2   39.37    1.69
  -7   0   2   39.36    1.71
  -7   0   2   38.84    1.70
  -7   0   2   39.38    1.71
  -7   0   2   38.52    1.68
  -7   0   2   37.41    1.70
   6   0  -2   68.66    3.15
   6   0  -2   71.95    3.11
   6   0  -2   74.38    3.13
   6   0  -2   75.55    3.13
   6   0  -2   73.55    3.15
   6   0  -2   71.31    3.12
   6   0  -2   75.11    3.12
   6   0  -2   65.50    3.16
  -6   0   2   71.92    3.15
  -6   0   2   70.68    3.14
  -6   0   2   73.46    3.14
  -6   0   2   73.13    3.14
  -6   0   2   73.63    3.13
  -6   0   2   66.33    3.18
   5   0  -2    0.31    0.07
   5   0  -2    0.37    0.12
   5   0  -2    0.20    0.08
   5   0  -2    0.35    0.08
   5   0  -2    0.36    0.09
  -5   0   2    0.24    0.11
  -5   0   2    0.34    0.12
  -5   0   2    0.59    0.17
  -5   0   2    0.39    0.13
  -5   0   2    0.45    0.12
  -5   0   2    0.24    0.13
  -5   0   2    0.47    0.10
  -5   0   2    0.33    0.13
   4   0  -2   10.33    0.51
   4   0  -2   10.99    0.50
   4   0  -2   10.77    0.51
   4   0  -2   10.96    0.50
   4   0  -2   10.92    0.52
   4   0  -2   11.30    0.53
   4   0  -2   10.68    0.51
  -4   0   2   11.28    0.51
  -4   0   2   11.11    0.51
   3   0  -2   17.35    0.85
   3   0  -2   19.33    0.83
   3   0  -2   20.41    0.84
   3   0  -2   18.91    0.84
   3   0  -2   17.52    0.84
   3   0  -2   18.90    0.85
   3   0  -2   19.13    0.84
  -3   0   2   18.09    0.83
  -3   0   2   19.67    0.84
  -3   0   2   19.60    0.84
   2   0  -2   24.40    1.05
   2   0  -2   23.54    1.05
   2   0  -2   23.87    1.05
   2   0  -2   23.87    1.06
   2   0  -2   24.14    1.05
   2   0  -2   23.88    1.04
  -2   0   2   24.42    1.05
  -2   0   2   24.42    1.05
   1   0  -2   80.75    3.63
   1   0  -2   85.30    3.63
   1   0  -2   82.32    3.61
   1   0  -2   87.41    3.65
   1   0  -2   87.38    3.63
  -1   0   2   84.81    3.64
  -1   0   2   81.49    3.63
  -1   0   2   85.81    3.63
   0   0  -2  123.18    5.44
   0   0  -2  121.57    5.45
   0   0   2  135.07    5.51
  -1   0  -2   65.32    2.72
  -1   0  -2   61.02    2.73
  -1   0  -2   61.88    2.72
  -1   0  -2   63.74    2.72
   1   0   2   63.03    2.72
   1   0   2   63.83    2.77
   1   0   2   63.81    2.71
  -2   0  -2   11.54    0.51
  -2   0  -2   11.22    0.51
  -2   0  -2   11.42    0.51
  -2   0  -2   11.48    0.51
   2   0   2   11.21    0.51
   2   0   2   11.11    0.51
  -3   0  -2   22.25    0.97
  -3   0  -2   21.88    0.98
  -3   0  -2   22.77    0.98
  -3   0  -2   21.59    0.97
  -3   0  -2   22.64    0.98
   3   0   2   22.84    0.98
   3   0   2   22.08    0.98
   3   0   2   22.67    0.98
  -4   0  -2  127.81    5.78
  -4   0  -2  140.18    5.83
  -4   0  -2  139.39    5.78
  -4   0  -2  132.83    5.80
  -4   0  -2  137.31    5.78
  -4   0  -2  136.37    5.78
   4   0   2  133.29    5.78
   4   0   2  131.53    5.78
   4   0   2  133.34    5.79
  -5   0  -2   36.43    1.55
  -5   0  -2   33.97    1.57
  -5   0  -2   36.98    1.56
  -5   0  -2   35.62    1.55
  -5   0  -2   36.31    1.55
  -5   0  -2   33.22    1.56
   5   0   2   40.46    1.61
   5   0   2   35.62    1.57
   5   0   2   32.86    1.57
   5   0   2   32.64    1.59
  -6   0  -2    7.50    0.41
  -6   0  -2    8.16    0.40
  -6   0  -2    8.29    0.47
  -6   0  -2    8.51    0.40
  -6   0  -2    8.28    0.40
  -6   0  -2    8.34    0.40
  -6   0  -2    7.22    0.60
   6   0   2    8.64    0.43
   6   0   2    7.56    0.50
   6   0   2    8.22    0.44
   6   0   2    8.59    0.42
   6   0   2    7.47    0.44
   6   0   2    8.06    0.45
  -7   0  -2   24.55    1.06
  -7   0  -2   23.31    1.09
  -7   0  -2   20.15    1.20
  -7   0  -2   23.46    1.08
  -7   0  -2   23.89    1.05
  -7   0  -2   22.58    1.09
  -7   0  -2   23.94    1.07
  -7   0  -2   23.79    1.10
   7   0   2   23.80    1.10
   7   0   2   24.23    1.09
   7   0   2   24.19    1.09
   7   0   2   24.84    1.13
   7   0   2   23.43    1.09
   7   0   2   23.68    1.08
  -8   0  -2    3.59    0.39
  -8   0  -2    3.80    0.28
  -8   0  -2    3.38    0.27
  -8   0  -2    3.84    0.29
  -8   0  -2    3.63    0.29
  -8   0  -2    3.86    0.25
  -8   0  -2    3.62    0.21
   8   0   2    3.37    0.29
   8   0   2    3.45    0.26
   8   0   2    4.07    0.25
   8   0   2    3.64    0.27
  -9   0  -2    0.86    0.18
  -9   0  -2    1.02    0.20
  -9   0  -2    0.88    0.21
  -9   0  -2    0.71    0.13
   9   0   2    1.03    0.19
   9   0   2    0.52    0.16
 -10   0  -2    1.33    0.14
 -10   0  -2    0.95    0.13
  10   0   2    1.26    0.15
  10   0   2    1.36    0.14
  10   0   2    1.23    0.11
 -11   0  -2    1.37    0.13
  11   0   2    1.46    0.11
  11   0   2    1.64    0.11
  10  -1  -2    0.77    0.12
 -10   1   2    0.72    0.10
 -10   1   2    0.63    0.09
   9  -1  -2    1.01    0.19
   9  -1  -2    1.03    0.15
   9  -1  -2    1.24    0.12
   9  -1  -2    1.03    0.14
  -9   1   2    0.91    0.13
  -9   1   2    0.93    0.14
  -9   1   2    1.38    0.20
   8  -1  -2    0.81    0.13
   8  -1  -2    0.54    0.13
  -8   1   2    0.33    0.18
  -8   1   2    0.78    0.18
  -8   1   2    0.58    0.12
  -8   1   2    0.49    0.13
   7  -1  -2   64.06    2.70
   7  -1  -2   61.30    2.72
   7  -1  -2   63.95    2.76
   7  -1  -2   61.62    2.77
   7  -1  -2   62.59    2.73
   7  -1  -2   66.09    2.74
   7  -1  -2   60.40    2.76
  -7   1   2   60.89    2.75
  -7   1   2   63.38    2.75
  -7   1   2   62.07    2.74
  -7   1   2   61.98    2.75
  -7   1   2   63.56    2.75
  -7   1   2   59.05    2.74
   6  -1  -2   25.75    1.24
   6  -1  -2   26.75    1.19
   6  -1  -2   28.05    1.19
   6  -1  -2   27.52    1.22
   6  -1  -2   26.97    1.20
   6  -1  -2   25.93    1.22
   6  -1  -2   26.86    1.18
   6  -1  -2   26.23    1.17
  -6   1   2   27.03    1.33
  -6   1   2   26.32    1.21
  -6   1   2   25.66    1.22
  -6   1   2   26.69    1.21
  -6   1   2   24.86    1.25
  -6   1   2   26.02    1.21
  -6   1   2   25.83    1.22
   5  -1  -2    1.94    0.40
   5  -1  -2    2.40    0.17
   5  -1  -2    2.66    0.24
   5  -1  -2    2.51    0.18
   5  -1  -2    2.36    0.17
   5  -1  -2    2.10    0.18
   5  -1  -2    2.39    0.15
   5  -1  -2    2.35    0.21
  -5   1   2    2.55    0.24
  -5   1   2    1.89    0.26
  -5   1   2    2.71    0.27
  -5   1   2    2.53    0.17
  -5   1   2    2.13    0.25
  -5   1   2    2.24    0.29
   4  -1  -2    1.58    0.11
   4  -1  -2    1.65    0.13
   4  -1  -2    1.39    0.13
   4  -1  -2    1.39    0.13
   4  -1  -2    1.41    0.15
   4  -1  -2    1.46    0.16
   4  -1  -2    1.63    0.11
  -4   1   2    1.40    0.17
  -4   1   2    1.51    0.12
   3  -1  -2    8.33    0.38
   3  -1  -2    8.72    0.39
   3  -1  -2    8.36    0.38
   3  -1  -2    8.52    0.39
   3  -1  -2    8.63    0.39
   3  -1  -2    7.36    0.39
   3  -1  -2    8.50    0.38
  -3   1   2    8.75    0.39
  -3   1   2    8.06    0.38
  -3   1   2    7.84    0.39
  -3   1   2    7.51    0.38
  -3   1   2    8.00    0.38
   2  -1  -2    3.96    0.19
   2  -1  -2    3.84    0.19
   2  -1  -2    4.19    0.19
   2  -1  -2    4.13    0.20
   2  -1  -2    3.81    0.19
  -2   1   2    4.16    0.19
  -2   1   2    3.88    0.19
  -2   1   2    3.69    0.19
  -2   1   2    4.07    0.19
  -2   1   2    3.93    0.19
   1  -1  -2    3.04    0.14
   1  -1  -2    2.64    0.13
   1  -1  -2    2.83    0.13
   1  -1  -2    2.64    0.14
   1  -1  -2    3.01    0.15
  -1   1   2    3.00    0.14
  -1   1   2    2.83    0.14
  -1   1   2    2.54    0.14
  -1   1   2    2.82    0.15
  -1   1   2    2.91    0.13
  -1   1   2    2.88    0.14
   0  -1  -2   20.12    0.91
   0  -1  -2   22.00    0.92
   0  -1  -2   20.61    0.91
   0  -1  -2   21.51    0.91
   0  -1  -2   20.93    0.91
   0  -1  -2   21.35    0.92
   0   1   2   22.03    0.91
   0   1   2   20.83    0.91
   0   1   2   21.48    0.92
   0   1   2   20.89    0.92
  -1  -1  -2   18.71    0.82
  -1  -1  -2   18.23    0.82
  -1  -1  -2   19.13    0.81
  -1  -1  -2   18.86    0.81
  -1  -1  -2   19.09    0.82
  -1  -1  -2   19.50    0.83
   1   1   2   18.93    0.82
   1   1   2   18.95    0.82
   1   1   2   19.44    0.82
   1   1   2   18.33    0.83
  -2  -1  -2   18.79    0.84
  -2  -1  -2   19.42    0.84
  -2  -1  -2   19.08    0.84
  -2  -1  -2   19.40    0.83
  -2  -1  -2   19.24    0.83
  -2  -1  -2   19.12    0.84
   2   1   2   19.85    0.84
   2   1   2   18.83    0.84
   2   1   2   19.95    0.84
  -3  -1  -2    3.75    0.19
  -3  -1  -2    4.21    0.20
  -3  -1  -2    4.04    0.18
  -3  -1  -2    3.96    0.20
  -3  -1  -2    3.92    0.20
  -3  -1  -2    4.14    0.20
   3   1   2    4.35    0.20
   3   1   2    4.19    0.19
   3   1   2    4.01    0.21
   3   1   2    4.04    0.18
  -4  -1  -2  118.13    5.19
  -4  -1  -2  120.36    5.19
  -4  -1  -2  116.43    5.19
  -4  -1  -2  124.43    5.20
  -4  -1  -2  120.89    5.19
  -4  -1  -2  123.16    5.19
   4   1   2  123.91    5.20
   4   1   2  120.38    5.19
   4   1   2  121.78    5.17
   4   1   2  119.38    5.20
   4   1   2  125.78    5.18
   4   1   2  119.16    5.21
   4   1   2  117.26    5.18
  -5  -1  -2   22.06    0.99
  -5  -1  -2   21.56    0.98
  -5  -1  -2   22.90    0.97
  -5  -1  -2   22.26    0.97
  -5  -1  -2   22.24    0.97
  -5  -1  -2   19.91    0.98
   5   1   2   20.47    0.95
   5   1   2   21.86    0.98
   5   1   2   22.09    0.96
   5   1   2   23.44    0.99
  -6  -1  -2    1.06    0.14
  -6  -1  -2    1.31    0.11
  -6  -1  -2    0.86    0.19
  -6  -1  -2    0.96    0.26
  -6  -1  -2    1.12    0.13
  -6  -1  -2    1.29    0.13
  -6  -1  -2    1.06    0.11
  -6  -1  -2    1.01    0.12
  -6  -1  -2    0.93    0.22
   6   1   2    0.94    0.22
   6   1   2    1.08    0.23
   6   1   2    1.09    0.25
   6   1   2    1.49    0.25
   6   1   2    1.16    0.17
   6   1   2    1.65    0.25
   6   1   2    1.37    0.20
   6   1   2    1.22    0.14
  -7  -1  -2    7.01    0.38
  -7  -1  -2    7.73    0.49
  -7  -1  -2    7.42    0.40
  -7  -1  -2    7.72    0.38
  -7  -1  -2    7.65    0.46
  -7  -1  -2    8.08    0.43
  -7  -1  -2    7.69    0.39
  -7  -1  -2    7.39    0.43
  -7  -1  -2    7.24    0.37
  -7  -1  -2    7.28    0.40
   7   1   2    7.26    0.42
   7   1   2    7.26    0.43
   7   1   2    7.65    0.42
   7   1   2    7.35    0.42
   7   1   2    7.37    0.40
  -8  -1  -2    4.13    0.26
  -8  -1  -2    4.34    0.30
  -8  -1  -2    4.51    0.35
  -8  -1  -2    3.84    0.30
  -8  -1  -2    4.02    0.27
  -8  -1  -2    4.14    0.30
  -8  -1  -2    4.19    0.35
  -8  -1  -2    4.42    0.23
   8   1   2    4.36    0.30
   8   1   2    4.31    0.30
   8   1   2    4.19    0.26
   8   1   2    4.33    0.31
  -9  -1  -2   11.10    0.55
  -9  -1  -2    9.27    0.63
  -9  -1  -2   11.08    0.55
   9   1   2   10.71    0.63
   9   1   2   10.71    0.53
   9   1   2   10.96    0.55
 -10  -1  -2    1.77    0.16
 -10  -1  -2    1.70    0.15
 -10  -1  -2    2.22    0.22
  10   1   2    1.59    0.17
  10   1   2    1.94    0.15
  10   1   2    1.79    0.16
  10   1   2    1.58    0.21
 -11  -1  -2    3.10    0.21
 -11  -1  -2    3.77    0.20
 -11  -1  -2    4.30    0.33
  11   1   2    3.56    0.20
  11   1   2    3.57    0.19
  10  -2  -2    0.08    0.04
 -10   2   2    0.11    0.06
 -10   2   2    0.11    0.05
   9  -2  -2   13.20    0.62
   9  -2  -2   13.71    0.62
   9  -2  -2   12.43    0.64
   9  -2  -2   14.12    0.64
  -9   2   2   14.21    0.64
  -9   2   2   13.47    0.64
   8  -2  -2    5.19    0.33
   8  -2  -2    4.56    0.25
   8  -2  -2    4.80    0.28
  -8   2   2    4.84    0.31
  -8   2   2    4.79    0.35
  -8   2   2    4.17    0.39
   7  -2  -2    7.04    0.45
   7  -2  -2    7.42    0.39
   7  -2  -2    6.55    0.46
   7  -2  -2    7.65    0.36
   7  -2  -2    7.51    0.41
  -7   2   2    7.31    0.42
  -7   2   2    7.19    0.42
  -7   2   2    6.81    0.43
  -7   2   2    6.73    0.49
  -7   2   2    7.58    0.42
  -7   2   2    6.71    0.44
   6  -2  -2   13.27    0.62
   6  -2  -2   12.85    0.64
   6  -2  -2   12.25    0.66
   6  -2  -2   13.39    0.59
   6  -2  -2   12.77    0.60
   6  -2  -2   13.20    0.65
   6  -2  -2   12.93    0.61
  -6   2   2   12.58    0.63
  -6   2   2   11.64    0.68
  -6   2   2   13.25    0.65
  -6   2   2   12.70    0.65
  -6   2   2   12.55    0.65
  -6   2   2   12.93    0.64
   5  -2  -2    1.59    0.14
   5  -2  -2    1.71    0.13
   5  -2  -2    1.68    0.15
   5  -2  -2    1.36    0.23
   5  -2  -2    1.27    0.15
   5  -2  -2    1.80    0.22
   5  -2  -2    1.40    0.17
  -5   2   2    1.65    0.15
  -5   2   2    1.56    0.20
  -5   2   2    1.97    0.28
  -5   2   2    1.91    0.18
  -5   2   2    1.46    0.24
  -5   2   2    2.01    0.33
  -5   2   2    1.65    0.22
  -5   2   2    2.24    0.48
  -5   2   2    1.52    0.25
   4  -2  -2   14.81    0.74
   4  -2  -2   16.68    0.69
   4  -2  -2   15.54    0.71
   4  -2  -2   17.16    0.70
   4  -2  -2   15.44    0.73
   4  -2  -2   15.53    0.70
   4  -2  -2   15.34    0.69
   4  -2  -2   14.47    0.71
   4  -2  -2   14.44    0.69
  -4   2   2   16.16    0.83
  -4   2   2   14.82    0.71
  -4   2   2   13.85    0.75
  -4   2   2   15.50    0.71
  -4   2   2   14.49    0.74
  -4   2   2   15.49    0.70
  -4   2   2   14.24    0.75
  -4   2   2   16.13    0.73
   3  -2  -2   15.76    0.77
   3  -2  -2   17.62    0.76
   3  -2  -2   17.92    0.77
   3  -2  -2   18.02    0.78
   3  -2  -2   17.34    0.76
   3  -2  -2   16.23    0.76
  -3   2   2   15.96    0.77
  -3   2   2   17.63    0.77
  -3   2   2   17.12    0.77
  -3   2   2   17.17    0.76
  -3   2   2   18.06    0.78
  -3   2   2   16.49    0.76
   2  -2  -2   38.51    1.69
   2  -2  -2   38.63    1.70
   2  -2  -2   39.19    1.69
   2  -2  -2   39.63    1.69
   2  -2  -2   38.20    1.68
  -2   2   2   38.47    1.69
  -2   2   2   39.17    1.69
  -2   2   2   41.13    1.69
  -2   2   2   38.55    1.69
  -2   2   2   38.09    1.68
   1  -2  -2   23.08    1.00
   1  -2  -2   23.34    1.00
   1  -2  -2   23.23    1.00
   1  -2  -2   22.56    1.00
   1  -2  -2   23.61    1.01
   1  -2  -2   22.27    1.00
  -1   2   2   24.22    1.00
  -1   2   2   23.24    1.01
  -1   2   2   23.35    1.00
  -1   2   2   22.29    1.00
  -1   2   2   21.92    1.00
   0  -2  -2    7.59    0.35
   0  -2  -2    7.48    0.34
   0  -2  -2    7.73    0.34
   0  -2  -2    7.68    0.34
   0  -2  -2    7.68    0.34
   0  -2  -2    7.85    0.34
   0  -2  -2    8.36    0.35
   0   2   2    7.55    0.34
   0   2   2    7.69    0.35
   0   2   2    7.42    0.35
   0   2   2    7.54    0.34
   0   2   2    7.59    0.34
   0   2   2    7.24    0.34
  -1  -2  -2  186.00    7.95
  -1  -2  -2  182.81    7.96
  -1  -2  -2  182.28    7.96
  -1  -2  -2  184.23    7.96
  -1  -2  -2  182.07    7.93
  -1  -2  -2  185.36    7.95
   1   2   2  194.29    7.99
   1   2   2  178.51    7.98
   1   2   2  184.96    7.96
   1   2   2  183.94    7.96
   1   2   2  185.43    7.91
   1   2   2  185.22    7.90
  -2  -2  -2    2.85    0.13
  -2  -2  -2    2.60    0.13
  -2  -2  -2    2.77    0.13
  -2  -2  -2    2.59    0.14
  -2  -2  -2    2.67    0.13
  -2  -2  -2    2.53    0.13
  -2  -2  -2    2.63    0.13
   2   2   2    2.61    0.13
   2   2   2    2.44    0.13
   2   2   2    2.45    0.14
   2   2   2    2.51    0.13
   2   2   2    2.77    0.13
  -3  -2  -2    5.88    0.24
  -3  -2  -2    5.58    0.25
  -3  -2  -2    5.21    0.25
  -3  -2  -2    5.08    0.25
  -3  -2  -2    5.37    0.25
  -3  -2  -2    4.86    0.25
  -3  -2  -2    5.05    0.25
  -3  -2  -2    5.44    0.25
   3   2   2    5.48    0.25
   3   2   2    5.24    0.25
   3   2   2    5.21    0.24
   3   2   2    5.06    0.26
   3   2   2    4.99    0.25
   3   2   2    5.36    0.25
  -4  -2  -2   63.75    2.81
  -4  -2  -2   64.97    2.80
  -4  -2  -2   64.33    2.81
  -4  -2  -2   70.53    2.84
  -4  -2  -2   66.78    2.81
  -4  -2  -2   63.96    2.82
  -4  -2  -2   67.94    2.82
  -4  -2  -2   64.63    2.81
   4   2   2   60.90    2.83
   4   2   2   63.04    2.82
   4   2   2   66.68    2.82
   4   2   2   65.33    2.82
   4   2   2   67.90    2.81
   4   2   2   63.56    2.81
   4   2   2   63.07    2.81
   4   2   2   64.54    2.80
  -5  -2  -2    0.41    0.09
  -5  -2  -2    0.28    0.07
  -5  -2  -2    0.39    0.07
  -5  -2  -2    0.41    0.08
  -5  -2  -2    0.37    0.10
   5   2   2    0.28    0.09
   5   2   2    0.42    0.11
   5   2   2    0.40    0.12
   5   2   2    0.27    0.09
   5   2   2    0.33    0.07
   5   2   2    0.43    0.09
   5   2   2    0.37    0.09
   5   2   2    0.46    0.08
  -6  -2  -2    0.06    0.06
  -6  -2  -2    0.01    0.07
  -6  -2  -2   -0.12    0.11
  -6  -2  -2    0.06    0.06
  -6  -2  -2   -0.12    0.18
  -6  -2  -2    0.09    0.07
  -6  -2  -2    0.03    0.07
   6   2   2   -0.02    0.15
   6   2   2   -0.08    0.09
   6   2   2   -0.04    0.11
   6   2   2   -0.10    0.09
   6   2   2    0.13    0.07
   6   2   2   -0.05    0.16
   6   2   2    0.00    0.10
   6   2   2   -0.05    0.10
   6   2   2   -0.03    0.11
   6   2   2   -0.01    0.11
  -7  -2  -2   23.25    1.07
  -7  -2  -2   22.81    1.07
  -7  -2  -2   23.25    1.05
  -7  -2  -2   23.13    1.04
  -7  -2  -2   23.73    1.06
  -7  -2  -2   23.11    1.06
  -7  -2  -2   23.40    1.09
  -7  -2  -2   23.17    1.08
   7   2   2   23.45    1.08
   7   2   2   23.91    1.09
   7   2   2   24.18    1.09
   7   2   2   23.08    1.06
  -8  -2  -2    0.59    0.18
  -8  -2  -2    0.56    0.15
  -8  -2  -2    0.83    0.19
  -8  -2  -2    0.74    0.20
  -8  -2  -2    0.69    0.11
  -8  -2  -2    0.94    0.21
   8   2   2    0.47    0.12
   8   2   2    0.91    0.19
   8   2   2    0.50    0.14
   8   2   2    0.31    0.11
  -9  -2  -2    0.91    0.17
  -9  -2  -2    0.73    0.21
  -9  -2  -2    0.42    0.17
   9   2   2    0.66    0.16
   9   2   2    0.66    0.16
   9   2   2    0.96    0.14
 -10  -2  -2    1.04    0.14
 -10  -2  -2    1.05    0.18
 -10  -2  -2    0.99    0.20
 -10  -2  -2    1.16    0.14
  10   2   2    0.84    0.15
  10   2   2    1.02    0.12
  10   2   2    0.89    0.13
  10   2   2    1.39    0.19
  10   2   2    0.85    0.14
 -11  -2  -2    2.39    0.20
  11   2   2    2.81    0.16
  11   2   2    2.95    0.16
   9  -3  -2    2.29    0.15
   9  -3  -2    2.28    0.19
   9  -3  -2    1.92    0.19
   9  -3  -2    2.38    0.18
  -9   3   2    2.60    0.17
  -9   3   2    2.23    0.17
   8  -3  -2    1.41    0.14
   8  -3  -2    1.61    0.17
   8  -3  -2    1.76    0.20
   8  -3  -2    1.47    0.15
  -8   3   2    1.65    0.18
  -8   3   2    1.11    0.25
  -8   3   2    1.41    0.19
  -8   3   2    1.32    0.18
   7  -3  -2    2.04    0.33
   7  -3  -2    1.50    0.17
   7  -3  -2    1.60    0.23
   7  -3  -2    1.67    0.17
   7  -3  -2    1.64    0.16
   7  -3  -2    1.46    0.20
  -7   3   2    1.50    0.23
  -7   3   2    1.46    0.28
  -7   3   2    1.61    0.22
  -7   3   2    2.05    0.28
  -7   3   2    1.82    0.21
   6  -3  -2    0.07    0.08
   6  -3  -2    0.02    0.07
   6  -3  -2    0.06    0.13
   6  -3  -2   -0.01    0.08
   6  -3  -2    0.09    0.14
   6  -3  -2    0.03    0.10
  -6   3   2   -0.03    0.10
  -6   3   2   -0.03    0.18
  -6   3   2    0.15    0.12
  -6   3   2   -0.02    0.11
  -6   3   2    0.04    0.12
  -6   3   2    0.33    0.18
   5  -3  -2    3.06    0.26
   5  -3  -2    3.03    0.23
   5  -3  -2    2.90    0.20
   5  -3  -2    3.19    0.21
   5  -3  -2    2.95    0.20
   5  -3  -2    2.93    0.19
   5  -3  -2    3.06    0.19
   5  -3  -2    2.89    0.29
   5  -3  -2    2.86    0.22
  -5   3   2    2.82    0.20
  -5   3   2    2.73    0.20
  -5   3   2    2.85    0.25
  -5   3   2    2.58    0.27
  -5   3   2    2.46    0.35
  -5   3   2    3.01    0.28
  -5   3   2    3.20    0.33
   4  -3  -2    0.15    0.06
   4  -3  -2    0.00    0.07
   4  -3  -2    0.12    0.10
   4  -3  -2   -0.02    0.08
   4  -3  -2    0.08    0.07
   4  -3  -2   -0.22    0.18
   4  -3  -2    0.00    0.06
   4  -3  -2    0.26    0.10
  -4   3   2    0.13    0.15
  -4   3   2   -0.03    0.14
  -4   3   2    0.02    0.10
  -4   3   2    0.16    0.10
  -4   3   2    0.08    0.09
  -4   3   2    0.21    0.11
  -4   3   2   -0.15    0.11
  -4   3   2    0.00    0.08
  -4   3   2    0.03    0.05
   3  -3  -2  140.92    6.16
   3  -3  -2  139.27    6.15
   3  -3  -2  143.20    6.17
   3  -3  -2  150.26    6.18
   3  -3  -2  140.85    6.16
   3  -3  -2  141.76    6.16
  -3   3   2  148.02    6.17
  -3   3   2  141.53    6.16
  -3   3   2  144.79    6.16
  -3   3   2  141.42    6.17
  -3   3   2  147.10    6.16
  -3   3   2  137.03    6.17
  -3   3   2  148.59    6.17
   2  -3  -2   72.14    3.12
   2  -3  -2   73.18    3.11
   2  -3  -2   73.07    3.11
   2  -3  -2   68.31    3.11
   2  -3  -2   74.89    3.12
   2  -3  -2   73.43    3.11
  -2   3   2   69.93    3.12
  -2   3   2   70.87    3.11
  -2   3   2   75.09    3.11
  -2   3   2   71.28    3.12
  -2   3   2   72.07    3.11
   1  -3  -2   15.47    0.69
   1  -3  -2   16.27    0.69
   1  -3  -2   15.72    0.69
   1  -3  -2   15.62    0.69
   1  -3  -2   15.53    0.69
   1  -3  -2   15.57    0.70
   1  -3  -2   15.79    0.69
  -1   3   2   14.06    0.69
  -1   3   2   15.09    0.69
  -1   3   2   15.99    0.69
  -1   3   2   15.61    0.70
  -1   3   2   16.29    0.69
  -1   3   2   16.03    0.69
  -1   3   2   15.36    0.70
   0  -3  -2    2.30    0.12
   0  -3  -2    2.41    0.13
   0  -3  -2    2.40    0.12
   0  -3  -2    2.14    0.12
   0  -3  -2    2.38    0.12
   0  -3  -2    2.37    0.12
   0  -3  -2    2.22    0.12
   0   3   2    2.40    0.13
   0   3   2    2.21    0.13
   0   3   2    2.27    0.12
   0   3   2    2.41    0.12
   0   3   2    2.15    0.12
   0   3   2    2.36    0.13
   0   3   2    2.28    0.12
  -1  -3  -2   80.72    3.66
  -1  -3  -2   89.88    3.68
  -1  -3  -2   81.28    3.66
  -1  -3  -2   85.29    3.68
  -1  -3  -2   91.11    3.68
  -1  -3  -2   81.12    3.66
  -1  -3  -2   83.83    3.67
   1   3   2   83.29    3.66
   1   3   2   84.43    3.66
   1   3   2   92.73    3.67
   1   3   2   80.01    3.67
   1   3   2   88.01    3.68
   1   3   2   87.08    3.69
  -2  -3  -2  126.35    5.26
  -2  -3  -2  130.40    5.30
  -2  -3  -2  121.36    5.27
  -2  -3  -2  113.40    5.24
  -2  -3  -2  131.87    5.29
  -2  -3  -2  111.54    5.24
  -2  -3  -2  124.29    5.30
   2   3   2  117.95    5.27
   2   3   2  120.17    5.24
   2   3   2  118.12    5.24
   2   3   2  124.65    5.31
   2   3   2  123.01    5.24
   2   3   2  125.46    5.27
  -3  -3  -2   36.75    1.58
  -3  -3  -2   36.42    1.59
  -3  -3  -2   34.95    1.59
  -3  -3  -2   36.48    1.59
  -3  -3  -2   36.93    1.58
  -3  -3  -2   36.16    1.58
  -3  -3  -2   38.51    1.58
  -3  -3  -2   36.81    1.59
   3   3   2   36.93    1.58
   3   3   2   35.32    1.59
   3   3   2   36.09    1.58
   3   3   2   36.60    1.59
   3   3   2   36.27    1.60
   3   3   2   35.39    1.59
   3   3   2   36.36    1.58
  -4  -3  -2   11.66    0.54
  -4  -3  -2   11.79    0.54
  -4  -3  -2   12.42    0.54
  -4  -3  -2   12.60    0.55
  -4  -3  -2   12.05    0.54
  -4  -3  -2   11.13    0.55
  -4  -3  -2   11.44    0.55
  -4  -3  -2   12.09    0.54
   4   3   2   11.83    0.54
   4   3   2   12.20    0.54
   4   3   2   12.54    0.55
   4   3   2   11.42    0.55
   4   3   2   10.77    0.56
   4   3   2   12.47    0.56
   4   3   2   11.95    0.55
   4   3   2   12.13    0.55
  -5  -3  -2   12.93    0.64
  -5  -3  -2   13.55    0.60
  -5  -3  -2   13.33    0.59
  -5  -3  -2   12.73    0.60
  -5  -3  -2   13.67    0.60
  -5  -3  -2   13.19    0.59
  -5  -3  -2   12.37    0.59
  -5  -3  -2   12.17    0.65
  -5  -3  -2   12.99    0.62
  -5  -3  -2   13.79    0.61
   5   3   2   13.26    0.60
   5   3   2   13.13    0.62
   5   3   2   13.14    0.62
   5   3   2   13.16    0.61
   5   3   2   13.00    0.60
   5   3   2   12.82    0.59
   5   3   2   13.67    0.61
   5   3   2   11.31    0.64
   5   3   2   12.34    0.65
   5   3   2   13.34    0.65
   5   3   2   12.81    0.60
  -6  -3  -2    0.24    0.07
  -6  -3  -2    0.31    0.09
  -6  -3  -2    0.26    0.08
  -6  -3  -2    0.33    0.11
  -6  -3  -2    0.27    0.07
  -6  -3  -2    0.30    0.09
  -6  -3  -2    0.46    0.13
   6   3   2    0.19    0.11
   6   3   2    0.53    0.14
   6   3   2    0.27    0.16
   6   3   2    0.27    0.11
   6   3   2    0.44    0.09
   6   3   2    0.39    0.14
  -7  -3  -2    1.30    0.21
  -7  -3  -2    0.88    0.20
  -7  -3  -2    0.81    0.24
  -7  -3  -2    1.23    0.17
  -7  -3  -2    1.19    0.14
  -7  -3  -2    1.08    0.14
  -7  -3  -2    1.05    0.19
  -7  -3  -2    1.19    0.11
   7   3   2    1.24    0.22
   7   3   2    1.15    0.29
   7   3   2    0.98    0.15
   7   3   2    1.09    0.18
   7   3   2    1.20    0.19
  -8  -3  -2   12.42    0.63
  -8  -3  -2   12.45    0.61
  -8  -3  -2   11.35    0.55
  -8  -3  -2   11.99    0.61
  -8  -3  -2   11.66    0.60
   8   3   2   11.92    0.61
   8   3   2   12.52    0.61
   8   3   2   11.68    0.61
   8   3   2   12.21    0.59
  -9  -3  -2   12.95    0.67
  -9  -3  -2   14.57    0.73
  -9  -3  -2   12.57    0.69
  -9  -3  -2   14.00    0.67
   9   3   2   13.75    0.67
   9   3   2   13.68    0.67
 -10  -3  -2    3.38    0.21
 -10  -3  -2    3.38    0.22
 -10  -3  -2    3.31    0.22
 -10  -3  -2    3.41    0.23
  10   3   2    3.35    0.21
  10   3   2    2.88    0.23
  10   3   2    3.24    0.21
  10   3   2    3.43    0.20
 -11  -3  -2    0.62    0.12
  11   3   2    0.89    0.20
  11   3   2    0.36    0.09
  11   3   2    0.47    0.10
   9  -4  -2    3.55    0.22
   9  -4  -2    4.14    0.24
   9  -4  -2    3.61    0.22
  -9   4   2    3.87    0.25
  -9   4   2    4.00    0.27
   8  -4  -2    0.02    0.06
   8  -4  -2    0.07    0.09
   8  -4  -2    0.13    0.07
   8  -4  -2    0.03    0.08
  -8   4   2    0.13    0.08
  -8   4   2    0.08    0.08
  -8   4   2    0.01    0.10
  -8   4   2    0.22    0.09
   7  -4  -2    1.31    0.14
   7  -4  -2    1.31    0.15
   7  -4  -2    1.33    0.18
   7  -4  -2    1.07    0.19
  -7   4   2    1.03    0.19
  -7   4   2    1.05    0.20
  -7   4   2    1.49    0.20
  -7   4   2    1.46    0.25
   6  -4  -2    9.02    0.49
   6  -4  -2    9.38    0.50
   6  -4  -2    9.52    0.47
   6  -4  -2    9.59    0.48
   6  -4  -2    9.25    0.55
   6  -4  -2    9.13    0.44
  -6   4   2    9.93    0.51
  -6   4   2    9.55    0.51
  -6   4   2    9.46    0.54
  -6   4   2    8.36    0.51
  -6   4   2    9.84    0.51
  -6   4   2    8.42    0.44
   5  -4  -2    5.11    0.29
   5  -4  -2    4.94    0.28
   5  -4  -2    4.51    0.29
   5  -4  -2    4.92    0.26
   5  -4  -2    4.90    0.32
   5  -4  -2    4.90    0.32
   5  -4  -2    5.09    0.29
   5  -4  -2    5.12    0.33
  -5   4   2    4.57    0.30
  -5   4   2    4.35    0.32
  -5   4   2    5.43    0.37
  -5   4   2    4.86    0.35
  -5   4   2    4.81    0.27
  -5   4   2    5.07    0.33
  -5   4   2    4.78    0.33
   4  -4  -2   12.61    0.59
   4  -4  -2   11.82    0.60
   4  -4  -2   12.84    0.63
   4  -4  -2   12.43    0.58
   4  -4  -2   13.09    0.58
   4  -4  -2   12.60    0.58
   4  -4  -2   12.40    0.58
   4  -4  -2   12.88    0.62
   4  -4  -2   12.35    0.60
   4  -4  -2   13.25    0.62
  -4   4   2   11.28    0.59
  -4   4   2   11.91    0.59
  -4   4   2   13.06    0.63
  -4   4   2   12.87    0.60
  -4   4   2   12.73    0.58
  -4   4   2   12.68    0.66
  -4   4   2   12.30    0.64
  -4   4   2   11.57    0.59
  -4   4   2   12.88    0.63
  -4   4   2   13.19    0.61
   3  -4  -2   20.07    0.85
   3  -4  -2   19.50    0.84
   3  -4  -2   19.71    0.85
   3  -4  -2   18.65    0.84
   3  -4  -2   17.59    0.86
   3  -4  -2   17.00    0.87
   3  -4  -2   18.85    0.84
   3  -4  -2   17.96    0.88
   3  -4  -2   19.46    0.91
   3  -4  -2   19.87    0.87
  -3   4   2   20.14    0.86
  -3   4   2   18.83    0.85
  -3   4   2   18.45    0.92
  -3   4   2   18.68    0.89
  -3   4   2   20.13    0.87
  -3   4   2   18.52    0.89
  -3   4   2   18.34    0.85
  -3   4   2   18.85    0.85
  -3   4   2   18.64    0.87
  -3   4   2   19.05    0.85
   2  -4  -2    6.53    0.34
   2  -4  -2    7.43    0.36
   2  -4  -2    7.31    0.34
   2  -4  -2    7.36    0.36
   2  -4  -2    7.08    0.34
   2  -4  -2    7.32    0.34
   2  -4  -2    7.34    0.35
   2  -4  -2    7.39    0.36
  -2   4   2    6.76    0.34
  -2   4   2    7.68    0.37
  -2   4   2    7.31    0.35
  -2   4   2    7.06    0.35
  -2   4   2    7.51    0.36
  -2   4   2    7.47    0.36
  -2   4   2    6.73    0.35
   1  -4  -2    1.60    0.10
   1  -4  -2    1.29    0.10
   1  -4  -2    1.53    0.11
   1  -4  -2    1.39    0.10
   1  -4  -2    1.47    0.09
   1  -4  -2    1.49    0.11
   1  -4  -2    1.24    0.12
   1  -4  -2    1.44    0.10
   1  -4  -2    1.50    0.11
  -1   4   2    1.44    0.11
  -1   4   2    1.20    0.14
  -1   4   2    1.58    0.12
  -1   4   2    1.60    0.11
  -1   4   2    1.62    0.11
  -1   4   2    1.54    0.10
  -1   4   2    1.43    0.11
  -1   4   2    1.74    0.10
   0  -4  -2    2.13    0.12
   0  -4  -2    2.10    0.11
   0  -4  -2    1.72    0.12
   0  -4  -2    1.99    0.12
   0  -4  -2    1.97    0.11
   0  -4  -2    2.06    0.15
   0  -4  -2    1.90    0.12
   0  -4  -2    2.04    0.11
   0  -4  -2    1.99    0.12
   0   4   2    2.09    0.12
   0   4   2    1.70    0.17
   0   4   2    1.91    0.12
   0   4   2    2.05    0.12
   0   4   2    1.91    0.12
   0   4   2    1.92    0.12
   0   4   2    1.83    0.13
   0   4   2    1.98    0.12
  -1  -4  -2    2.80    0.15
  -1  -4  -2    2.77    0.15
  -1  -4  -2    2.81    0.14
  -1  -4  -2    2.74    0.14
  -1  -4  -2    2.75    0.14
  -1  -4  -2    2.69    0.14
  -1  -4  -2    2.62    0.15
   1   4   2    2.74    0.16
   1   4   2    2.51    0.15
   1   4   2    2.61    0.14
   1   4   2    2.57    0.14
   1   4   2    2.51    0.15
   1   4   2    2.78    0.15
   1   4   2    2.74    0.21
  -2  -4  -2    6.70    0.32
  -2  -4  -2    7.01    0.32
  -2  -4  -2    6.86    0.33
  -2  -4  -2    7.08    0.33
  -2  -4  -2    6.17    0.33
  -2  -4  -2    7.07    0.33
  -2  -4  -2    6.59    0.33
  -2  -4  -2    6.86    0.33
   2   4   2    6.39    0.34
   2   4   2    7.43    0.33
   2   4   2    6.56    0.35
   2   4   2    7.23    0.33
   2   4   2    6.77    0.34
   2   4   2    6.89    0.32
   2   4   2    6.89    0.32
   2   4   2    6.97    0.34
  -3  -4  -2   -0.02    0.03
  -3  -4  -2    0.01    0.04
  -3  -4  -2    0.03    0.06
  -3  -4  -2    0.00    0.04
  -3  -4  -2    0.01    0.04
  -3  -4  -2    0.01    0.04
  -3  -4  -2    0.00    0.03
  -3  -4  -2    0.03    0.05
   3   4   2    0.03    0.07
   3   4   2    0.02    0.05
   3   4   2    0.01    0.04
   3   4   2    0.06    0.04
   3   4   2   -0.09    0.06
   3   4   2   -0.01    0.05
   3   4   2   -0.03    0.04
   3   4   2   -0.01    0.04
  -4  -4  -2   17.93    0.78
  -4  -4  -2   17.02    0.78
  -4  -4  -2   16.73    0.80
  -4  -4  -2   17.29    0.79
  -4  -4  -2   17.69    0.79
  -4  -4  -2   17.95    0.78
  -4  -4  -2   17.03    0.77
  -4  -4  -2   17.03    0.80
   4   4   2   16.54    0.78
   4   4   2   17.37    0.79
   4   4   2   18.31    0.80
   4   4   2   16.30    0.80
   4   4   2   17.75    0.80
   4   4   2   17.63    0.80
   4   4   2   18.40    0.78
   4   4   2   17.67    0.78
   4   4   2   16.72    0.80
  -5  -4  -2   19.68    0.91
  -5  -4  -2   18.14    0.87
  -5  -4  -2   19.71    0.84
  -5  -4  -2   18.59    0.87
  -5  -4  -2   18.59    0.83
  -5  -4  -2   17.61    0.88
  -5  -4  -2   19.56    0.83
  -5  -4  -2   17.97    0.87
  -5  -4  -2   18.03    0.85
  -5  -4  -2   18.91    0.85
   5   4   2   18.09    0.83
   5   4   2   18.35    0.87
   5   4   2   18.01    0.90
   5   4   2   18.72    0.87
   5   4   2   19.30    0.84
   5   4   2   18.63    0.87
   5   4   2   17.37    0.87
   5   4   2   19.37    0.85
   5   4   2   17.08    0.87
   5   4   2   19.47    0.86
   5   4   2   18.66    0.84
   5   4   2   18.78    0.86
  -6  -4  -2   18.00    0.82
  -6  -4  -2   18.64    0.83
  -6  -4  -2   17.40    0.86
  -6  -4  -2   17.92    0.80
  -6  -4  -2   17.80    0.82
  -6  -4  -2   18.35    0.85
  -6  -4  -2   18.73    0.85
  -6  -4  -2   18.13    0.81
  -6  -4  -2   18.10    0.86
   6   4   2   17.46    0.85
   6   4   2   17.54    0.83
   6   4   2   17.53    0.82
   6   4   2   17.35    0.84
   6   4   2   18.39    0.85
   6   4   2   18.74    0.86
   6   4   2   17.46    0.82
   6   4   2   18.66    0.86
   6   4   2   16.80    0.87
   6   4   2   18.52    0.81
  -7  -4  -2    3.58    0.27
  -7  -4  -2    2.88    0.28
  -7  -4  -2    3.26    0.23
  -7  -4  -2    3.37    0.25
  -7  -4  -2    3.18    0.28
  -7  -4  -2    3.26    0.19
  -7  -4  -2    3.12    0.39
   7   4   2    3.17    0.36
   7   4   2    2.90    0.28
   7   4   2    3.17    0.25
   7   4   2    2.83    0.26
   7   4   2    2.66    0.33
   7   4   2    3.10    0.20
  -8  -4  -2    0.62    0.12
  -8  -4  -2    0.49    0.11
  -8  -4  -2    0.67    0.16
  -8  -4  -2    0.54    0.13
  -8  -4  -2    0.61    0.13
   8   4   2    0.53    0.13
   8   4   2    0.40    0.10
   8   4   2    0.44    0.12
  -9  -4  -2    2.95    0.23
  -9  -4  -2    3.65    0.26
  -9  -4  -2    3.80    0.25
  -9  -4  -2    3.70    0.34
   9   4   2    3.43    0.23
   9   4   2    3.53    0.25
   9   4   2    3.60    0.28
   9   4   2    3.83    0.29
 -10  -4  -2    7.95    0.39
 -10  -4  -2    7.99    0.39
 -10  -4  -2    7.75    0.39
 -10  -4  -2    7.79    0.39
  10   4   2    7.79    0.39
  10   4   2    6.77    0.39
  10   4   2    7.73    0.38
  10   4   2    7.92    0.39
 -11  -4  -2    2.53    0.17
  11   4   2    2.90    0.17
  -9   5   2    0.14    0.08
   8  -5  -2    8.83    0.48
   8  -5  -2    8.68    0.42
   8  -5  -2    8.55    0.40
   8  -5  -2    8.17    0.40
  -8   5   2    8.23    0.44
  -8   5   2    7.66    0.42
  -8   5   2    8.07    0.41
  -8   5   2    8.45    0.42
   7  -5  -2    1.96    0.17
   7  -5  -2    1.97    0.20
   7  -5  -2    1.75    0.19
   7  -5  -2    2.06    0.17
  -7   5   2    2.10    0.24
  -7   5   2    1.96    0.20
  -7   5   2    1.97    0.20
  -7   5   2    2.33    0.21
   6  -5  -2    0.07    0.09
   6  -5  -2    0.09    0.07
   6  -5  -2    0.30    0.28
   6  -5  -2    0.03    0.08
   6  -5  -2    0.05    0.07
  -6   5   2   -0.12    0.10
  -6   5   2    0.12    0.09
  -6   5   2    0.06    0.12
  -6   5   2    0.12    0.15
  -6   5   2    0.09    0.09
  -6   5   2   -0.02    0.11
   5  -5  -2    5.51    0.31
   5  -5  -2    6.20    0.43
   5  -5  -2    4.96    0.29
   5  -5  -2    5.36    0.30
   5  -5  -2    5.33    0.33
   5  -5  -2    5.16    0.34
  -5   5   2    4.83    0.35
  -5   5   2    5.09    0.28
  -5   5   2    4.61    0.33
  -5   5   2    5.95    0.39
  -5   5   2    5.50    0.35
  -5   5   2    5.47    0.36
  -5   5   2    5.32    0.35
   4  -5  -2    6.09    0.37
   4  -5  -2    5.86    0.34
   4  -5  -2    5.87    0.36
   4  -5  -2    6.68    0.33
   4  -5  -2    5.96    0.37
   4  -5  -2    6.40    0.33
  -4   5   2    6.16    0.41
  -4   5   2    5.97    0.36
  -4   5   2    5.08    0.33
  -4   5   2    5.23    0.32
  -4   5   2    6.33    0.38
  -4   5   2    6.00    0.41
  -4   5   2    5.89    0.34
  -4   5   2    6.53    0.31
  -4   5   2    6.16    0.33
   3  -5  -2    4.88    0.27
   3  -5  -2    4.45    0.30
   3  -5  -2    4.49    0.30
   3  -5  -2    4.37    0.25
   3  -5  -2    4.49    0.45
   3  -5  -2    4.54    0.26
   3  -5  -2    4.48    0.27
   3  -5  -2    4.87    0.25
   3  -5  -2    4.47    0.29
   3  -5  -2    4.07    0.26
   3  -5  -2    4.73    0.28
  -3   5   2    4.68    0.25
  -3   5   2    4.38    0.32
  -3   5   2    4.95    0.27
  -3   5   2    4.89    0.26
  -3   5   2    4.76    0.25
  -3   5   2    4.72    0.26
  -3   5   2    4.46    0.35
  -3   5   2    4.18    0.32
   2  -5  -2   16.61    0.75
   2  -5  -2   17.32    0.77
   2  -5  -2   15.38    0.78
   2  -5  -2   15.77    0.74
   2  -5  -2   16.08    0.78
   2  -5  -2   15.85    0.76
   2  -5  -2   17.39    0.75
   2  -5  -2   16.94    0.75
   2  -5  -2   18.61    0.75
   2  -5  -2   16.43    0.78
  -2   5   2   16.12    0.75
  -2   5   2   16.23    0.79
  -2   5   2   16.93    0.81
  -2   5   2   17.61    0.76
  -2   5   2   16.90    0.75
  -2   5   2   14.93    0.82
  -2   5   2   16.34    0.75
  -2   5   2   17.62    0.78
  -2   5   2   15.58    0.77
   1  -5  -2    0.42    0.09
   1  -5  -2    0.52    0.07
   1  -5  -2    0.38    0.11
   1  -5  -2    0.61    0.10
   1  -5  -2    0.52    0.11
   1  -5  -2    0.67    0.08
   1  -5  -2    0.68    0.12
   1  -5  -2    0.58    0.08
  -1   5   2    0.52    0.09
  -1   5   2    0.50    0.08
  -1   5   2    0.54    0.09
  -1   5   2    0.63    0.11
  -1   5   2    0.37    0.11
  -1   5   2    0.57    0.08
  -1   5   2    0.59    0.13
  -1   5   2    0.45    0.08
   0  -5  -2    1.36    0.10
   0  -5  -2    1.33    0.10
   0  -5  -2    1.54    0.13
   0  -5  -2    1.40    0.10
   0  -5  -2    1.47    0.10
   0  -5  -2    1.39    0.14
   0   5   2    1.28    0.10
   0   5   2    1.17    0.15
   0   5   2    1.15    0.12
   0   5   2    1.21    0.11
   0   5   2    1.22    0.11
   0   5   2    1.33    0.10
   0   5   2    1.43    0.13
   0   5   2    1.47    0.12
   0   5   2    1.31    0.10
  -1  -5  -2    0.86    0.10
  -1  -5  -2    1.06    0.10
  -1  -5  -2    0.81    0.07
  -1  -5  -2    0.88    0.09
  -1  -5  -2    0.77    0.08
  -1  -5  -2    0.81    0.12
  -1  -5  -2    0.89    0.10
   1   5   2    0.87    0.10
   1   5   2    0.70    0.10
   1   5   2    1.11    0.14
   1   5   2    0.85    0.08
   1   5   2    0.73    0.07
   1   5   2    0.68    0.11
   1   5   2    0.77    0.09
   1   5   2    0.77    0.10
  -2  -5  -2   85.09    3.74
  -2  -5  -2   87.06    3.75
  -2  -5  -2   90.36    3.75
  -2  -5  -2   85.23    3.73
  -2  -5  -2   80.67    3.74
  -2  -5  -2   87.76    3.75
  -2  -5  -2   88.57    3.74
   2   5   2   88.11    3.74
   2   5   2   88.10    3.76
   2   5   2   84.74    3.75
   2   5   2   88.40    3.75
   2   5   2   86.55    3.76
   2   5   2   88.44    3.74
   2   5   2   86.01    3.74
  -3  -5  -2   23.54    1.03
  -3  -5  -2   23.66    1.02
  -3  -5  -2   22.98    1.04
  -3  -5  -2   22.75    1.02
  -3  -5  -2   23.92    1.04
  -3  -5  -2   23.27    1.02
  -3  -5  -2   21.95    1.02
   3   5   2   24.10    1.02
   3   5   2   22.96    1.04
   3   5   2   22.87    1.04
   3   5   2   23.12    1.05
   3   5   2   23.38    1.02
   3   5   2   22.31    1.02
   3   5   2   22.14    1.04
   3   5   2   22.84    1.04
   3   5   2   22.49    1.04
  -4  -5  -2   14.86    0.73
  -4  -5  -2   15.31    0.73
  -4  -5  -2   14.40    0.72
  -4  -5  -2   14.63    0.73
  -4  -5  -2   16.00    0.70
  -4  -5  -2   15.91    0.73
  -4  -5  -2   16.02    0.69
  -4  -5  -2   15.17    0.69
  -4  -5  -2   16.28    0.71
  -4  -5  -2   15.90    0.69
  -4  -5  -2   15.91    0.69
   4   5   2   14.97    0.72
   4   5   2   15.94    0.72
   4   5   2   13.93    0.75
   4   5   2   15.46    0.72
   4   5   2   16.05    0.72
   4   5   2   14.36    0.73
   4   5   2   13.93    0.74
   4   5   2   13.55    0.79
   4   5   2   16.28    0.69
   4   5   2   14.77    0.69
   4   5   2   15.72    0.70
  -5  -5  -2    2.44    0.18
  -5  -5  -2    2.56    0.18
  -5  -5  -2    2.78    0.17
  -5  -5  -2    2.77    0.19
  -5  -5  -2    2.59    0.19
  -5  -5  -2    2.74    0.22
  -5  -5  -2    2.22    0.19
  -5  -5  -2    3.04    0.25
  -5  -5  -2    3.01    0.24
  -5  -5  -2    2.41    0.23
   5   5   2    2.54    0.31
   5   5   2    2.74    0.20
   5   5   2    2.39    0.18
   5   5   2    2.53    0.17
   5   5   2    2.70    0.18
   5   5   2    2.42    0.23
   5   5   2    2.69    0.21
   5   5   2    2.97    0.24
   5   5   2    2.23    0.27
   5   5   2    2.59    0.18
  -6  -5  -2    2.07    0.21
  -6  -5  -2    2.32    0.22
  -6  -5  -2    1.89    0.17
  -6  -5  -2    2.04    0.24
  -6  -5  -2    1.98    0.20
  -6  -5  -2    2.27    0.29
   6   5   2    1.80    0.18
   6   5   2    2.09    0.21
   6   5   2    2.51    0.16
   6   5   2    1.72    0.20
   6   5   2    2.75    0.34
   6   5   2    1.70    0.21
   6   5   2    2.35    0.22
   6   5   2    2.24    0.19
   6   5   2    2.19    0.30
   6   5   2    1.97    0.22
  -7  -5  -2    6.03    0.36
  -7  -5  -2    5.42    0.38
  -7  -5  -2    5.95    0.37
  -7  -5  -2    6.02    0.35
  -7  -5  -2    5.63    0.29
  -7  -5  -2    6.33    0.36
   7   5   2    5.97    0.42
   7   5   2    5.98    0.38
   7   5   2    5.96    0.30
   7   5   2    5.49    0.37
   7   5   2    6.14    0.36
   7   5   2    5.02    0.34
   7   5   2    5.90    0.36
   7   5   2    5.10    0.44
  -8  -5  -2    1.16    0.18
  -8  -5  -2    0.91    0.19
  -8  -5  -2    0.90    0.16
  -8  -5  -2    1.44    0.23
  -8  -5  -2    1.45    0.29
   8   5   2    1.14    0.18
   8   5   2    1.06    0.14
  -9  -5  -2    0.45    0.13
  -9  -5  -2    0.30    0.09
   9   5   2    0.47    0.12
   9   5   2    0.50    0.13
   9   5   2    0.54    0.13
   9   5   2    0.42    0.10
 -10  -5  -2    0.02    0.06
 -10  -5  -2    0.21    0.09
 -10  -5  -2    0.07    0.06
  10   5   2    0.08    0.06
  10   5   2   -0.10    0.06
  10   5   2    0.04    0.06
  10   5   2    0.00    0.06
   8  -6  -2   -0.02    0.06
   8  -6  -2    0.07    0.06
  -8   6   2   -0.01    0.08
   7  -6  -2    3.24    0.21
   7  -6  -2    2.93    0.19
   7  -6  -2    2.93    0.19
  -7   6   2    2.93    0.22
  -7   6   2    3.54    0.31
  -7   6   2    2.86    0.24
   6  -6  -2    4.33    0.28
   6  -6  -2    4.17    0.32
  -6   6   2    4.46    0.32
   5  -6  -2    2.53    0.22
   5  -6  -2    2.91    0.23
   5  -6  -2    2.62    0.20
   5  -6  -2    2.87    0.21
  -5   6   2    2.77    0.29
  -5   6   2    2.56    0.30
  -5   6   2    2.94    0.27
  -5   6   2    2.61    0.18
  -5   6   2    2.37    0.28
  -5   6   2    3.06    0.26
   4  -6  -2    3.14    0.25
   4  -6  -2    3.08    0.24
   4  -6  -2    3.31    0.33
   4  -6  -2    3.43    0.25
   4  -6  -2    3.44    0.24
   4  -6  -2    3.45    0.24
  -4   6   2    2.98    0.28
  -4   6   2    3.54    0.20
  -4   6   2    2.53    0.33
  -4   6   2    2.93    0.27
  -4   6   2    3.29    0.29
  -4   6   2    3.68    0.28
  -4   6   2    3.43    0.24
  -4   6   2    3.74    0.31
  -4   6   2    3.23    0.28
   3  -6  -2    9.37    0.51
   3  -6  -2    9.91    0.47
   3  -6  -2    9.49    0.49
   3  -6  -2    9.68    0.49
   3  -6  -2   10.09    0.48
  -3   6   2    9.70    0.54
  -3   6   2   10.16    0.51
  -3   6   2    9.70    0.45
  -3   6   2    8.86    0.47
  -3   6   2    8.72    0.46
  -3   6   2    9.15    0.61
  -3   6   2   10.42    0.51
  -3   6   2    9.60    0.46
  -3   6   2    8.52    0.48
  -3   6   2    9.63    0.50
  -3   6   2    7.96    0.56
   2  -6  -2    4.56    0.29
   2  -6  -2    4.91    0.26
   2  -6  -2    4.38    0.29
   2  -6  -2    4.78    0.28
   2  -6  -2    4.21    0.34
   2  -6  -2    4.79    0.31
   2  -6  -2    4.29    0.29
  -2   6   2    4.57    0.29
  -2   6   2    4.98    0.28
  -2   6   2    4.63    0.29
  -2   6   2    4.87    0.26
  -2   6   2    4.21    0.32
  -2   6   2    4.83    0.26
  -2   6   2    4.58    0.35
  -2   6   2    4.78    0.25
  -2   6   2    4.85    0.36
   1  -6  -2    5.87    0.35
   1  -6  -2    6.07    0.32
   1  -6  -2    6.06    0.32
   1  -6  -2    5.71    0.37
   1  -6  -2    5.39    0.32
   1  -6  -2    6.34    0.35
   1  -6  -2    5.86    0.37
   1  -6  -2    5.63    0.35
   1  -6  -2    5.47    0.30
   1  -6  -2    5.82    0.32
   1  -6  -2    5.56    0.36
  -1   6   2    6.03    0.30
  -1   6   2    5.05    0.40
  -1   6   2    5.83    0.37
  -1   6   2    5.97    0.42
  -1   6   2    6.25    0.30
  -1   6   2    5.99    0.30
  -1   6   2    5.88    0.33
  -1   6   2    5.94    0.33
  -1   6   2    6.22    0.34
  -1   6   2    6.09    0.32
  -1   6   2    6.03    0.30
   0  -6  -2   24.41    1.05
   0  -6  -2   25.10    1.08
   0  -6  -2   22.98    1.06
   0  -6  -2   23.57    1.05
   0  -6  -2   22.16    1.07
   0  -6  -2   22.36    1.04
   0  -6  -2   22.61    1.05
   0  -6  -2   24.04    1.05
   0  -6  -2   21.46    1.08
   0  -6  -2   24.72    1.06
   0  -6  -2   22.69    1.07
   0  -6  -2   23.59    1.07
   0   6   2   24.17    1.07
   0   6   2   24.30    1.05
   0   6   2   25.62    1.07
   0   6   2   22.35    1.04
   0   6   2   26.22    1.13
   0   6   2   23.42    1.08
   0   6   2   23.93    1.08
   0   6   2   23.73    1.08
   0   6   2   24.49    1.05
   0   6   2   22.12    1.08
   0   6   2   21.72    1.12
   0   6   2   24.50    1.05
  -1  -6  -2    3.98    0.23
  -1  -6  -2    3.34    0.23
  -1  -6  -2    3.77    0.21
  -1  -6  -2    3.93    0.23
  -1  -6  -2    4.09    0.27
  -1  -6  -2    3.95    0.27
  -1  -6  -2    3.91    0.28
  -1  -6  -2    3.72    0.29
  -1  -6  -2    4.00    0.27
  -1  -6  -2    3.69    0.22
  -1  -6  -2    4.17    0.22
  -1  -6  -2    3.99    0.24
  -1  -6  -2    3.34    0.23
   1   6   2    4.10    0.24
   1   6   2    3.64    0.22
   1   6   2    4.04    0.21
   1   6   2    3.96    0.24
   1   6   2    3.62    0.26
   1   6   2    3.77    0.21
   1   6   2    3.93    0.22
   1   6   2    4.37    0.25
   1   6   2    3.70    0.29
  -2  -6  -2    0.89    0.15
  -2  -6  -2    0.88    0.24
  -2  -6  -2    1.08    0.11
  -2  -6  -2    1.10    0.12
  -2  -6  -2    0.96    0.09
  -2  -6  -2    1.14    0.20
  -2  -6  -2    0.95    0.19
  -2  -6  -2    1.08    0.14
  -2  -6  -2    1.20    0.19
   2   6   2    1.20    0.14
   2   6   2    0.67    0.21
   2   6   2    1.06    0.12
   2   6   2    1.09    0.10
   2   6   2    0.89    0.11
   2   6   2    1.02    0.09
   2   6   2    0.95    0.12
   2   6   2    0.98    0.20
   2   6   2    0.95    0.18
   2   6   2    0.76    0.14
  -3  -6  -2   36.70    1.66
  -3  -6  -2   35.69    1.66
  -3  -6  -2   36.61    1.63
  -3  -6  -2   37.57    1.66
  -3  -6  -2   36.30    1.66
  -3  -6  -2   35.29    1.68
  -3  -6  -2   37.14    1.64
  -3  -6  -2   33.61    1.66
  -3  -6  -2   37.70    1.65
  -3  -6  -2   35.24    1.66
   3   6   2   42.38    1.72
   3   6   2   39.55    1.67
   3   6   2   37.34    1.68
   3   6   2   38.53    1.69
   3   6   2   37.41    1.67
   3   6   2   39.34    1.65
   3   6   2   38.18    1.68
   3   6   2   38.33    1.64
   3   6   2   37.86    1.63
   3   6   2   36.16    1.67
   3   6   2   39.13    1.64
  -4  -6  -2    0.07    0.11
  -4  -6  -2    0.13    0.10
  -4  -6  -2    0.09    0.07
  -4  -6  -2    0.04    0.07
  -4  -6  -2    0.19    0.09
  -4  -6  -2    0.12    0.08
   4   6   2    0.10    0.08
   4   6   2    0.07    0.08
   4   6   2    0.10    0.06
   4   6   2    0.10    0.09
   4   6   2    0.31    0.13
   4   6   2    0.21    0.15
   4   6   2    0.11    0.07
   4   6   2    0.14    0.09
   4   6   2    0.16    0.07
   4   6   2    0.12    0.07
  -5  -6  -2    6.71    0.37
  -5  -6  -2    6.59    0.38
  -5  -6  -2    6.88    0.34
  -5  -6  -2    6.35    0.38
  -5  -6  -2    6.66    0.36
  -5  -6  -2    5.68    0.43
  -5  -6  -2    6.05    0.32
   5   6   2    6.58    0.40
   5   6   2    6.43    0.38
   5   6   2    7.01    0.38
   5   6   2    6.64    0.42
   5   6   2    6.81    0.33
   5   6   2    6.41    0.37
   5   6   2    5.98    0.37
   5   6   2    6.29    0.34
   5   6   2    6.43    0.38
   5   6   2    6.72    0.35
   5   6   2    7.05    0.34
  -6  -6  -2    5.01    0.34
  -6  -6  -2    4.59    0.31
  -6  -6  -2    5.10    0.32
  -6  -6  -2    5.29    0.32
  -6  -6  -2    4.82    0.32
   6   6   2    5.41    0.36
   6   6   2    5.21    0.32
   6   6   2    5.14    0.40
   6   6   2    4.97    0.35
   6   6   2    4.77    0.29
   6   6   2    5.04    0.27
   6   6   2    4.59    0.29
   6   6   2    4.87    0.32
   6   6   2    5.50    0.36
   6   6   2    5.31    0.32
  -7  -6  -2    2.97    0.23
  -7  -6  -2    2.98    0.24
  -7  -6  -2    2.81    0.23
  -7  -6  -2    2.71    0.24
   7   6   2    3.10    0.24
   7   6   2    2.35    0.36
   7   6   2    2.73    0.18
   7   6   2    2.61    0.27
   7   6   2    2.24    0.32
   7   6   2    3.01    0.25
   7   6   2    3.19    0.42
  -8  -6  -2    0.07    0.09
  -8  -6  -2    0.12    0.07
  -8  -6  -2    0.03    0.15
   8   6   2    0.03    0.08
   8   6   2   -0.04    0.07
   8   6   2   -0.02    0.12
  -9  -6  -2    0.25    0.08
  -9  -6  -2    0.24    0.08
   9   6   2    0.10    0.09
   9   6   2    0.11    0.06
   9   6   2    0.15    0.08
   9   6   2    0.45    0.10
 -10  -6  -2    6.17    0.31
 -10  -6  -2    6.22    0.31
  10   6   2    6.57    0.31
  10   6   2    5.94    0.32
  10   6   2    5.52    0.30
  10   6   2    6.73    0.31
   7  -7  -2    0.84    0.13
   7  -7  -2    0.76    0.10
   7  -7  -2    0.71    0.10
  -7   7   2    0.93    0.15
  -7   7   2    0.52    0.13
   6  -7  -2    2.85    0.18
   6  -7  -2    2.79    0.19
   6  -7  -2    2.96    0.19
   6  -7  -2    2.65    0.27
   6  -7  -2    2.97    0.24
  -6   7   2    3.00    0.21
  -6   7   2    2.43    0.22
  -6   7   2    2.70    0.23
   5  -7  -2    8.01    0.45
   5  -7  -2    8.42    0.43
   5  -7  -2    8.04    0.43
  -5   7   2    7.95    0.39
  -5   7   2    8.61    0.59
  -5   7   2    8.17    0.48
  -5   7   2    7.89    0.46
  -5   7   2    8.28    0.45
   4  -7  -2    1.42    0.18
   4  -7  -2    1.89    0.19
   4  -7  -2    2.23    0.28
   4  -7  -2    1.51    0.16
  -4   7   2    1.62    0.14
  -4   7   2    2.04    0.23
  -4   7   2    1.10    0.34
  -4   7   2    1.92    0.20
  -4   7   2    1.51    0.24
  -4   7   2    1.93    0.26
  -4   7   2    1.86    0.26
  -4   7   2    2.03    0.22
   3  -7  -2    4.03    0.28
   3  -7  -2    4.16    0.27
   3  -7  -2    4.11    0.26
   3  -7  -2    4.40    0.32
   3  -7  -2    4.51    0.29
  -3   7   2    5.04    0.35
  -3   7   2    3.93    0.33
  -3   7   2    4.36    0.29
  -3   7   2    4.67    0.24
  -3   7   2    4.41    0.31
  -3   7   2    4.09    0.26
  -3   7   2    4.15    0.26
  -3   7   2    3.69    0.30
  -3   7   2    3.91    0.29
   2  -7  -2    0.82    0.13
   2  -7  -2    0.50    0.12
   2  -7  -2    0.55    0.17
  -2   7   2    0.85    0.20
  -2   7   2    0.95    0.17
  -2   7   2    0.57    0.12
  -2   7   2    0.76    0.14
  -2   7   2    0.78    0.17
  -2   7   2    0.95    0.25
  -2   7   2    0.61    0.13
  -2   7   2    0.92    0.14
  -2   7   2    0.84    0.17
  -2   7   2    0.83    0.18
   1  -7  -2    0.12    0.06
   1  -7  -2    0.21    0.08
   1  -7  -2    0.15    0.10
   1  -7  -2   -0.07    0.12
  -1   7   2    0.25    0.10
  -1   7   2    0.25    0.13
  -1   7   2   -0.02    0.14
  -1   7   2    0.20    0.07
  -1   7   2    0.24    0.09
  -1   7   2    0.02    0.08
  -1   7   2    0.35    0.22
  -1   7   2    0.25    0.08
  -1   7   2    0.20    0.11
  -1   7   2    0.08    0.06
  -1   7   2    0.10    0.07
   0  -7  -2   22.86    1.05
   0  -7  -2   23.25    1.03
   0  -7  -2   22.29    1.03
   0  -7  -2   23.07    1.03
   0  -7  -2   22.58    1.03
   0  -7  -2   23.69    1.02
   0   7   2   22.45    1.01
   0   7   2   22.69    1.00
   0   7   2   22.98    1.05
   0   7   2   22.13    1.01
   0   7   2   21.64    1.06
   0   7   2   21.61    1.08
   0   7   2   22.94    1.04
   0   7   2   19.98    1.03
   0   7   2   22.85    1.05
   0   7   2   23.18    1.04
   0   7   2   22.35    1.01
  -1  -7  -2   24.25    1.09
  -1  -7  -2   23.30    1.09
  -1  -7  -2   24.47    1.10
  -1  -7  -2   24.79    1.08
  -1  -7  -2   22.67    1.10
  -1  -7  -2   24.19    1.10
  -1  -7  -2   24.27    1.09
  -1  -7  -2   22.40    1.11
   1   7   2   23.00    1.07
   1   7   2   25.44    1.10
   1   7   2   23.76    1.07
   1   7   2   24.97    1.11
   1   7   2   23.52    1.11
   1   7   2   23.65    1.07
   1   7   2   25.02    1.06
   1   7   2   21.96    1.14
   1   7   2   23.94    1.10
   1   7   2   24.56    1.13
   1   7   2   25.03    1.11
  -2  -7  -2    7.10    0.39
  -2  -7  -2    6.18    0.37
  -2  -7  -2    6.66    0.38
  -2  -7  -2    7.31    0.38
  -2  -7  -2    6.62    0.39
  -2  -7  -2    6.84    0.38
  -2  -7  -2    6.95    0.35
  -2  -7  -2    7.00    0.39
   2   7   2    6.64    0.39
   2   7   2    7.27    0.46
   2   7   2    6.27    0.39
   2   7   2    7.25    0.38
   2   7   2    6.71    0.35
   2   7   2    7.44    0.40
   2   7   2    7.16    0.34
   2   7   2    6.96    0.38
   2   7   2    7.12    0.35
   2   7   2    6.78    0.35
  -3  -7  -2    0.08    0.07
  -3  -7  -2    0.06    0.07
  -3  -7  -2   -0.05    0.10
  -3  -7  -2    0.06    0.11
  -3  -7  -2    0.07    0.12
  -3  -7  -2   -0.06    0.07
  -3  -7  -2    0.09    0.10
  -3  -7  -2   -0.02    0.09
   3   7   2   -0.15    0.10
   3   7   2    0.15    0.12
   3   7   2    0.03    0.07
   3   7   2    0.04    0.05
   3   7   2    0.18    0.07
   3   7   2    0.08    0.17
   3   7   2    0.14    0.09
   3   7   2    0.06    0.08
   3   7   2    0.04    0.06
   3   7   2   -0.02    0.07
  -4  -7  -2    0.10    0.11
  -4  -7  -2    0.25    0.09
  -4  -7  -2    0.24    0.11
  -4  -7  -2    0.23    0.08
  -4  -7  -2    0.21    0.08
  -4  -7  -2    0.19    0.10
   4   7   2    0.23    0.09
   4   7   2    0.12    0.07
   4   7   2    0.17    0.07
   4   7   2    0.13    0.09
   4   7   2    0.17    0.09
   4   7   2    0.20    0.09
   4   7   2    0.20    0.11
   4   7   2    0.46    0.14
   4   7   2    0.26    0.07
  -5  -7  -2    0.26    0.09
  -5  -7  -2    0.13    0.09
  -5  -7  -2    0.27    0.09
  -5  -7  -2    0.42    0.14
  -5  -7  -2    0.19    0.09
   5   7   2    0.24    0.12
   5   7   2    0.36    0.13
   5   7   2    0.45    0.13
   5   7   2    0.36    0.10
   5   7   2    0.02    0.10
   5   7   2    0.33    0.13
   5   7   2    0.12    0.08
   5   7   2    0.46    0.14
   5   7   2    0.19    0.13
   5   7   2    0.24    0.10
  -6  -7  -2   18.50    0.86
  -6  -7  -2   18.77    0.87
  -6  -7  -2   18.70    0.87
  -6  -7  -2   18.64    0.87
   6   7   2   19.11    0.83
   6   7   2   17.86    0.85
   6   7   2   18.11    0.88
   6   7   2   19.18    0.88
   6   7   2   19.10    0.89
   6   7   2   19.31    0.88
   6   7   2   17.64    0.87
   6   7   2   17.21    0.92
  -7  -7  -2   28.80    1.32
  -7  -7  -2   30.84    1.34
  -7  -7  -2   28.16    1.33
  -7  -7  -2   29.39    1.32
  -7  -7  -2   29.13    1.33
   7   7   2   29.54    1.34
   7   7   2   29.82    1.34
   7   7   2   28.63    1.29
   7   7   2   30.16    1.34
  -8  -7  -2    1.04    0.14
  -8  -7  -2    0.94    0.13
  -8  -7  -2    1.20    0.16
  -8  -7  -2    1.08    0.18
   8   7   2    0.80    0.13
   8   7   2    1.00    0.15
   8   7   2    0.94    0.14
  -9  -7  -2    0.09    0.06
   9   7   2    0.05    0.05
   9   7   2    0.16    0.10
   9   7   2    0.09    0.06
   9   7   2    0.04    0.09
 -10  -7  -2    0.94    0.10
 -10  -7  -2    0.90    0.09
   6  -8  -2    9.76    0.46
   6  -8  -2    8.88    0.46
   6  -8  -2    9.88    0.46
  -6   8   2   10.42    0.49
  -6   8   2    9.77    0.49
  -6   8   2    9.40    0.46
   5  -8  -2    2.12    0.16
   5  -8  -2    2.16    0.15
   5  -8  -2    1.63    0.17
  -5   8   2    2.20    0.22
  -5   8   2    2.14    0.18
  -5   8   2    1.73    0.33
  -5   8   2    2.49    0.22
  -5   8   2    2.02    0.21
   4  -8  -2   17.11    0.77
   4  -8  -2   16.92    0.77
  -4   8   2   14.75    0.84
  -4   8   2   16.75    0.74
  -4   8   2   16.78    0.79
  -4   8   2   16.88    0.80
   3  -8  -2   -0.08    0.10
   3  -8  -2    0.01    0.08
   3  -8  -2    0.39    0.14
   3  -8  -2    0.01    0.10
   3  -8  -2    0.12    0.06
  -3   8   2    0.13    0.15
  -3   8   2    0.12    0.09
  -3   8   2    0.25    0.11
  -3   8   2   -0.01    0.10
  -3   8   2   -0.03    0.14
  -3   8   2   -0.08    0.10
   2  -8  -2   12.68    0.60
   2  -8  -2   12.02    0.61
   2  -8  -2   12.93    0.61
   2  -8  -2   12.29    0.61
   2  -8  -2   13.13    0.60
   2  -8  -2   12.25    0.62
  -2   8   2   13.21    0.63
  -2   8   2   12.77    0.66
  -2   8   2   10.58    0.66
  -2   8   2   11.38    0.59
  -2   8   2   12.51    0.57
  -2   8   2   12.35    0.65
  -2   8   2   12.64    0.65
   1  -8  -2    3.55    0.24
   1  -8  -2    3.72    0.25
   1  -8  -2    3.97    0.26
   1  -8  -2    3.64    0.28
   1  -8  -2    3.80    0.24
  -1   8   2    3.10    0.26
  -1   8   2    3.30    0.38
  -1   8   2    2.97    0.22
  -1   8   2    3.34    0.22
  -1   8   2    3.68    0.28
  -1   8   2    3.02    0.23
  -1   8   2    3.19    0.34
  -1   8   2    3.61    0.21
  -1   8   2    3.26    0.32
  -1   8   2    4.08    0.27
   0  -8  -2    1.58    0.22
   0  -8  -2    1.80    0.20
   0  -8  -2    1.79    0.19
   0  -8  -2    1.88    0.16
   0  -8  -2    1.78    0.18
   0   8   2    1.86    0.21
   0   8   2    1.79    0.19
   0   8   2    1.65    0.32
   0   8   2    2.18    0.22
   0   8   2    2.06    0.19
   0   8   2    1.54    0.26
   0   8   2    1.68    0.24
   0   8   2    1.60    0.16
   0   8   2    2.19    0.29
   0   8   2    1.74    0.15
   0   8   2    1.59    0.14
   0   8   2    1.87    0.16
  -1  -8  -2    7.14    0.41
  -1  -8  -2    7.14    0.38
  -1  -8  -2    7.38    0.40
  -1  -8  -2    7.43    0.42
  -1  -8  -2    7.83    0.43
  -1  -8  -2    7.60    0.40
  -1  -8  -2    7.98    0.40
   1   8   2    6.88    0.44
   1   8   2    7.99    0.42
   1   8   2    6.20    0.42
   1   8   2    7.40    0.36
   1   8   2    7.57    0.48
   1   8   2    7.13    0.38
   1   8   2    7.64    0.41
   1   8   2    6.94    0.52
   1   8   2    7.53    0.38
   1   8   2    7.09    0.42
   1   8   2    7.78    0.38
   1   8   2    7.63    0.43
  -2  -8  -2    1.73    0.18
  -2  -8  -2    1.56    0.21
  -2  -8  -2    1.65    0.22
  -2  -8  -2    1.52    0.17
  -2  -8  -2    1.51    0.19
  -2  -8  -2    1.56    0.15
  -2  -8  -2    1.53    0.21
   2   8   2    1.99    0.22
   2   8   2    1.69    0.22
   2   8   2    1.42    0.30
   2   8   2    1.70    0.14
   2   8   2    1.80    0.14
   2   8   2    1.83    0.15
   2   8   2    1.66    0.22
   2   8   2    1.83    0.19
   2   8   2    1.66    0.18
   2   8   2    1.61    0.16
  -3  -8  -2    0.07    0.21
  -3  -8  -2   -0.09    0.07
  -3  -8  -2    0.12    0.08
  -3  -8  -2    0.20    0.14
  -3  -8  -2   -0.02    0.10
  -3  -8  -2    0.18    0.08
  -3  -8  -2   -0.08    0.13
  -3  -8  -2   -0.02    0.08
   3   8   2    0.03    0.07
   3   8   2    0.04    0.07
   3   8   2    0.13    0.15
   3   8   2    0.11    0.08
   3   8   2    0.02    0.09
   3   8   2    0.03    0.06
   3   8   2    0.08    0.09
   3   8   2    0.13    0.09
   3   8   2    0.06    0.14
   3   8   2    0.06    0.10
  -4  -8  -2    5.05    0.30
  -4  -8  -2    4.22    0.44
  -4  -8  -2    4.94    0.31
  -4  -8  -2    5.39    0.31
  -4  -8  -2    4.55    0.28
  -4  -8  -2    4.69    0.31
  -4  -8  -2    4.72    0.32
  -4  -8  -2    5.08    0.35
   4   8   2    5.00    0.32
   4   8   2    4.30    0.35
   4   8   2    4.56    0.29
   4   8   2    5.05    0.32
   4   8   2    5.15    0.28
   4   8   2    4.93    0.26
   4   8   2    4.82    0.32
   4   8   2    4.57    0.37
   4   8   2    4.71    0.27
   4   8   2    4.98    0.31
  -5  -8  -2    3.83    0.28
  -5  -8  -2    3.87    0.26
  -5  -8  -2    4.17    0.26
  -5  -8  -2    3.27    0.38
  -5  -8  -2    3.59    0.26
   5   8   2    3.99    0.32
   5   8   2    3.96    0.27
   5   8   2    3.12    0.34
   5   8   2    3.72    0.30
   5   8   2    4.20    0.28
   5   8   2    3.76    0.24
   5   8   2    4.16    0.30
   5   8   2    3.86    0.24
   5   8   2    3.84    0.22
   5   8   2    4.53    0.31
  -6  -8  -2    6.57    0.37
  -6  -8  -2    6.95    0.38
  -6  -8  -2    6.91    0.37
  -6  -8  -2    7.09    0.48
   6   8   2    6.69    0.40
   6   8   2    6.28    0.40
   6   8   2    6.53    0.55
   6   8   2    6.82    0.36
   6   8   2    6.51    0.42
   6   8   2    6.79    0.38
   6   8   2    6.77    0.33
   6   8   2    7.19    0.38
  -7  -8  -2    8.57    0.45
  -7  -8  -2    8.79    0.44
  -7  -8  -2    8.92    0.44
  -7  -8  -2    8.70    0.44
   7   8   2    9.27    0.45
   7   8   2    8.58    0.47
   7   8   2    8.11    0.40
   7   8   2    9.33    0.46
  -8  -8  -2    6.73    0.35
  -8  -8  -2    7.15    0.36
  -8  -8  -2    6.84    0.35
   8   8   2    7.27    0.37
   8   8   2    7.06    0.36
   8   8   2    7.21    0.36
  -9  -8  -2    2.27    0.15
  -9  -8  -2    2.41    0.16
   9   8   2    2.33    0.19
   9   8   2    2.35    0.15
   5  -9  -2    0.11    0.04
   5  -9  -2    0.15    0.05
  -5   9   2    0.13    0.07
  -5   9   2    0.07    0.05
  -5   9   2    0.12    0.11
   4  -9  -2    0.00    0.05
  -4   9   2    0.09    0.08
  -4   9   2   -0.14    0.12
  -4   9   2   -0.08    0.06
  -4   9   2   -0.04    0.08
  -4   9   2    0.23    0.13
   3  -9  -2    0.66    0.11
   3  -9  -2    0.69    0.12
  -3   9   2    0.70    0.15
  -3   9   2    0.97    0.15
  -3   9   2    1.03    0.25
  -3   9   2    0.86    0.19
  -3   9   2    0.48    0.09
  -3   9   2    0.94    0.16
   2  -9  -2    0.99    0.18
   2  -9  -2    0.61    0.13
   2  -9  -2    0.54    0.14
  -2   9   2    0.58    0.11
  -2   9   2    0.69    0.15
  -2   9   2    0.47    0.17
  -2   9   2    0.52    0.11
  -2   9   2    0.89    0.16
  -2   9   2    0.62    0.16
   1  -9  -2    2.26    0.21
   1  -9  -2    2.43    0.20
   1  -9  -2    2.34    0.19
  -1   9   2    2.48    0.29
  -1   9   2    2.46    0.21
  -1   9   2    2.30    0.31
  -1   9   2    2.45    0.16
  -1   9   2    2.14    0.24
  -1   9   2    2.30    0.19
  -1   9   2    2.27    0.18
  -1   9   2    2.10    0.22
  -1   9   2    2.24    0.21
   0  -9  -2    4.25    0.30
   0  -9  -2    5.61    0.31
   0  -9  -2    4.93    0.33
   0  -9  -2    4.99    0.30
   0  -9  -2    5.33    0.30
   0   9   2    5.03    0.32
   0   9   2    5.23    0.39
   0   9   2    5.09    0.33
   0   9   2    4.72    0.46
   0   9   2    4.82    0.41
   0   9   2    4.82    0.29
   0   9   2    4.59    0.33
   0   9   2    5.12    0.32
   0   9   2    5.16    0.29
   0   9   2    5.22    0.27
  -1  -9  -2    2.11    0.19
  -1  -9  -2    1.98    0.19
  -1  -9  -2    2.04    0.25
  -1  -9  -2    2.02    0.25
  -1  -9  -2    2.04    0.19
  -1  -9  -2    2.18    0.18
   1   9   2    2.27    0.22
   1   9   2    2.34    0.22
   1   9   2    1.85    0.17
   1   9   2    2.20    0.32
   1   9   2    2.16    0.15
   1   9   2    1.62    0.21
   1   9   2    2.08    0.20
   1   9   2    2.46    0.23
   1   9   2    2.39    0.32
   1   9   2    2.33    0.17
  -2  -9  -2    8.69    0.43
  -2  -9  -2    8.12    0.42
  -2  -9  -2    7.89    0.45
  -2  -9  -2    8.10    0.43
  -2  -9  -2    8.52    0.44
  -2  -9  -2    8.16    0.43
   2   9   2    8.51    0.46
   2   9   2    8.07    0.46
   2   9   2    7.59    0.51
   2   9   2    8.78    0.40
   2   9   2    8.71    0.45
   2   9   2    8.90    0.46
   2   9   2    7.98    0.50
   2   9   2    8.14    0.41
   2   9   2    7.81    0.44
   2   9   2    7.80    0.42
  -3  -9  -2    0.03    0.11
  -3  -9  -2    0.00    0.07
  -3  -9  -2    0.28    0.11
  -3  -9  -2   -0.01    0.07
  -3  -9  -2    0.15    0.08
  -3  -9  -2    0.40    0.20
   3   9   2   -0.13    0.19
   3   9   2    0.09    0.08
   3   9   2    0.20    0.10
   3   9   2    0.08    0.06
   3   9   2    0.33    0.14
   3   9   2    0.12    0.16
   3   9   2    0.11    0.09
   3   9   2    0.26    0.11
  -4  -9  -2   27.41    1.18
  -4  -9  -2   26.89    1.18
  -4  -9  -2   23.80    1.26
  -4  -9  -2   25.38    1.21
   4   9   2   23.02    1.26
   4   9   2   27.33    1.19
   4   9   2   26.64    1.16
   4   9   2   26.73    1.21
   4   9   2   22.07    1.16
   4   9   2   27.43    1.19
   4   9   2   27.36    1.20
   4   9   2   27.35    1.15
   4   9   2   25.71    1.22
  -5  -9  -2   13.72    0.67
  -5  -9  -2   14.20    0.69
  -5  -9  -2   13.59    0.67
   5   9   2   12.29    0.73
   5   9   2   14.66    0.71
   5   9   2   13.72    0.65
   5   9   2   14.55    0.72
   5   9   2   14.94    0.71
   5   9   2   14.29    0.69
   5   9   2   14.71    0.71
  -6  -9  -2    0.03    0.05
  -6  -9  -2    0.12    0.07
  -6  -9  -2   -0.05    0.07
   6   9   2    0.28    0.12
   6   9   2    0.10    0.05
   6   9   2    0.03    0.12
   6   9   2    0.04    0.06
   6   9   2    0.00    0.07
  -7  -9  -2    0.00    0.07
  -7  -9  -2    0.12    0.06
  -7  -9  -2    0.14    0.06
   7   9   2   -0.01    0.06
   7   9   2   -0.07    0.14
   7   9   2    0.09    0.06
  -8  -9  -2    4.65    0.25
  -8  -9  -2    5.13    0.29
  -8  -9  -2    4.68    0.25
   8   9   2    4.76    0.26
   8   9   2    4.80    0.25
   4 -10  -2    0.70    0.08
   4 -10  -2    0.79    0.09
  -4  10   2    0.46    0.14
   3 -10  -2    0.00    0.04
  -3  10   2   -0.02    0.07
  -3  10   2    0.07    0.09
  -3  10   2    0.08    0.06
   2 -10  -2    4.71    0.26
   2 -10  -2    4.78    0.26
  -2  10   2    5.04    0.28
  -2  10   2    4.58    0.23
  -2  10   2    4.43    0.31
  -2  10   2    4.45    0.28
  -2  10   2    4.93    0.28
   1 -10  -2    2.81    0.19
   1 -10  -2    3.21    0.22
   1 -10  -2    3.13    0.19
  -1  10   2    2.87    0.17
  -1  10   2    2.70    0.22
  -1  10   2    3.21    0.22
  -1  10   2    3.12    0.22
  -1  10   2    2.54    0.26
  -1  10   2    2.98    0.33
   0 -10  -2    4.56    0.25
   0 -10  -2    4.42    0.26
   0 -10  -2    4.13    0.25
   0 -10  -2    4.67    0.33
   0  10   2    4.27    0.22
   0  10   2    4.49    0.27
   0  10   2    4.48    0.28
   0  10   2    4.11    0.27
   0  10   2    3.92    0.25
   0  10   2    3.45    0.31
  -1 -10  -2    6.61    0.34
  -1 -10  -2    6.63    0.35
  -1 -10  -2    6.42    0.34
  -1 -10  -2    6.47    0.34
  -1 -10  -2    5.74    0.37
   1  10   2    6.90    0.37
   1  10   2    6.90    0.37
   1  10   2    6.40    0.32
   1  10   2    6.03    0.40
   1  10   2    6.70    0.34
   1  10   2    6.43    0.37
  -2 -10  -2    0.12    0.09
  -2 -10  -2    0.18    0.07
  -2 -10  -2    0.20    0.07
  -2 -10  -2    0.36    0.16
   2  10   2    0.18    0.09
   2  10   2    0.01    0.16
   2  10   2    0.06    0.07
   2  10   2    0.19    0.08
   2  10   2    0.14    0.05
  -3 -10  -2    2.15    0.17
  -3 -10  -2    2.39    0.18
  -3 -10  -2    2.08    0.17
   3  10   2    1.80    0.18
   3  10   2    1.95    0.26
   3  10   2    1.96    0.18
   3  10   2    2.01    0.13
   3  10   2    1.84    0.20
   3  10   2    2.40    0.21
  -4 -10  -2    0.13    0.05
  -4 -10  -2    0.06    0.06
   4  10   2    0.15    0.05
   4  10   2    0.06    0.07
   4  10   2    0.18    0.10
   4  10   2    0.06    0.10
  -5 -10  -2    1.29    0.11
  -5 -10  -2    1.14    0.11
   5  10   2    1.06    0.13
   5  10   2    0.84    0.12
   5  10   2    1.01    0.10
   5  10   2    0.77    0.16
   5  10   2    1.17    0.13
  -6 -10  -2    0.09    0.05
  -6 -10  -2    0.18    0.06
  -6 -10  -2    0.37    0.09
   6  10   2    0.22    0.06
   6  10   2    0.18    0.07
  -7 -10  -2    1.22    0.15
  -7 -10  -2    1.08    0.09
   7  10   2    1.21    0.12
   7  10   2    0.98    0.10
   2 -11  -2    4.73    0.23
   2 -11  -2    4.11    0.22
   2 -11  -2    4.00    0.21
  -2  11   2    3.82    0.24
  -2  11   2    3.43    0.26
   1 -11  -2    4.36    0.22
   1 -11  -2    4.23    0.22
   1 -11  -2    4.15    0.22
  -1  11   2    4.86    0.25
  -1  11   2    4.08    0.25
  -1  11   2    4.11    0.24
   0 -11  -2    0.00    0.05
   0 -11  -2    0.02    0.04
   0 -11  -2    0.12    0.14
   0 -11  -2    0.06    0.04
   0  11   2    0.10    0.06
   0  11   2    0.01    0.06
   0  11   2    0.11    0.10
   0  11   2    0.07    0.06
  -1 -11  -2    0.13    0.07
  -1 -11  -2    0.11    0.05
  -1 -11  -2    0.10    0.06
  -1 -11  -2    0.09    0.04
   1  11   2    0.07    0.05
   1  11   2    0.09    0.11
   1  11   2    0.01    0.05
  -2 -11  -2    3.74    0.21
  -2 -11  -2    3.91    0.21
  -2 -11  -2    3.77    0.21
   2  11   2    2.90    0.33
   2  11   2    3.99    0.23
   2  11   2    3.61    0.22
   2  11   2    3.77    0.22
   2  11   2    3.64    0.19
  -3 -11  -2    0.57    0.09
  -3 -11  -2    0.73    0.09
   3  11   2    0.50    0.10
   3  11   2    0.37    0.10
   3  11   2    0.55    0.13
   3  11   2    0.49    0.09
   3  11   2    0.52    0.11
  -4 -11  -2    0.78    0.09
  -4 -11  -2    0.85    0.10
   4  11   2    0.89    0.11
   4  11   2    1.09    0.12
   4  11   2    1.04    0.20
  -5 -11  -2    1.50    0.12
  -5 -11  -2    1.57    0.11
  -5 -11  -2    1.40    0.11
   5  11   2    1.38    0.13
  -6 -11  -2    0.90    0.08
  -6 -11  -2    0.79    0.09
   6  11   2    0.84    0.10
   6  11   2    0.75    0.10
  -1 -12  -2    3.31    0.16
   1  12   2    2.93    0.18
   1  12   2    3.19    0.18
  -2 -12  -2    0.45    0.10
  -2 -12  -2    0.33    0.07
   2  12   2    0.45    0.11
   2  12   2    0.26    0.07
  -1 -10   3    0.05    0.04
   4   9  -3    2.74    0.16
   4   9  -3    2.67    0.23
   4   9  -3    2.94    0.17
   4   9  -3    2.64    0.17
   3   9  -3    0.77    0.08
   3   9  -3    0.97    0.11
   3   9  -3    0.77    0.10
  -3  -9   3    1.14    0.12
  -3  -9   3    0.88    0.13
  -3  -9   3    0.92    0.10
  -3  -9   3    0.74    0.12
   2   9  -3    0.54    0.11
   2   9  -3    0.67    0.08
  -2  -9   3    0.61    0.08
  -2  -9   3    0.39    0.12
  -2  -9   3    0.56    0.09
  -2  -9   3    0.66    0.17
  -2  -9   3    0.76    0.12
   1   9  -3    6.08    0.34
   1   9  -3    5.80    0.27
  -1  -9   3    5.68    0.28
  -1  -9   3    5.40    0.29
  -1  -9   3    5.36    0.28
  -1  -9   3    4.82    0.30
   0   9  -3    0.17    0.05
   0   9  -3    0.19    0.23
   0   9  -3    0.29    0.10
   0  -9   3    0.28    0.07
   0  -9   3    0.43    0.12
   0  -9   3    0.26    0.06
  -1   9  -3    0.78    0.12
  -1   9  -3    1.12    0.12
  -1   9  -3    1.06    0.09
  -1   9  -3    1.09    0.15
  -1   9  -3    0.99    0.20
   1  -9   3    0.92    0.09
   1  -9   3    1.05    0.11
   1  -9   3    1.02    0.13
  -2   9  -3    0.32    0.11
  -2   9  -3    0.32    0.06
  -2   9  -3    0.26    0.07
  -2   9  -3    0.26    0.10
   2  -9   3    0.18    0.05
   2  -9   3    0.35    0.08
   2  -9   3    0.29    0.08
  -3   9  -3    0.88    0.18
  -3   9  -3    0.69    0.08
  -3   9  -3    0.61    0.11
  -3   9  -3    0.77    0.11
   3  -9   3    0.49    0.14
   3  -9   3    0.73    0.10
   6   8  -3    1.57    0.15
   6   8  -3    1.35    0.09
  -6  -8   3    1.23    0.11
   5   8  -3    4.59    0.22
   5   8  -3    4.62    0.25
   5   8  -3    4.45    0.28
  -5  -8   3    4.33    0.24
  -5  -8   3    4.19    0.24
  -5  -8   3    4.56    0.25
  -5  -8   3    4.14    0.24
   4   8  -3    4.67    0.27
   4   8  -3    4.16    0.23
   4   8  -3    4.26    0.24
   4   8  -3    3.41    0.22
   4   8  -3    4.33    0.21
  -4  -8   3    3.79    0.22
  -4  -8   3    4.22    0.25
  -4  -8   3    3.95    0.23
  -4  -8   3    3.87    0.23
   3   8  -3    2.68    0.24
   3   8  -3    2.94    0.17
   3   8  -3    3.08    0.19
   3   8  -3    2.83    0.18
  -3  -8   3    2.79    0.20
  -3  -8   3    2.57    0.19
  -3  -8   3    2.75    0.18
  -3  -8   3    2.92    0.18
   2   8  -3    0.34    0.10
   2   8  -3    0.70    0.11
   2   8  -3    0.50    0.08
   2   8  -3    0.34    0.10
   2   8  -3    0.56    0.15
  -2  -8   3    0.57    0.10
  -2  -8   3    0.44    0.10
  -2  -8   3    0.32    0.09
  -2  -8   3    0.61    0.13
  -2  -8   3    0.57    0.11
   1   8  -3    0.27    0.15
   1   8  -3   -0.05    0.06
   1   8  -3    0.07    0.09
   1   8  -3   -0.10    0.10
   1   8  -3   -0.04    0.06
   1   8  -3    0.05    0.06
  -1  -8   3    0.24    0.09
  -1  -8   3    0.08    0.06
  -1  -8   3    0.08    0.08
  -1  -8   3   -0.03    0.05
   0   8  -3    0.40    0.12
   0   8  -3    0.58    0.13
   0   8  -3    0.46    0.11
   0   8  -3    0.62    0.11
   0   8  -3    0.78    0.20
   0   8  -3    0.53    0.09
   0  -8   3    0.33    0.08
   0  -8   3    0.42    0.11
   0  -8   3    0.54    0.11
   0  -8   3    0.37    0.09
  -1   8  -3    0.58    0.11
  -1   8  -3    0.69    0.13
  -1   8  -3    0.41    0.11
  -1   8  -3    0.40    0.12
  -1   8  -3    0.68    0.10
  -1   8  -3    0.91    0.26
   1  -8   3    0.53    0.12
   1  -8   3    0.56    0.10
   1  -8   3    0.63    0.12
   1  -8   3    0.78    0.13
   1  -8   3    0.69    0.14
  -2   8  -3    3.14    0.24
  -2   8  -3    3.44    0.25
  -2   8  -3    4.05    0.28
  -2   8  -3    3.61    0.22
  -2   8  -3    3.82    0.21
  -2   8  -3    3.73    0.22
   2  -8   3    3.73    0.23
   2  -8   3    3.92    0.23
   2  -8   3    3.67    0.22
   2  -8   3    3.66    0.23
   2  -8   3    3.78    0.22
  -3   8  -3    0.06    0.09
  -3   8  -3   -0.13    0.09
  -3   8  -3   -0.02    0.07
  -3   8  -3    0.06    0.06
   3  -8   3    0.03    0.07
   3  -8   3    0.01    0.05
   3  -8   3    0.08    0.06
   3  -8   3   -0.01    0.06
   3  -8   3   -0.09    0.06
  -4   8  -3    1.40    0.15
  -4   8  -3    1.33    0.17
  -4   8  -3    1.61    0.11
  -4   8  -3    1.58    0.14
  -4   8  -3    1.43    0.18
   4  -8   3    1.55    0.13
   4  -8   3    1.31    0.13
   4  -8   3    1.70    0.23
   4  -8   3    1.36    0.12
  -5   8  -3    0.04    0.04
  -5   8  -3    0.03    0.07
  -5   8  -3    0.09    0.07
   5  -8   3   -0.06    0.05
   5  -8   3    0.11    0.06
   7   7  -3    1.54    0.15
   7   7  -3    1.39    0.11
   7   7  -3    1.59    0.15
  -7  -7   3    1.71    0.14
  -7  -7   3    1.89    0.14
   6   7  -3    0.15    0.05
   6   7  -3    0.39    0.09
   6   7  -3    0.51    0.15
   6   7  -3    0.27    0.10
  -6  -7   3    0.11    0.06
  -6  -7   3    0.24    0.08
   5   7  -3    0.41    0.19
   5   7  -3    0.47    0.10
   5   7  -3    0.56    0.09
   5   7  -3    0.72    0.11
   5   7  -3    0.43    0.10
   5   7  -3    0.61    0.17
  -5  -7   3    0.53    0.13
  -5  -7   3    0.62    0.11
  -5  -7   3    0.36    0.07
  -5  -7   3    0.70    0.12
  -5  -7   3    0.62    0.17
  -5  -7   3    0.75    0.12
   4   7  -3    0.00    0.09
   4   7  -3   -0.02    0.06
   4   7  -3    0.02    0.10
   4   7  -3    0.00    0.06
   4   7  -3    0.06    0.06
  -4  -7   3    0.09    0.08
  -4  -7   3    0.02    0.06
  -4  -7   3    0.12    0.07
  -4  -7   3    0.04    0.07
  -4  -7   3    0.04    0.06
  -4  -7   3    0.04    0.12
  -4  -7   3    0.15    0.07
   3   7  -3    2.24    0.17
   3   7  -3    1.86    0.27
   3   7  -3    2.00    0.17
   3   7  -3    2.33    0.16
   3   7  -3    2.27    0.17
  -3  -7   3    2.20    0.21
  -3  -7   3    2.04    0.18
  -3  -7   3    2.38    0.19
  -3  -7   3    1.82    0.20
  -3  -7   3    2.13    0.18
   2   7  -3    0.00    0.12
   2   7  -3    0.14    0.06
   2   7  -3    0.01    0.07
   2   7  -3    0.19    0.13
   2   7  -3    0.13    0.09
   2   7  -3    0.02    0.27
  -2  -7   3    0.11    0.08
  -2  -7   3    0.04    0.07
  -2  -7   3    0.03    0.08
  -2  -7   3   -0.03    0.08
  -2  -7   3    0.11    0.09
  -2  -7   3   -0.15    0.09
   1   7  -3    0.72    0.29
   1   7  -3    0.29    0.14
   1   7  -3    0.07    0.28
   1   7  -3    0.27    0.09
   1   7  -3    0.19    0.14
   1   7  -3    0.26    0.06
   1   7  -3    0.25    0.16
   1   7  -3    0.31    0.08
   1   7  -3    0.23    0.09
  -1  -7   3    0.04    0.12
  -1  -7   3    0.22    0.07
  -1  -7   3    0.23    0.08
  -1  -7   3    0.17    0.10
  -1  -7   3    0.33    0.12
  -1  -7   3    0.32    0.09
  -1  -7   3    0.33    0.09
   0   7  -3    0.10    0.13
   0   7  -3   -0.07    0.17
   0   7  -3   -0.05    0.07
   0   7  -3    0.01    0.12
   0   7  -3    0.12    0.16
   0   7  -3    0.03    0.06
   0  -7   3   -0.08    0.11
   0  -7   3    0.06    0.08
   0  -7   3    0.15    0.08
   0  -7   3   -0.02    0.08
   0  -7   3    0.13    0.06
   0  -7   3   -0.14    0.11
  -1   7  -3    0.49    0.11
  -1   7  -3    0.23    0.11
  -1   7  -3    0.56    0.09
  -1   7  -3    0.45    0.09
  -1   7  -3    0.45    0.10
  -1   7  -3    0.37    0.18
  -1   7  -3    0.46    0.14
   1  -7   3    0.40    0.09
   1  -7   3    0.42    0.15
   1  -7   3    0.56    0.14
   1  -7   3    0.46    0.10
   1  -7   3    0.31    0.08
   1  -7   3    0.72    0.16
  -2   7  -3    2.03    0.21
  -2   7  -3    1.97    0.16
  -2   7  -3    2.01    0.24
  -2   7  -3    1.83    0.15
  -2   7  -3    2.21    0.17
  -2   7  -3    1.59    0.29
  -2   7  -3    2.35    0.27
  -2   7  -3    2.00    0.17
   2  -7   3    2.09    0.18
   2  -7   3    1.88    0.17
   2  -7   3    1.98    0.18
   2  -7   3    1.94    0.18
   2  -7   3    2.42    0.20
  -3   7  -3    0.45    0.12
  -3   7  -3   -0.01    0.16
  -3   7  -3    0.20    0.08
  -3   7  -3    0.36    0.16
   3  -7   3    0.12    0.08
   3  -7   3    0.23    0.09
   3  -7   3    0.22    0.06
   3  -7   3    0.09    0.09
  -4   7  -3    2.23    0.17
  -4   7  -3    1.78    0.18
  -4   7  -3    1.84    0.25
  -4   7  -3    1.67    0.22
  -4   7  -3    2.30    0.15
   4  -7   3    2.41    0.15
   4  -7   3    2.40    0.18
   4  -7   3    2.43    0.19
   4  -7   3    2.16    0.18
   4  -7   3    2.11    0.16
   4  -7   3    2.11    0.18
  -5   7  -3    4.98    0.32
  -5   7  -3    5.12    0.37
  -5   7  -3    5.79    0.28
  -5   7  -3    5.12    0.31
  -5   7  -3    4.87    0.29
  -5   7  -3    5.58    0.29
   5  -7   3    5.46    0.30
   5  -7   3    5.46    0.30
   5  -7   3    5.98    0.29
   5  -7   3    5.48    0.30
   5  -7   3    6.13    0.30
   5  -7   3    5.67    0.30
  -6   7  -3    0.15    0.05
  -6   7  -3    0.16    0.10
  -6   7  -3    0.04    0.07
  -6   7  -3   -0.06    0.10
  -6   7  -3    0.04    0.07
   6  -7   3   -0.02    0.07
   6  -7   3    0.13    0.06
   8   6  -3    2.13    0.15
   8   6  -3    2.12    0.11
   8   6  -3    2.29    0.13
  -8  -6   3    1.81    0.13
   7   6  -3    3.69    0.23
   7   6  -3    3.67    0.19
   7   6  -3    3.09    0.23
  -7  -6   3    3.63    0.23
  -7  -6   3    3.68    0.21
  -7  -6   3    3.53    0.21
  -7  -6   3    3.70    0.23
   6   6  -3    6.76    0.37
   6   6  -3    7.18    0.34
   6   6  -3    6.26    0.35
   6   6  -3    7.15    0.35
   6   6  -3    6.04    0.38
   6   6  -3    6.85    0.38
  -6  -6   3    7.26    0.36
  -6  -6   3    6.95    0.36
  -6  -6   3    7.10    0.37
  -6  -6   3    7.03    0.38
  -6  -6   3    7.01    0.38
  -6  -6   3    6.94    0.36
  -6  -6   3    7.05    0.34
   5   6  -3    8.97    0.44
   5   6  -3    8.79    0.44
   5   6  -3    9.00    0.43
   5   6  -3    8.68    0.43
  -5  -6   3    8.98    0.47
  -5  -6   3    8.44    0.45
  -5  -6   3    8.79    0.46
  -5  -6   3    8.77    0.48
   4   6  -3    2.99    0.19
   4   6  -3    3.36    0.21
   4   6  -3    2.89    0.28
   4   6  -3    3.07    0.21
   4   6  -3    3.20    0.20
   4   6  -3    2.54    0.33
  -4  -6   3    3.34    0.24
  -4  -6   3    3.06    0.26
  -4  -6   3    3.02    0.22
  -4  -6   3    3.18    0.21
  -4  -6   3    3.38    0.22
  -4  -6   3    3.11    0.23
   3   6  -3    0.56    0.10
   3   6  -3    0.54    0.10
   3   6  -3    0.46    0.10
   3   6  -3    0.49    0.09
   3   6  -3    0.28    0.17
  -3  -6   3    0.36    0.22
  -3  -6   3    0.78    0.15
  -3  -6   3    0.37    0.10
  -3  -6   3    0.49    0.11
  -3  -6   3    0.54    0.10
  -3  -6   3    0.56    0.16
  -3  -6   3    0.39    0.15
   2   6  -3    5.93    0.32
   2   6  -3    5.52    0.29
   2   6  -3    5.28    0.41
   2   6  -3    4.50    0.39
   2   6  -3    5.22    0.29
   2   6  -3    5.61    0.30
  -2  -6   3    5.37    0.33
  -2  -6   3    5.79    0.31
  -2  -6   3    5.90    0.35
  -2  -6   3    5.49    0.32
  -2  -6   3    4.69    0.43
  -2  -6   3    5.21    0.30
  -2  -6   3    5.31    0.33
  -2  -6   3    5.37    0.30
   1   6  -3   42.85    1.79
   1   6  -3   41.20    1.83
   1   6  -3   38.33    1.84
   1   6  -3   39.93    1.85
   1   6  -3   41.21    1.82
   1   6  -3   40.75    1.79
   1   6  -3   41.31    1.79
   1   6  -3   41.58    1.79
  -1  -6   3   40.29    1.81
  -1  -6   3   40.67    1.81
  -1  -6   3   36.15    1.88
  -1  -6   3   42.44    1.82
  -1  -6   3   41.04    1.81
  -1  -6   3   42.26    1.80
  -1  -6   3   41.20    1.80
  -1  -6   3   40.33    1.78
   0   6  -3   29.97    1.34
   0   6  -3   30.31    1.36
   0   6  -3   31.25    1.33
   0   6  -3   30.47    1.33
   0   6  -3   31.75    1.38
   0   6  -3   28.21    1.38
   0   6  -3   27.80    1.39
   0   6  -3   31.25    1.33
   0  -6   3   30.96    1.35
   0  -6   3   26.04    1.42
   0  -6   3   30.62    1.34
   0  -6   3   28.49    1.36
   0  -6   3   30.21    1.35
   0  -6   3   29.54    1.32
   0  -6   3   30.75    1.34
   0  -6   3   30.57    1.35
  -1   6  -3    0.38    0.16
  -1   6  -3    0.31    0.08
  -1   6  -3    0.17    0.14
  -1   6  -3    0.17    0.06
  -1   6  -3    0.35    0.09
  -1   6  -3    0.01    0.13
  -1   6  -3    0.04    0.10
   1  -6   3   -0.02    0.19
   1  -6   3    0.13    0.10
   1  -6   3    0.29    0.08
   1  -6   3    0.39    0.10
   1  -6   3    0.20    0.09
   1  -6   3    0.13    0.07
  -2   6  -3    4.81    0.28
  -2   6  -3    4.64    0.26
  -2   6  -3    4.50    0.26
  -2   6  -3    4.75    0.32
  -2   6  -3    5.17    0.40
  -2   6  -3    4.79    0.30
   2  -6   3    4.84    0.29
   2  -6   3    4.92    0.29
   2  -6   3    4.78    0.30
   2  -6   3    4.84    0.30
   2  -6   3    4.75    0.30
   2  -6   3    4.63    0.27
  -3   6  -3    0.72    0.10
  -3   6  -3    0.99    0.11
  -3   6  -3    0.85    0.23
  -3   6  -3    0.72    0.19
  -3   6  -3    1.19    0.18
   3  -6   3    0.79    0.16
   3  -6   3    0.92    0.18
   3  -6   3    0.81    0.13
   3  -6   3    1.13    0.18
   3  -6   3    1.26    0.17
   3  -6   3    1.00    0.16
  -4   6  -3    0.80    0.14
  -4   6  -3    0.99    0.13
  -4   6  -3    1.00    0.26
  -4   6  -3    1.10    0.13
  -4   6  -3    0.65    0.15
  -4   6  -3    0.90    0.11
  -4   6  -3    0.80    0.20
   4  -6   3    0.80    0.15
   4  -6   3    0.73    0.15
   4  -6   3    0.82    0.19
   4  -6   3    0.98    0.16
   4  -6   3    0.86    0.16
   4  -6   3    1.10    0.13
  -5   6  -3    5.73    0.30
  -5   6  -3    5.00    0.38
  -5   6  -3    4.99    0.31
  -5   6  -3    5.79    0.37
  -5   6  -3    5.82    0.35
  -5   6  -3    5.44    0.30
   5  -6   3    5.98    0.32
   5  -6   3    5.66    0.33
   5  -6   3    6.08    0.30
  -6   6  -3    4.83    0.27
  -6   6  -3    4.35    0.27
  -6   6  -3    5.27    0.32
  -6   6  -3    4.77    0.25
  -6   6  -3    5.26    0.30
   6  -6   3    5.07    0.28
   6  -6   3    4.85    0.25
   6  -6   3    4.78    0.28
   6  -6   3    4.92    0.29
   6  -6   3    4.72    0.29
   6  -6   3    5.03    0.27
  -7   6  -3   12.07    0.57
  -7   6  -3   11.67    0.58
  -7   6  -3   12.37    0.56
  -7   6  -3   11.70    0.54
   7  -6   3   11.81    0.56
   7  -6   3   12.46    0.56
  -8   6  -3    1.87    0.16
   8  -6   3    1.69    0.13
   8   5  -3    4.28    0.24
   8   5  -3    3.94    0.23
   8   5  -3    4.11    0.20
   8   5  -3    3.78    0.21
  -8  -5   3    4.15    0.23
   7   5  -3    4.55    0.25
   7   5  -3    4.72    0.28
   7   5  -3    4.81    0.23
   7   5  -3    3.93    0.25
  -7  -5   3    4.66    0.27
  -7  -5   3    4.40    0.25
  -7  -5   3    4.73    0.26
  -7  -5   3    3.98    0.27
  -7  -5   3    4.21    0.24
   6   5  -3   10.83    0.54
   6   5  -3   11.96    0.53
   6   5  -3   10.22    0.55
   6   5  -3   10.75    0.61
   6   5  -3   11.85    0.54
   6   5  -3   12.27    0.65
  -6  -5   3   11.32    0.58
  -6  -5   3   11.05    0.56
   5   5  -3   12.86    0.77
   5   5  -3   15.53    0.70
   5   5  -3   14.10    0.69
   5   5  -3   14.79    0.68
   5   5  -3   15.01    0.72
   5   5  -3   15.27    0.69
   5   5  -3   15.47    0.74
  -5  -5   3   15.04    0.73
  -5  -5   3   14.94    0.73
  -5  -5   3   14.85    0.71
  -5  -5   3   14.46    0.69
  -5  -5   3   14.52    0.69
  -5  -5   3   15.09    0.71
   4   5  -3    8.76    0.43
   4   5  -3    9.02    0.43
   4   5  -3    8.19    0.49
   4   5  -3    9.03    0.44
   4   5  -3    8.46    0.50
   4   5  -3    8.67    0.44
  -4  -5   3    8.91    0.46
  -4  -5   3    9.10    0.47
  -4  -5   3    9.08    0.50
  -4  -5   3    9.09    0.45
  -4  -5   3    8.57    0.44
  -4  -5   3    7.61    0.56
  -4  -5   3    8.40    0.44
  -4  -5   3    8.80    0.48
   3   5  -3    5.32    0.27
   3   5  -3    5.35    0.29
   3   5  -3    4.92    0.27
   3   5  -3    4.92    0.39
   3   5  -3    4.63    0.34
   3   5  -3    5.44    0.32
  -3  -5   3    5.58    0.30
  -3  -5   3    5.36    0.30
  -3  -5   3    5.15    0.34
  -3  -5   3    5.39    0.33
  -3  -5   3    4.67    0.39
  -3  -5   3    5.18    0.32
  -3  -5   3    5.31    0.30
   2   5  -3    0.93    0.14
   2   5  -3    0.97    0.16
   2   5  -3    1.28    0.37
   2   5  -3    0.98    0.10
   2   5  -3    0.97    0.10
  -2  -5   3    1.05    0.28
  -2  -5   3    1.32    0.17
  -2  -5   3    0.92    0.16
  -2  -5   3    0.68    0.18
  -2  -5   3    1.20    0.16
  -2  -5   3    1.11    0.19
  -2  -5   3    0.85    0.19
   1   5  -3    0.22    0.06
   1   5  -3    0.27    0.06
   1   5  -3    0.48    0.13
   1   5  -3    0.28    0.09
   1   5  -3    0.14    0.11
   1   5  -3    0.32    0.11
  -1  -5   3    0.38    0.12
  -1  -5   3    0.18    0.11
  -1  -5   3    0.14    0.12
  -1  -5   3    0.27    0.10
   0   5  -3    5.26    0.30
   0   5  -3    5.69    0.27
   0   5  -3    5.38    0.32
   0   5  -3    5.74    0.28
   0   5  -3    5.49    0.33
   0  -5   3    5.23    0.31
   0  -5   3    5.47    0.31
   0  -5   3    5.15    0.31
   0  -5   3    5.33    0.35
   0  -5   3    5.46    0.39
   0  -5   3    5.09    0.32
   0  -5   3    5.48    0.31
   0  -5   3    5.71    0.33
  -1   5  -3    0.92    0.18
  -1   5  -3    1.23    0.15
  -1   5  -3    1.20    0.10
  -1   5  -3    1.07    0.10
   1  -5   3    1.24    0.18
   1  -5   3    0.93    0.20
   1  -5   3    1.21    0.15
   1  -5   3    0.97    0.21
  -2   5  -3   12.94    0.80
  -2   5  -3   13.41    0.83
  -2   5  -3   14.93    0.67
  -2   5  -3   14.92    0.72
  -2   5  -3   14.37    0.67
  -2   5  -3   14.94    0.72
  -2   5  -3   14.50    0.68
   2  -5   3   14.38    0.77
   2  -5   3   15.77    0.76
   2  -5   3   14.79    0.69
   2  -5   3   15.29    0.69
   2  -5   3   15.28    0.71
   2  -5   3   14.53    0.70
  -3   5  -3    3.59    0.23
  -3   5  -3    3.99    0.38
  -3   5  -3    3.52    0.21
  -3   5  -3    3.54    0.20
  -3   5  -3    3.51    0.26
  -3   5  -3    3.58    0.27
  -3   5  -3    3.31    0.26
   3  -5   3    3.70    0.26
   3  -5   3    3.25    0.30
   3  -5   3    3.55    0.27
   3  -5   3    3.54    0.26
   3  -5   3    3.53    0.23
   3  -5   3    3.86    0.24
   3  -5   3    3.53    0.24
  -4   5  -3    0.12    0.12
  -4   5  -3    0.11    0.06
  -4   5  -3    0.08    0.07
  -4   5  -3   -0.11    0.09
  -4   5  -3    0.16    0.13
  -4   5  -3    0.07    0.07
  -4   5  -3   -0.04    0.12
   4  -5   3    0.10    0.10
   4  -5   3    0.08    0.08
   4  -5   3    0.00    0.08
   4  -5   3    0.13    0.08
   4  -5   3    0.20    0.08
   4  -5   3    0.09    0.10
   4  -5   3   -0.02    0.09
  -5   5  -3    3.33    0.22
  -5   5  -3    3.70    0.23
  -5   5  -3    3.62    0.28
  -5   5  -3    3.23    0.30
  -5   5  -3    3.10    0.31
  -5   5  -3    3.58    0.23
  -5   5  -3    3.82    0.23
   5  -5   3    3.56    0.23
   5  -5   3    3.26    0.29
   5  -5   3    3.62    0.25
   5  -5   3    3.25    0.26
   5  -5   3    3.85    0.24
   5  -5   3    3.75    0.23
  -6   5  -3   39.24    1.72
  -6   5  -3   38.74    1.80
  -6   5  -3   39.60    1.74
  -6   5  -3   37.61    1.74
   6  -5   3   42.57    1.75
   6  -5   3   40.88    1.75
   6  -5   3   36.61    1.76
  -7   5  -3   15.19    0.69
  -7   5  -3   15.10    0.72
  -7   5  -3   15.37    0.73
  -7   5  -3   13.17    0.70
  -7   5  -3   15.05    0.68
   7  -5   3   14.98    0.70
   7  -5   3   14.98    0.71
   7  -5   3   15.87    0.70
   7  -5   3   15.54    0.69
  -8   5  -3    1.82    0.18
  -8   5  -3    1.69    0.12
  -8   5  -3    2.32    0.17
  -8   5  -3    1.94    0.17
   8  -5   3    2.10    0.17
   8  -5   3    2.17    0.15
   8  -5   3    1.91    0.15
   9   4  -3   -0.07    0.04
   9   4  -3    0.12    0.05
   9   4  -3    0.00    0.04
  -9  -4   3   -0.01    0.05
  -9  -4   3    0.11    0.06
   8   4  -3    3.99    0.27
   8   4  -3    5.00    0.28
   8   4  -3    4.78    0.25
   8   4  -3    4.65    0.23
   8   4  -3    4.68    0.26
  -8  -4   3    4.98    0.27
  -8  -4   3    4.45    0.26
  -8  -4   3    4.89    0.25
   7   4  -3   18.28    0.96
   7   4  -3   21.90    0.95
   7   4  -3   20.27    0.95
   7   4  -3   21.95    0.98
   7   4  -3   20.98    0.93
  -7  -4   3   20.70    0.94
  -7  -4   3   21.36    0.96
  -7  -4   3   21.74    0.97
  -7  -4   3   20.50    0.96
  -7  -4   3   20.78    0.94
   6   4  -3   -0.21    0.20
   6   4  -3    0.14    0.07
   6   4  -3    0.07    0.09
   6   4  -3    0.10    0.07
   6   4  -3    0.03    0.06
  -6  -4   3    0.12    0.07
  -6  -4   3    0.08    0.09
  -6  -4   3    0.12    0.10
  -6  -4   3    0.11    0.08
  -6  -4   3   -0.05    0.10
  -6  -4   3    0.00    0.08
   5   4  -3   13.72    0.64
   5   4  -3   13.96    0.65
   5   4  -3   13.37    0.68
   5   4  -3   13.37    0.64
   5   4  -3   13.12    0.71
   5   4  -3   12.81    0.64
   5   4  -3   13.47    0.69
  -5  -4   3   13.98    0.65
  -5  -4   3   13.75    0.67
  -5  -4   3   14.89    0.67
  -5  -4   3   12.03    0.77
  -5  -4   3   13.98    0.65
  -5  -4   3   14.06    0.68
  -5  -4   3   14.23    0.68
   4   4  -3    0.82    0.18
   4   4  -3    0.83    0.13
   4   4  -3    0.99    0.09
   4   4  -3    0.60    0.11
   4   4  -3    1.05    0.19
  -4  -4   3    0.77    0.17
  -4  -4   3    0.83    0.19
  -4  -4   3    0.92    0.16
  -4  -4   3    0.87    0.17
  -4  -4   3    0.69    0.20
  -4  -4   3    0.59    0.15
   3   4  -3    6.69    0.32
   3   4  -3    6.74    0.33
   3   4  -3    6.54    0.38
   3   4  -3    5.79    0.46
   3   4  -3    6.28    0.34
  -3  -4   3    6.58    0.35
  -3  -4   3    6.65    0.39
  -3  -4   3    6.84    0.36
  -3  -4   3    6.15    0.43
  -3  -4   3    6.53    0.35
  -3  -4   3    6.60    0.41
  -3  -4   3    6.38    0.38
  -3  -4   3    6.62    0.37
   2   4  -3    0.27    0.06
   2   4  -3    0.24    0.06
   2   4  -3    0.28    0.13
   2   4  -3    0.29    0.10
   2   4  -3    0.19    0.11
  -2  -4   3    0.20    0.10
  -2  -4   3    0.14    0.10
  -2  -4   3    0.19    0.09
  -2  -4   3    0.17    0.10
  -2  -4   3    0.39    0.10
  -2  -4   3    0.41    0.12
   1   4  -3   30.46    1.36
   1   4  -3   32.72    1.35
   1   4  -3   32.43    1.39
   1   4  -3   30.61    1.35
   1   4  -3   31.14    1.37
   1   4  -3   33.23    1.35
  -1  -4   3   27.66    1.38
  -1  -4   3   28.41    1.36
  -1  -4   3   30.15    1.37
  -1  -4   3   30.29    1.38
  -1  -4   3   31.19    1.37
  -1  -4   3   29.69    1.38
  -1  -4   3   30.38    1.36
  -1  -4   3   32.15    1.41
   0   4  -3  235.55   10.25
   0   4  -3  237.58   10.23
   0   4  -3  245.94   10.26
   0   4  -3  233.74   10.23
   0   4  -3  233.32   10.23
   0   4  -3  240.35   10.25
   0   4  -3  227.23   10.26
   0  -4   3  248.58   10.25
   0  -4   3  262.83   10.24
   0  -4   3  240.46   10.24
   0  -4   3  234.99   10.25
   0  -4   3  239.51   10.23
   0  -4   3  239.01   10.24
   0  -4   3  236.00   10.29
   0  -4   3  239.37   10.25
   0  -4   3  226.28   10.24
  -1   4  -3   63.69    2.81
  -1   4  -3   66.56    2.80
  -1   4  -3   68.24    2.80
  -1   4  -3   63.58    2.80
  -1   4  -3   66.10    2.82
  -1   4  -3   66.51    2.84
   1  -4   3   66.92    2.82
   1  -4   3   63.48    2.83
   1  -4   3   62.95    2.83
   1  -4   3   61.35    2.81
   1  -4   3   64.81    2.82
   1  -4   3   64.39    2.83
   1  -4   3   64.58    2.85
  -2   4  -3    1.27    0.09
  -2   4  -3    1.12    0.17
  -2   4  -3    1.23    0.13
  -2   4  -3    1.27    0.14
  -2   4  -3    1.25    0.10
   2  -4   3    1.34    0.22
   2  -4   3    1.44    0.19
   2  -4   3    0.95    0.17
   2  -4   3    1.18    0.17
   2  -4   3    1.18    0.15
   2  -4   3    0.95    0.28
   2  -4   3    1.42    0.20
  -3   4  -3    4.18    0.47
  -3   4  -3    3.90    0.22
  -3   4  -3    4.08    0.21
  -3   4  -3    4.03    0.24
  -3   4  -3    3.86    0.26
   3  -4   3    4.57    0.26
   3  -4   3    3.89    0.33
   3  -4   3    3.68    0.25
   3  -4   3    3.76    0.25
   3  -4   3    4.70    0.29
   3  -4   3    3.31    0.29
   3  -4   3    4.59    0.28
  -4   4  -3    1.44    0.12
  -4   4  -3    1.52    0.13
  -4   4  -3    1.77    0.16
  -4   4  -3    1.91    0.21
  -4   4  -3    1.56    0.18
  -4   4  -3    1.92    0.33
   4  -4   3    1.64    0.23
   4  -4   3    1.90    0.20
   4  -4   3    1.33    0.17
   4  -4   3    1.65    0.19
   4  -4   3    1.31    0.17
   4  -4   3    1.62    0.21
   4  -4   3    1.99    0.22
  -5   4  -3   10.54    0.49
  -5   4  -3    8.75    0.53
  -5   4  -3   10.43    0.55
  -5   4  -3    9.65    0.48
  -5   4  -3   10.00    0.49
  -5   4  -3    9.80    0.48
   5  -4   3   10.12    0.54
   5  -4   3    8.92    0.53
   5  -4   3   10.24    0.50
   5  -4   3   10.75    0.52
   5  -4   3    9.91    0.50
   5  -4   3   10.41    0.49
  -6   4  -3    0.32    0.11
  -6   4  -3    0.58    0.11
  -6   4  -3    0.49    0.12
  -6   4  -3    0.47    0.12
  -6   4  -3    0.46    0.17
  -6   4  -3    0.58    0.18
   6  -4   3    0.26    0.12
   6  -4   3    0.75    0.19
   6  -4   3    0.46    0.13
  -7   4  -3    0.20    0.14
  -7   4  -3    0.42    0.12
  -7   4  -3    0.37    0.11
  -7   4  -3    0.30    0.10
  -7   4  -3    0.05    0.19
   7  -4   3    0.73    0.21
   7  -4   3    0.46    0.11
  -8   4  -3    4.12    0.22
  -8   4  -3    4.33    0.28
  -8   4  -3    3.60    0.27
  -8   4  -3    3.98    0.24
  -8   4  -3    4.37    0.27
   8  -4   3    4.32    0.23
   8  -4   3    4.24    0.24
   8  -4   3    4.34    0.25
  -9   4  -3    0.97    0.13
  -9   4  -3    0.93    0.12
  -9   4  -3    0.78    0.09
   9  -4   3    0.82    0.10
   9  -4   3    0.85    0.09
   9  -4   3    0.91    0.09
   9   3  -3    1.06    0.09
   9   3  -3    1.24    0.12
   9   3  -3    1.17    0.10
  -9  -3   3    0.96    0.12
  -9  -3   3    1.28    0.10
  -9  -3   3    1.17    0.12
   8   3  -3    2.58    0.18
   8   3  -3    2.68    0.18
   8   3  -3    2.51    0.19
   8   3  -3    2.57    0.15
   8   3  -3    2.22    0.20
  -8  -3   3    2.80    0.18
  -8  -3   3    2.29    0.19
  -8  -3   3    2.72    0.20
   7   3  -3    0.45    0.12
   7   3  -3    0.44    0.10
   7   3  -3    0.50    0.11
   7   3  -3    0.58    0.17
  -7  -3   3    0.41    0.11
  -7  -3   3    0.23    0.11
  -7  -3   3    0.65    0.13
  -7  -3   3    0.25    0.15
   6   3  -3    1.73    0.16
   6   3  -3    1.65    0.14
   6   3  -3    1.79    0.17
   6   3  -3    1.84    0.32
   6   3  -3    1.98    0.29
   6   3  -3    1.25    0.23
   6   3  -3    1.68    0.16
  -6  -3   3    1.55    0.18
  -6  -3   3    1.68    0.25
  -6  -3   3    1.63    0.18
  -6  -3   3    1.64    0.49
  -6  -3   3    2.12    0.23
   5   3  -3    6.70    0.41
   5   3  -3    5.47    0.58
   5   3  -3    7.12    0.36
   5   3  -3    7.02    0.35
   5   3  -3    6.71    0.34
   5   3  -3    6.87    0.42
   5   3  -3    7.08    0.35
  -5  -3   3    6.28    0.37
  -5  -3   3    6.62    0.38
  -5  -3   3    6.19    0.44
  -5  -3   3    6.45    0.37
  -5  -3   3    6.89    0.38
  -5  -3   3    6.45    0.39
  -5  -3   3    7.05    0.41
   4   3  -3    4.75    0.34
   4   3  -3    5.88    0.29
   4   3  -3    5.80    0.30
   4   3  -3    4.73    0.41
   4   3  -3    5.86    0.29
   4   3  -3    5.34    0.33
  -4  -3   3    5.90    0.33
  -4  -3   3    5.87    0.33
  -4  -3   3    5.93    0.37
  -4  -3   3    5.36    0.33
  -4  -3   3    6.01    0.34
  -4  -3   3    5.97    0.36
  -4  -3   3    5.47    0.33
  -4  -3   3    5.19    0.37
   3   3  -3    2.13    0.18
   3   3  -3    2.43    0.14
   3   3  -3    2.28    0.15
  -3  -3   3    2.11    0.22
  -3  -3   3    1.84    0.22
  -3  -3   3    2.62    0.22
  -3  -3   3    2.08    0.30
  -3  -3   3    2.52    0.20
  -3  -3   3    2.37    0.23
  -3  -3   3    2.22    0.25
  -3  -3   3    2.69    0.21
   2   3  -3    6.85    0.34
   2   3  -3    6.16    0.36
   2   3  -3    6.45    0.36
   2   3  -3    7.21    0.32
   2   3  -3    6.42    0.37
   2   3  -3    7.88    0.37
   2   3  -3    7.15    0.32
   2   3  -3    6.87    0.36
  -2  -3   3    6.14    0.39
  -2  -3   3    7.12    0.39
  -2  -3   3    6.44    0.38
  -2  -3   3    7.01    0.38
  -2  -3   3    7.47    0.34
  -2  -3   3    6.64    0.38
   1   3  -3    0.92    0.10
   1   3  -3    0.84    0.13
   1   3  -3    0.78    0.09
   1   3  -3    0.73    0.08
   1   3  -3    0.66    0.06
   1   3  -3    0.73    0.07
  -1  -3   3    0.70    0.08
  -1  -3   3    0.74    0.09
  -1  -3   3    0.72    0.13
  -1  -3   3    0.70    0.11
   0   3  -3  148.32    6.32
   0   3  -3  152.43    6.32
   0   3  -3  143.98    6.35
   0   3  -3  148.24    6.32
   0   3  -3  143.31    6.34
   0   3  -3  147.98    6.32
   0   3  -3  150.00    6.35
   0  -3   3  152.10    6.34
   0  -3   3  144.01    6.31
   0  -3   3  151.79    6.37
   0  -3   3  140.42    6.31
  -1   3  -3   43.13    1.92
  -1   3  -3   45.13    1.91
  -1   3  -3   43.74    1.93
  -1   3  -3   45.84    1.92
   1  -3   3   42.17    1.91
   1  -3   3   42.85    1.96
   1  -3   3   48.59    1.94
   1  -3   3   43.13    1.91
  -2   3  -3   14.04    0.61
  -2   3  -3   12.87    0.58
  -2   3  -3   13.10    0.58
  -2   3  -3   11.94    0.61
  -2   3  -3   14.05    0.59
  -2   3  -3   13.49    0.59
  -2   3  -3   13.24    0.58
   2  -3   3   13.76    0.60
   2  -3   3   12.14    0.63
   2  -3   3   11.91    0.63
   2  -3   3   12.66    0.62
   2  -3   3   11.23    0.63
   2  -3   3   13.52    0.58
   2  -3   3   13.30    0.62
  -3   3  -3    1.87    0.12
  -3   3  -3    1.99    0.12
  -3   3  -3    2.12    0.17
  -3   3  -3    2.22    0.15
   3  -3   3    1.49    0.20
   3  -3   3    1.85    0.22
   3  -3   3    1.72    0.20
   3  -3   3    2.06    0.19
  -4   3  -3    1.22    0.14
  -4   3  -3    1.38    0.15
  -4   3  -3    1.35    0.11
  -4   3  -3    1.24    0.26
  -4   3  -3    2.03    0.37
  -4   3  -3    1.29    0.10
   4  -3   3    1.43    0.17
   4  -3   3    1.20    0.16
   4  -3   3    1.07    0.21
   4  -3   3    1.40    0.19
   4  -3   3    1.58    0.24
   4  -3   3    1.68    0.18
  -5   3  -3   -0.03    0.18
  -5   3  -3   -0.15    0.15
  -5   3  -3   -0.03    0.08
  -5   3  -3    0.06    0.06
  -5   3  -3   -0.02    0.07
  -5   3  -3   -0.08    0.04
   5  -3   3    0.05    0.08
   5  -3   3    0.00    0.10
   5  -3   3   -0.03    0.10
   5  -3   3   -0.04    0.12
   5  -3   3   -0.04    0.10
  -6   3  -3    9.25    0.45
  -6   3  -3    8.96    0.51
  -6   3  -3    9.39    0.46
  -6   3  -3    8.03    0.45
  -6   3  -3    8.85    0.45
  -6   3  -3    8.39    0.53
   6  -3   3    9.09    0.50
   6  -3   3    9.81    0.51
   6  -3   3    9.25    0.46
   6  -3   3    9.33    0.46
   6  -3   3    9.41    0.47
   6  -3   3    9.08    0.48
  -7   3  -3   11.52    0.63
  -7   3  -3   12.49    0.57
  -7   3  -3   11.73    0.61
  -7   3  -3   10.07    0.64
  -7   3  -3   12.22    0.58
  -7   3  -3   12.89    0.58
   7  -3   3   12.24    0.59
   7  -3   3   11.62    0.61
   7  -3   3   12.47    0.61
   7  -3   3   12.56    0.58
   7  -3   3   12.52    0.59
  -8   3  -3    9.47    0.49
  -8   3  -3    9.86    0.45
  -8   3  -3    9.59    0.43
  -8   3  -3    7.50    0.53
  -8   3  -3    9.32    0.48
  -8   3  -3    7.96    0.55
  -8   3  -3    8.18    0.50
   8  -3   3   10.05    0.46
   8  -3   3    9.03    0.46
   8  -3   3    9.76    0.45
  -9   3  -3    1.70    0.18
  -9   3  -3    1.57    0.11
  -9   3  -3    1.70    0.16
  -9   3  -3    1.84    0.17
   9  -3   3    1.54    0.13
   9  -3   3    1.62    0.13
 -10   3  -3    3.94    0.23
 -10   3  -3    4.15    0.22
  10  -3   3    4.48    0.21
  10  -3   3    4.06    0.21
   9   2  -3    0.27    0.08
  -9  -2   3    0.30    0.08
  -9  -2   3    0.50    0.11
   8   2  -3    0.45    0.11
   8   2  -3    0.19    0.13
   8   2  -3    0.34    0.08
   8   2  -3    0.50    0.14
   8   2  -3    0.37    0.08
  -8  -2   3    0.35    0.08
  -8  -2   3    0.42    0.10
  -8  -2   3    0.73    0.19
  -8  -2   3    0.36    0.16
   7   2  -3   20.20    1.16
   7   2  -3   24.63    1.11
   7   2  -3   22.17    1.08
   7   2  -3   23.90    1.07
   7   2  -3   25.24    1.07
   7   2  -3   24.29    1.05
  -7  -2   3   24.20    1.07
  -7  -2   3   22.91    1.08
  -7  -2   3   23.82    1.12
  -7  -2   3   23.51    1.09
  -7  -2   3   24.12    1.08
   6   2  -3   55.40    2.40
   6   2  -3   56.23    2.44
   6   2  -3   54.64    2.49
   6   2  -3   47.24    2.42
   6   2  -3   55.53    2.41
   6   2  -3   54.78    2.40
   6   2  -3   55.48    2.40
  -6  -2   3   53.67    2.40
  -6  -2   3   58.17    2.44
  -6  -2   3   59.90    2.68
  -6  -2   3   54.60    2.41
  -6  -2   3   53.30    2.42
  -6  -2   3   52.70    2.42
  -6  -2   3   56.87    2.42
   5   2  -3    4.85    0.32
   5   2  -3    5.14    0.28
   5   2  -3    4.96    0.27
   5   2  -3    4.94    0.31
   5   2  -3    4.97    0.31
   5   2  -3    4.47    0.40
   5   2  -3    5.20    0.27
  -5  -2   3    5.05    0.30
  -5  -2   3    4.62    0.42
  -5  -2   3    5.15    0.33
  -5  -2   3    4.54    0.34
  -5  -2   3    5.24    0.31
  -5  -2   3    4.47    0.36
  -5  -2   3    5.13    0.34
   4   2  -3    2.55    0.19
   4   2  -3    2.45    0.18
   4   2  -3    2.60    0.15
   4   2  -3    2.04    0.35
   4   2  -3    2.33    0.27
   4   2  -3    2.69    0.15
  -4  -2   3    2.63    0.27
  -4  -2   3    2.21    0.24
  -4  -2   3    2.19    0.23
  -4  -2   3    2.72    0.27
  -4  -2   3    2.00    0.26
  -4  -2   3    2.90    0.23
  -4  -2   3    2.64    0.22
  -4  -2   3    2.45    0.21
   3   2  -3    0.68    0.13
   3   2  -3    0.74    0.10
   3   2  -3    1.05    0.17
   3   2  -3    0.88    0.07
   3   2  -3    0.87    0.08
   3   2  -3    0.87    0.11
   3   2  -3    0.69    0.15
  -3  -2   3    1.01    0.12
  -3  -2   3    0.57    0.19
  -3  -2   3    0.71    0.12
  -3  -2   3    0.99    0.22
  -3  -2   3    1.13    0.26
  -3  -2   3    1.24    0.22
  -3  -2   3    0.71    0.13
  -3  -2   3    0.74    0.12
   2   2  -3   35.43    1.46
   2   2  -3   34.83    1.46
   2   2  -3   34.69    1.46
   2   2  -3   32.26    1.48
   2   2  -3   33.95    1.46
  -2  -2   3   28.73    1.47
  -2  -2   3   35.55    1.50
  -2  -2   3   33.12    1.46
   1   2  -3   33.02    1.50
   1   2  -3   34.08    1.49
   1   2  -3   33.83    1.49
   1   2  -3   34.72    1.48
   1   2  -3   33.83    1.50
   1   2  -3   34.10    1.49
   1   2  -3   34.74    1.49
  -1  -2   3   35.41    1.48
  -1  -2   3   34.89    1.48
  -1  -2   3   35.68    1.53
   0   2  -3   15.20    0.62
   0   2  -3   14.28    0.64
   0   2  -3   13.30    0.63
   0   2  -3   15.02    0.62
   0   2  -3   14.76    0.65
   0  -2   3   12.92    0.65
  -1   2  -3    2.56    0.14
  -1   2  -3    2.20    0.11
  -1   2  -3    2.17    0.11
  -1   2  -3    2.40    0.12
  -1   2  -3    2.24    0.11
   1  -2   3    2.01    0.15
  -2   2  -3    7.98    0.39
  -2   2  -3    8.18    0.37
  -2   2  -3    7.74    0.37
  -2   2  -3    8.30    0.37
  -2   2  -3    8.58    0.37
  -2   2  -3    8.15    0.37
   2  -2   3    8.12    0.37
   2  -2   3    8.41    0.41
  -3   2  -3    4.12    0.23
  -3   2  -3    3.47    0.26
  -3   2  -3    4.23    0.22
  -3   2  -3    3.85    0.21
  -3   2  -3    4.16    0.20
  -3   2  -3    4.06    0.20
   3  -2   3    3.79    0.21
   3  -2   3    4.34    0.21
  -4   2  -3   54.59    2.28
  -4   2  -3   52.84    2.30
  -4   2  -3   54.62    2.28
  -4   2  -3   49.22    2.28
  -4   2  -3   54.64    2.28
   4  -2   3   52.70    2.29
   4  -2   3   51.86    2.29
   4  -2   3   50.79    2.29
   4  -2   3   51.33    2.31
   4  -2   3   52.32    2.30
  -5   2  -3   10.10    0.50
  -5   2  -3    9.27    0.59
  -5   2  -3    9.72    0.47
  -5   2  -3    9.45    0.48
  -5   2  -3    9.60    0.50
  -5   2  -3    9.35    0.55
  -5   2  -3   11.51    0.49
   5  -2   3    9.58    0.58
   5  -2   3   10.29    0.50
   5  -2   3   10.84    0.54
   5  -2   3   10.56    0.52
   5  -2   3    9.99    0.50
   5  -2   3   10.19    0.50
   5  -2   3   10.29    0.52
  -6   2  -3    5.53    0.37
  -6   2  -3    5.18    0.36
  -6   2  -3    4.96    0.29
  -6   2  -3    5.16    0.28
  -6   2  -3    5.26    0.28
  -6   2  -3    4.95    0.31
  -6   2  -3    5.36    0.29
   6  -2   3    4.98    0.30
   6  -2   3    5.09    0.30
   6  -2   3    4.85    0.35
   6  -2   3    5.37    0.32
   6  -2   3    5.10    0.30
   6  -2   3    4.71    0.34
  -7   2  -3    6.90    0.39
  -7   2  -3    7.72    0.40
  -7   2  -3    7.99    0.40
  -7   2  -3    7.46    0.44
  -7   2  -3    7.33    0.44
  -7   2  -3    7.60    0.44
  -7   2  -3    8.05    0.38
   7  -2   3    7.87    0.41
   7  -2   3    8.18    0.41
   7  -2   3    7.79    0.43
   7  -2   3    7.80    0.40
   7  -2   3    7.42    0.44
   7  -2   3    6.44    0.46
  -8   2  -3    2.86    0.25
  -8   2  -3    2.35    0.24
  -8   2  -3    2.32    0.20
  -8   2  -3    2.63    0.18
  -8   2  -3    3.13    0.20
   8  -2   3    2.77    0.23
   8  -2   3    2.67    0.20
   8  -2   3    2.60    0.23
   8  -2   3    2.88    0.23
   8  -2   3    2.25    0.20
  -9   2  -3    1.97    0.24
  -9   2  -3    1.65    0.12
  -9   2  -3    1.77    0.16
  -9   2  -3    1.72    0.19
   9  -2   3    1.71    0.16
   9  -2   3    1.84    0.15
   9  -2   3    1.57    0.23
 -10   2  -3    0.58    0.11
  10  -2   3    0.55    0.10
  10  -2   3    0.54    0.09
   9   1  -3    1.01    0.12
   9   1  -3    0.90    0.10
   9   1  -3    0.92    0.09
  -9  -1   3    1.01    0.10
  -9  -1   3    1.01    0.13
  -9  -1   3    0.91    0.13
   8   1  -3    1.52    0.14
   8   1  -3    1.36    0.11
   8   1  -3    1.06    0.15
   8   1  -3    1.00    0.17
   8   1  -3    1.23    0.14
  -8  -1   3    0.97    0.15
  -8  -1   3    1.31    0.17
  -8  -1   3    0.93    0.16
  -8  -1   3    1.36    0.17
   7   1  -3   30.02    1.35
   7   1  -3   30.74    1.35
   7   1  -3   30.27    1.33
   7   1  -3   32.37    1.34
   7   1  -3   30.89    1.35
   7   1  -3   31.13    1.38
   7   1  -3   25.74    1.42
   7   1  -3   25.64    1.39
  -7  -1   3   30.78    1.36
  -7  -1   3   31.93    1.38
  -7  -1   3   30.10    1.34
  -7  -1   3   29.96    1.36
   6   1  -3   32.36    1.43
   6   1  -3   32.91    1.48
   6   1  -3   31.69    1.44
   6   1  -3   32.82    1.44
   6   1  -3   32.72    1.49
   6   1  -3   33.22    1.44
   6   1  -3   30.65    1.47
  -6  -1   3   32.91    1.44
  -6  -1   3   33.23    1.47
  -6  -1   3   33.35    1.47
  -6  -1   3   31.86    1.47
  -6  -1   3   33.02    1.46
  -6  -1   3   29.54    1.47
   5   1  -3    0.06    0.09
   5   1  -3    0.09    0.07
   5   1  -3    0.14    0.09
   5   1  -3    0.19    0.12
   5   1  -3    0.08    0.06
   5   1  -3    0.17    0.06
  -5  -1   3    0.06    0.12
  -5  -1   3    0.20    0.14
  -5  -1   3    0.04    0.08
  -5  -1   3    0.02    0.11
  -5  -1   3    0.30    0.16
  -5  -1   3   -0.05    0.12
  -5  -1   3   -0.01    0.09
   4   1  -3    1.24    0.13
   4   1  -3    0.99    0.09
   4   1  -3    0.97    0.12
   4   1  -3    0.90    0.15
  -4  -1   3    0.97    0.19
  -4  -1   3    0.60    0.15
  -4  -1   3    0.84    0.13
  -4  -1   3    0.94    0.16
  -4  -1   3    0.79    0.14
  -4  -1   3    1.30    0.21
  -4  -1   3    0.98    0.21
   3   1  -3    0.22    0.05
   3   1  -3    0.14    0.05
   3   1  -3    0.26    0.08
   3   1  -3    0.08    0.06
   3   1  -3    0.09    0.04
   3   1  -3    0.13    0.04
   3   1  -3    0.09    0.07
  -3  -1   3    0.12    0.06
  -3  -1   3    0.05    0.05
   2   1  -3   10.27    0.46
   2   1  -3   10.24    0.46
   2   1  -3    9.77    0.47
   2   1  -3   10.96    0.46
   2   1  -3    9.96    0.46
   2   1  -3   10.15    0.47
  -2  -1   3   10.42    0.49
  -2  -1   3   10.54    0.46
  -2  -1   3   10.04    0.47
   1   1  -3   35.17    1.54
   1   1  -3   35.39    1.53
   1   1  -3   34.90    1.53
   1   1  -3   36.03    1.55
   1   1  -3   33.65    1.53
   1   1  -3   36.13    1.53
  -1  -1   3   36.21    1.53
  -1  -1   3   36.27    1.53
  -1  -1   3   36.44    1.57
   0   1  -3   68.89    2.93
   0  -1   3   67.32    2.95
  -1   1  -3    2.39    0.12
   1  -1   3    2.35    0.14
  -2   1  -3    4.76    0.23
  -2   1  -3    4.88    0.23
  -2   1  -3    5.20    0.23
  -2   1  -3    5.20    0.25
   2  -1   3    5.00    0.26
   2  -1   3    5.10    0.23
   2  -1   3    4.79    0.23
  -3   1  -3    0.87    0.07
  -3   1  -3    0.87    0.07
  -3   1  -3    0.75    0.07
  -3   1  -3    0.77    0.07
  -3   1  -3    0.84    0.06
   3  -1   3    0.72    0.07
   3  -1   3    0.84    0.07
  -4   1  -3   37.21    1.57
  -4   1  -3   36.29    1.60
  -4   1  -3   35.56    1.58
  -4   1  -3   36.04    1.57
  -4   1  -3   37.34    1.59
  -4   1  -3   34.91    1.58
   4  -1   3   35.37    1.58
   4  -1   3   36.25    1.58
  -5   1  -3   10.75    0.51
  -5   1  -3   11.50    0.51
  -5   1  -3   10.56    0.53
  -5   1  -3   10.07    0.53
  -5   1  -3   10.91    0.53
  -5   1  -3   11.66    0.50
  -5   1  -3    9.07    0.59
   5  -1   3   10.61    0.53
   5  -1   3   10.32    0.56
   5  -1   3   10.62    0.56
   5  -1   3   10.53    0.52
   5  -1   3   11.24    0.58
   5  -1   3   10.63    0.54
  -6   1  -3    6.75    0.35
  -6   1  -3    6.92    0.35
  -6   1  -3    6.89    0.41
  -6   1  -3    6.25    0.34
  -6   1  -3    6.80    0.35
  -6   1  -3    6.70    0.37
   6  -1   3    6.49    0.41
   6  -1   3    7.79    0.40
   6  -1   3    7.27    0.45
   6  -1   3    6.72    0.43
   6  -1   3    6.82    0.38
  -7   1  -3    1.73    0.24
  -7   1  -3    1.50    0.14
  -7   1  -3    1.37    0.13
  -7   1  -3    1.45    0.16
  -7   1  -3    1.58    0.15
  -7   1  -3    1.46    0.21
  -7   1  -3    1.38    0.17
   7  -1   3    1.31    0.20
   7  -1   3    1.36    0.17
   7  -1   3    1.19    0.17
   7  -1   3    1.72    0.20
   7  -1   3    1.53    0.33
   7  -1   3    1.37    0.25
  -8   1  -3    0.42    0.10
  -8   1  -3    0.13    0.19
  -8   1  -3    0.23    0.10
  -8   1  -3    0.31    0.09
  -8   1  -3    0.69    0.20
  -8   1  -3    0.26    0.07
   8  -1   3    0.26    0.09
   8  -1   3    0.11    0.10
   8  -1   3    0.52    0.12
   8  -1   3    0.30    0.10
  -9   1  -3    1.07    0.15
  -9   1  -3    1.17    0.17
  -9   1  -3    1.34    0.19
  -9   1  -3    1.16    0.10
  -9   1  -3    1.19    0.17
   9  -1   3    1.34    0.16
   9  -1   3    0.78    0.16
   9  -1   3    1.10    0.14
   9  -1   3    1.08    0.14
 -10   1  -3    5.22    0.28
 -10   1  -3    5.04    0.28
 -10   1  -3    5.36    0.30
  10  -1   3    5.04    0.27
  10  -1   3    5.22    0.27
   9   0  -3    8.13    0.41
   9   0  -3    8.19    0.39
   9   0  -3    7.99    0.39
   9   0  -3    8.06    0.37
  -9   0   3    8.45    0.40
  -9   0   3    8.05    0.41
  -9   0   3    7.73    0.39
   8   0  -3    6.53    0.35
   8   0  -3    7.14    0.38
   8   0  -3    6.49    0.37
   8   0  -3    6.35    0.35
   8   0  -3    6.87    0.33
  -8   0   3    7.22    0.38
  -8   0   3    6.80    0.37
  -8   0   3    6.98    0.38
  -8   0   3    6.30    0.37
   7   0  -3    0.21    0.08
   7   0  -3    0.17    0.07
   7   0  -3    0.20    0.08
   7   0  -3   -0.06    0.18
   7   0  -3    0.36    0.09
   7   0  -3    0.47    0.13
   7   0  -3    0.29    0.10
   7   0  -3    0.18    0.28
  -7   0   3    0.38    0.10
  -7   0   3    0.24    0.09
  -7   0   3    0.28    0.11
  -7   0   3    0.39    0.12
   6   0  -3   10.40    0.56
   6   0  -3   10.36    0.57
   6   0  -3   10.73    0.52
   6   0  -3   10.17    0.51
   6   0  -3   11.41    0.53
   6   0  -3   10.99    0.54
   6   0  -3   10.91    0.53
  -6   0   3   11.10    0.55
  -6   0   3   10.42    0.56
  -6   0   3   11.14    0.54
  -6   0   3   10.69    0.57
   5   0  -3    3.00    0.29
   5   0  -3    3.35    0.19
   5   0  -3    3.46    0.19
   5   0  -3    2.99    0.21
   5   0  -3    3.10    0.22
   5   0  -3    3.77    0.22
  -5   0   3    3.40    0.27
  -5   0   3    3.08    0.24
  -5   0   3    2.82    0.25
  -5   0   3    3.30    0.25
  -5   0   3    2.77    0.29
  -5   0   3    3.06    0.24
   4   0  -3    0.21    0.06
   4   0  -3    0.09    0.06
   4   0  -3    0.14    0.07
   4   0  -3    0.04    0.11
   4   0  -3    0.19    0.15
   4   0  -3    0.40    0.14
  -4   0   3    0.36    0.11
  -4   0   3    0.29    0.12
  -4   0   3    0.15    0.12
  -4   0   3    0.20    0.13
  -4   0   3    0.18    0.11
  -4   0   3    0.21    0.07
   3   0  -3    9.48    0.48
   3   0  -3   10.27    0.48
   3   0  -3   10.51    0.47
   3   0  -3   11.10    0.48
   3   0  -3   10.16    0.46
   3   0  -3    9.96    0.47
   3   0  -3    9.76    0.48
  -3   0   3   10.06    0.47
  -3   0   3   10.24    0.48
   2   0  -3   10.86    0.49
   2   0  -3   11.33    0.48
   2   0  -3   10.10    0.48
   2   0  -3   10.49    0.48
   2   0  -3   10.51    0.47
   2   0  -3   10.20    0.47
  -2   0   3   10.71    0.48
  -2   0   3   10.99    0.49
  -2   0   3   10.54    0.48
   1   0  -3    8.71    0.39
   1   0  -3    8.51    0.38
   1   0  -3    8.29    0.40
   1   0  -3    8.67    0.40
   1   0  -3    8.61    0.39
  -1   0   3    9.00    0.41
  -1   0   3    9.05    0.38
   0   0  -3    3.23    0.16
   0   0   3    3.42    0.17
  -1   0  -3    0.01    0.02
   1   0   3   -0.02    0.03
  -2   0  -3   39.60    1.72
  -2   0  -3   40.48    1.72
  -2   0  -3   39.60    1.73
  -2   0  -3   40.28    1.72
   2   0   3   40.40    1.72
  -3   0  -3   46.10    2.01
  -3   0  -3   45.52    2.00
  -3   0  -3   48.09    2.01
  -3   0  -3   47.48    2.01
  -3   0  -3   46.12    2.00
   3   0   3   45.62    2.01
   3   0   3   46.58    2.01
  -4   0  -3    0.48    0.13
  -4   0  -3    0.57    0.06
  -4   0  -3    0.74    0.09
  -4   0  -3    0.68    0.07
  -4   0  -3    0.65    0.07
  -4   0  -3    0.69    0.08
   4   0   3    0.69    0.08
   4   0   3    0.67    0.09
  -5   0  -3    0.14    0.08
  -5   0  -3    0.25    0.08
  -5   0  -3    0.38    0.11
  -5   0  -3    0.29    0.06
  -5   0  -3    0.29    0.06
  -5   0  -3    0.28    0.08
   5   0   3    0.56    0.15
   5   0   3    0.42    0.12
   5   0   3    0.43    0.17
   5   0   3    0.23    0.12
   5   0   3    0.16    0.11
   5   0   3    0.18    0.07
  -6   0  -3   14.59    0.68
  -6   0  -3   15.18    0.68
  -6   0  -3   14.86    0.74
  -6   0  -3   15.25    0.70
  -6   0  -3   14.94    0.68
  -6   0  -3   15.24    0.68
   6   0   3   13.71    0.72
   6   0   3   14.06    0.74
   6   0   3   15.47    0.70
   6   0   3   14.91    0.71
   6   0   3   14.43    0.73
   6   0   3   14.16    0.70
  -7   0  -3    6.72    0.34
  -7   0  -3    6.48    0.35
  -7   0  -3    6.88    0.35
  -7   0  -3    6.23    0.37
  -7   0  -3    6.83    0.41
  -7   0  -3    6.55    0.41
  -7   0  -3    7.01    0.35
   7   0   3    6.68    0.37
   7   0   3    6.83    0.36
   7   0   3    6.06    0.41
   7   0   3    7.17    0.39
  -8   0  -3    6.71    0.38
  -8   0  -3    6.84    0.41
  -8   0  -3    7.07    0.35
  -8   0  -3    7.04    0.41
  -8   0  -3    7.09    0.43
  -8   0  -3    7.10    0.37
  -8   0  -3    6.43    0.42
   8   0   3    7.27    0.40
   8   0   3    6.14    0.40
   8   0   3    7.12    0.39
   8   0   3    6.93    0.38
   8   0   3    6.91    0.37
   9   0   3    0.57    0.13
   9   0   3    0.41    0.11
 -10   0  -3    1.47    0.11
 -10   0  -3    1.47    0.16
 -10   0  -3    1.44    0.15
  10   0   3    1.48    0.15
  10   0   3    1.60    0.13
  10   0   3    1.46    0.13
  10   0   3    1.40    0.20
 -11   0  -3    2.29    0.15
  11   0   3    2.40    0.14
  11   0   3    2.15    0.16
   9  -1  -3    1.22    0.11
   9  -1  -3    0.91    0.13
   9  -1  -3    1.22    0.12
  -9   1   3    1.28    0.12
   8  -1  -3    2.63    0.20
   8  -1  -3    2.27    0.33
   8  -1  -3    2.23    0.21
   8  -1  -3    3.00    0.17
   8  -1  -3    2.95    0.22
  -8   1   3    2.80    0.24
  -8   1   3    2.85    0.23
  -8   1   3    2.92    0.21
   7  -1  -3    0.43    0.10
   7  -1  -3    0.47    0.12
   7  -1  -3    0.83    0.26
   7  -1  -3    0.54    0.13
   7  -1  -3    0.51    0.14
   7  -1  -3    0.32    0.15
   7  -1  -3    0.29    0.23
  -7   1   3    0.74    0.16
  -7   1   3    0.38    0.14
  -7   1   3    0.46    0.13
   6  -1  -3    1.12    0.20
   6  -1  -3    1.35    0.15
   6  -1  -3    1.34    0.17
   6  -1  -3    1.53    0.16
   6  -1  -3    1.12    0.19
   6  -1  -3    1.33    0.15
   6  -1  -3    1.40    0.14
  -6   1   3    1.81    0.31
  -6   1   3    1.92    0.26
  -6   1   3    1.45    0.18
  -6   1   3    1.52    0.18
  -6   1   3    1.75    0.23
  -6   1   3    1.28    0.19
  -6   1   3    1.67    0.23
   5  -1  -3    0.22    0.08
   5  -1  -3    0.21    0.06
   5  -1  -3    0.25    0.07
   5  -1  -3    0.16    0.10
   5  -1  -3    0.05    0.09
   5  -1  -3    0.26    0.10
  -5   1   3    0.32    0.09
  -5   1   3    0.22    0.09
  -5   1   3   -0.22    0.30
  -5   1   3   -0.05    0.16
  -5   1   3    0.31    0.12
  -5   1   3    0.27    0.10
   4  -1  -3    1.12    0.09
   4  -1  -3    1.29    0.19
   4  -1  -3    0.77    0.25
   4  -1  -3    1.25    0.09
   4  -1  -3    1.01    0.12
   4  -1  -3    0.94    0.11
   4  -1  -3    1.14    0.16
   4  -1  -3    0.98    0.20
  -4   1   3    1.23    0.11
  -4   1   3    0.84    0.19
  -4   1   3    0.73    0.19
  -4   1   3    1.04    0.26
  -4   1   3    1.01    0.12
  -4   1   3    0.88    0.22
  -4   1   3    0.93    0.22
   3  -1  -3   82.43    3.67
   3  -1  -3   81.68    3.66
   3  -1  -3   87.25    3.66
   3  -1  -3   89.02    3.69
   3  -1  -3   81.39    3.66
   3  -1  -3   85.27    3.65
   3  -1  -3   85.38    3.66
  -3   1   3   85.47    3.66
  -3   1   3   85.90    3.67
  -3   1   3   84.26    3.66
  -3   1   3   85.83    3.66
   2  -1  -3   25.19    1.13
   2  -1  -3   25.59    1.13
   2  -1  -3   25.53    1.14
   2  -1  -3   25.52    1.13
   2  -1  -3   26.88    1.13
  -2   1   3   26.27    1.13
  -2   1   3   27.69    1.13
  -2   1   3   25.68    1.13
  -2   1   3   24.92    1.13
   1  -1  -3   17.55    0.73
   1  -1  -3   16.82    0.74
   1  -1  -3   16.18    0.74
   1  -1  -3   17.79    0.75
   1  -1  -3   16.92    0.73
   1  -1  -3   15.94    0.74
  -1   1   3   16.61    0.74
  -1   1   3   17.30    0.74
  -1   1   3   17.22    0.74
   0  -1  -3   58.31    2.61
   0  -1  -3   58.05    2.62
   0  -1  -3   57.92    2.60
   0  -1  -3   62.43    2.62
   0   1   3   63.66    2.62
   0   1   3   64.00    2.66
  -1  -1  -3    1.69    0.08
   1   1   3    1.62    0.08
   1   1   3    1.64    0.08
  -2  -1  -3    9.85    0.43
  -2  -1  -3   10.10    0.44
  -2  -1  -3    9.26    0.43
  -2  -1  -3   10.80    0.44
  -2  -1  -3    9.77    0.44
  -2  -1  -3    9.58    0.44
   2   1   3   10.02    0.44
   2   1   3    9.85    0.44
  -3  -1  -3  119.86    5.23
  -3  -1  -3  116.92    5.20
  -3  -1  -3  124.04    5.23
  -3  -1  -3  124.50    5.23
  -3  -1  -3  114.97    5.20
   3   1   3  116.70    5.20
   3   1   3  131.83    5.24
  -4  -1  -3   31.78    1.47
  -4  -1  -3   33.20    1.46
  -4  -1  -3   34.60    1.46
  -4  -1  -3   33.57    1.46
  -4  -1  -3   34.80    1.47
  -4  -1  -3   33.31    1.46
   4   1   3   32.95    1.48
   4   1   3   35.30    1.47
   4   1   3   32.37    1.46
  -5  -1  -3    0.88    0.08
  -5  -1  -3    0.60    0.13
  -5  -1  -3    1.01    0.15
  -5  -1  -3    0.85    0.08
  -5  -1  -3    0.80    0.09
  -5  -1  -3    0.88    0.11
   5   1   3    0.83    0.20
   5   1   3    0.82    0.13
   5   1   3    1.07    0.20
   5   1   3    0.82    0.24
  -6  -1  -3    2.83    0.19
  -6  -1  -3    3.05    0.29
  -6  -1  -3    3.11    0.18
  -6  -1  -3    3.09    0.20
  -6  -1  -3    3.23    0.18
  -6  -1  -3    2.94    0.19
   6   1   3    2.20    0.34
   6   1   3    3.06    0.24
   6   1   3    3.34    0.28
   6   1   3    2.87    0.33
   6   1   3    2.99    0.33
   6   1   3    3.32    0.26
   6   1   3    3.16    0.24
   6   1   3    2.84    0.26
  -7  -1  -3    0.29    0.11
  -7  -1  -3    0.27    0.08
  -7  -1  -3    0.32    0.07
  -7  -1  -3    0.47    0.17
  -7  -1  -3    0.36    0.12
  -7  -1  -3    0.43    0.12
  -7  -1  -3    0.31    0.09
   7   1   3    0.43    0.12
   7   1   3    0.19    0.10
  -8  -1  -3    9.55    0.55
  -8  -1  -3   10.91    0.51
  -8  -1  -3   10.82    0.51
  -8  -1  -3   10.94    0.55
  -8  -1  -3   10.03    0.52
  -8  -1  -3    9.78    0.57
  -8  -1  -3    9.33    0.64
  -8  -1  -3   10.48    0.49
  -8  -1  -3   10.60    0.54
   8   1   3   11.03    0.54
   8   1   3   10.56    0.54
   8   1   3   10.51    0.52
   8   1   3    9.64    0.55
  -9  -1  -3   14.88    0.77
  -9  -1  -3   14.24    0.67
  -9  -1  -3   14.00    0.71
  -9  -1  -3   14.56    0.65
  -9  -1  -3   13.36    0.69
  -9  -1  -3   14.94    0.70
   9   1   3   14.91    0.74
   9   1   3   14.91    0.71
   9   1   3   14.05    0.69
 -10  -1  -3    1.65    0.14
 -10  -1  -3    1.34    0.11
 -10  -1  -3    1.47    0.15
  10   1   3    1.25    0.15
  10   1   3    1.48    0.14
  10   1   3    1.13    0.13
  10   1   3    1.41    0.15
 -11  -1  -3    1.40    0.13
  11   1   3    1.46    0.12
  11   1   3    1.25    0.14
  11   1   3    1.71    0.12
   9  -2  -3    1.46    0.14
   9  -2  -3    1.56    0.13
   9  -2  -3    1.18    0.24
   9  -2  -3    1.49    0.13
  -9   2   3    1.70    0.14
  -9   2   3    1.43    0.13
   8  -2  -3    0.09    0.06
   8  -2  -3    0.12    0.06
   8  -2  -3    0.10    0.06
   8  -2  -3    0.11    0.15
   8  -2  -3    0.03    0.07
  -8   2   3    0.18    0.08
  -8   2   3    0.01    0.07
   7  -2  -3    6.15    0.37
   7  -2  -3    6.24    0.34
   7  -2  -3    6.37    0.35
   7  -2  -3    5.96    0.44
   7  -2  -3    6.35    0.31
   7  -2  -3    6.51    0.36
   7  -2  -3    6.04    0.44
  -7   2   3    6.31    0.38
  -7   2   3    6.18    0.41
  -7   2   3    5.24    0.42
  -7   2   3    6.51    0.37
  -7   2   3    5.91    0.38
   6  -2  -3    4.95    0.26
   6  -2  -3    4.67    0.28
   6  -2  -3    4.49    0.32
   6  -2  -3    4.84    0.28
   6  -2  -3    5.16    0.44
   6  -2  -3    4.78    0.29
  -6   2   3    4.92    0.40
  -6   2   3    4.73    0.31
  -6   2   3    5.61    0.44
  -6   2   3    5.07    0.32
  -6   2   3    5.22    0.30
  -6   2   3    4.67    0.33
  -6   2   3    4.29    0.33
  -6   2   3    4.59    0.36
   5  -2  -3    9.47    0.45
   5  -2  -3    9.88    0.45
   5  -2  -3    9.44    0.47
   5  -2  -3   10.18    0.45
   5  -2  -3    8.65    0.62
   5  -2  -3    8.40    0.48
   5  -2  -3    8.19    0.51
   5  -2  -3    9.77    0.46
  -5   2   3    8.37    0.52
  -5   2   3    8.73    0.51
  -5   2   3    8.29    0.57
  -5   2   3    9.39    0.50
  -5   2   3    9.89    0.47
  -5   2   3   10.11    0.47
  -5   2   3    9.16    0.53
   4  -2  -3    4.17    0.21
   4  -2  -3    3.98    0.24
   4  -2  -3    3.83    0.24
   4  -2  -3    3.44    0.26
   4  -2  -3    3.69    0.27
   4  -2  -3    4.02    0.22
   4  -2  -3    4.11    0.30
   4  -2  -3    4.23    0.21
  -4   2   3    2.96    0.53
  -4   2   3    4.16    0.23
  -4   2   3    3.94    0.28
  -4   2   3    3.14    0.26
  -4   2   3    4.21    0.31
  -4   2   3    3.70    0.27
  -4   2   3    3.57    0.31
   3  -2  -3   89.13    3.92
   3  -2  -3   88.33    3.92
   3  -2  -3   95.40    3.94
   3  -2  -3   91.98    3.93
   3  -2  -3   90.32    3.92
   3  -2  -3   91.46    3.94
  -3   2   3   89.60    3.95
  -3   2   3   92.50    3.93
   2  -2  -3    0.18    0.07
   2  -2  -3    0.11    0.04
   2  -2  -3    0.03    0.03
   2  -2  -3    0.08    0.03
   2  -2  -3    0.10    0.03
  -2   2   3    0.09    0.03
  -2   2   3    0.15    0.05
  -2   2   3    0.06    0.06
  -2   2   3    0.09    0.03
   1  -2  -3   21.01    0.90
   1  -2  -3   20.46    0.90
   1  -2  -3   20.08    0.91
   1  -2  -3   20.02    0.89
   1  -2  -3   20.64    0.89
   1  -2  -3   20.33    0.89
  -1   2   3   20.33    0.90
  -1   2   3   21.18    0.89
  -1   2   3   21.11    0.90
  -1   2   3   19.95    0.90
   0  -2  -3   18.13    0.77
   0  -2  -3   17.46    0.77
   0  -2  -3   18.02    0.76
   0  -2  -3   17.45    0.76
   0  -2  -3   16.35    0.76
   0  -2  -3   16.96    0.76
   0   2   3   17.23    0.76
   0   2   3   17.66    0.77
   0   2   3   18.44    0.76
  -1  -2  -3   34.74    1.50
  -1  -2  -3   34.51    1.50
  -1  -2  -3   35.33    1.50
  -1  -2  -3   33.74    1.49
  -1  -2  -3   34.76    1.49
  -1  -2  -3   33.95    1.50
   1   2   3   35.43    1.51
   1   2   3   34.90    1.50
   1   2   3   34.84    1.50
  -2  -2  -3   18.90    0.86
  -2  -2  -3   19.02    0.85
  -2  -2  -3   19.77    0.85
  -2  -2  -3   19.90    0.87
  -2  -2  -3   19.64    0.86
  -2  -2  -3   20.63    0.86
  -2  -2  -3   19.48    0.86
  -2  -2  -3   19.99    0.85
   2   2   3   20.23    0.86
   2   2   3   19.90    0.86
   2   2   3   18.90    0.87
   2   2   3   19.68    0.86
  -3  -2  -3    1.51    0.10
  -3  -2  -3    1.65    0.10
  -3  -2  -3    1.49    0.09
  -3  -2  -3    1.53    0.10
  -3  -2  -3    1.38    0.09
  -3  -2  -3    1.80    0.09
   3   2   3    1.65    0.10
   3   2   3    1.59    0.10
   3   2   3    1.52    0.10
  -4  -2  -3  169.90    7.02
  -4  -2  -3  171.31    7.03
  -4  -2  -3  164.98    6.98
  -4  -2  -3  156.77    6.96
  -4  -2  -3  153.34    6.97
  -4  -2  -3  171.38    7.03
  -4  -2  -3  168.47    6.98
  -4  -2  -3  160.69    6.98
  -4  -2  -3  160.72    6.99
   4   2   3  159.08    6.98
   4   2   3  156.10    6.98
   4   2   3  151.05    6.99
   4   2   3  170.67    6.99
  -5  -2  -3    0.86    0.09
  -5  -2  -3    0.83    0.09
  -5  -2  -3    0.87    0.10
  -5  -2  -3    0.82    0.08
  -5  -2  -3    0.79    0.12
  -5  -2  -3    1.13    0.15
  -5  -2  -3    0.79    0.08
   5   2   3    0.85    0.09
   5   2   3    0.85    0.17
   5   2   3    1.15    0.21
   5   2   3    0.88    0.26
   5   2   3    0.71    0.13
   5   2   3    0.71    0.13
  -6  -2  -3    0.87    0.09
  -6  -2  -3    0.92    0.17
  -6  -2  -3    0.87    0.09
  -6  -2  -3    0.98    0.12
  -6  -2  -3    1.19    0.12
  -6  -2  -3    1.21    0.22
  -6  -2  -3    0.92    0.12
  -6  -2  -3    1.10    0.14
   6   2   3    0.85    0.13
   6   2   3    0.69    0.19
   6   2   3    0.73    0.15
   6   2   3    1.05    0.21
   6   2   3    1.41    0.26
   6   2   3    1.04    0.19
   6   2   3    0.83    0.15
   6   2   3    0.93    0.25
  -7  -2  -3   40.44    1.83
  -7  -2  -3   41.44    1.80
  -7  -2  -3   40.09    1.82
  -7  -2  -3   41.64    1.79
  -7  -2  -3   41.87    1.82
  -7  -2  -3   39.81    1.87
  -7  -2  -3   43.12    1.81
  -7  -2  -3   41.83    1.80
   7   2   3   42.15    1.83
   7   2   3   41.55    1.83
   7   2   3   39.85    1.81
   7   2   3   36.86    1.83
   7   2   3   41.04    1.82
  -8  -2  -3    1.16    0.20
  -8  -2  -3    1.24    0.23
  -8  -2  -3    1.38    0.13
  -8  -2  -3    1.40    0.28
  -8  -2  -3    1.35    0.21
  -8  -2  -3    1.41    0.33
  -8  -2  -3    1.40    0.14
  -8  -2  -3    1.35    0.14
  -8  -2  -3    1.36    0.22
  -8  -2  -3    1.06    0.18
   8   2   3    1.28    0.17
   8   2   3    1.50    0.22
   8   2   3    1.09    0.19
   8   2   3    1.04    0.19
  -9  -2  -3    6.56    0.36
  -9  -2  -3    5.79    0.33
  -9  -2  -3    6.27    0.36
  -9  -2  -3    5.93    0.30
   9   2   3    6.08    0.35
   9   2   3    5.89    0.34
   9   2   3    6.17    0.36
 -10  -2  -3    6.59    0.34
 -10  -2  -3    6.62    0.40
 -10  -2  -3    6.22    0.34
  10   2   3    6.09    0.32
  10   2   3    6.24    0.34
  10   2   3    6.23    0.33
  10   2   3    5.84    0.32
 -11  -2  -3    5.01    0.25
 -11  -2  -3    4.97    0.26
  11   2   3    4.81    0.25
  11   2   3    4.51    0.25
  11   2   3    5.00    0.26
   9  -3  -3    2.20    0.16
   9  -3  -3    2.28    0.22
   9  -3  -3    1.88    0.14
  -9   3   3    1.89    0.14
  -9   3   3    2.19    0.16
   8  -3  -3    1.96    0.16
   8  -3  -3    1.96    0.16
   8  -3  -3    2.12    0.17
   8  -3  -3    1.67    0.22
  -8   3   3    1.85    0.17
  -8   3   3    1.91    0.17
   7  -3  -3    0.73    0.17
   7  -3  -3    1.11    0.19
   7  -3  -3    0.80    0.15
   7  -3  -3    0.82    0.27
   7  -3  -3    0.99    0.17
   7  -3  -3    0.86    0.14
   7  -3  -3    0.96    0.12
  -7   3   3    0.88    0.18
  -7   3   3    1.08    0.20
  -7   3   3    1.78    0.42
  -7   3   3    0.97    0.29
   6  -3  -3   -0.09    0.15
   6  -3  -3    0.07    0.08
   6  -3  -3    0.08    0.07
   6  -3  -3   -0.04    0.16
   6  -3  -3    0.08    0.10
   6  -3  -3   -0.08    0.13
   6  -3  -3    0.12    0.09
   6  -3  -3   -0.06    0.06
   6  -3  -3   -0.06    0.15
  -6   3   3    0.04    0.13
  -6   3   3   -0.12    0.11
  -6   3   3    0.09    0.10
  -6   3   3    0.09    0.14
   5  -3  -3    7.43    0.38
   5  -3  -3    6.78    0.49
   5  -3  -3    8.30    0.39
   5  -3  -3    6.89    0.42
   5  -3  -3    7.51    0.38
   5  -3  -3    7.48    0.42
   5  -3  -3    7.58    0.38
   5  -3  -3    7.96    0.37
  -5   3   3    7.66    0.58
  -5   3   3    7.67    0.46
  -5   3   3    6.18    0.66
  -5   3   3    7.52    0.40
  -5   3   3    7.40    0.41
  -5   3   3    7.26    0.43
   4  -3  -3    9.54    0.51
   4  -3  -3   10.11    0.46
   4  -3  -3    8.44    0.59
   4  -3  -3   10.49    0.50
   4  -3  -3    9.56    0.49
   4  -3  -3    9.88    0.46
   4  -3  -3    9.81    0.46
  -4   3   3    9.82    0.52
  -4   3   3   10.15    0.48
  -4   3   3    9.85    0.50
  -4   3   3    8.89    0.53
  -4   3   3    8.84    0.57
  -4   3   3    9.81    0.47
  -4   3   3    9.66    0.53
   3  -3  -3    9.40    0.49
   3  -3  -3   10.94    0.48
   3  -3  -3   10.13    0.50
   3  -3  -3   10.88    0.51
   3  -3  -3   10.49    0.48
  -3   3   3   10.58    0.49
  -3   3   3   10.30    0.56
  -3   3   3   10.52    0.50
  -3   3   3    9.44    0.52
  -3   3   3   10.03    0.51
  -3   3   3   10.67    0.49
   2  -3  -3  131.79    5.58
   2  -3  -3  124.57    5.58
   2  -3  -3  128.63    5.60
   2  -3  -3  137.84    5.60
   2  -3  -3  127.18    5.59
  -2   3   3  131.24    5.59
  -2   3   3  133.23    5.59
  -2   3   3  126.25    5.59
  -2   3   3  130.07    5.59
   1  -3  -3   18.67    0.84
   1  -3  -3   19.64    0.84
   1  -3  -3   18.13    0.85
   1  -3  -3   19.50    0.84
   1  -3  -3   19.05    0.84
   1  -3  -3   20.31    0.85
   1  -3  -3   19.56    0.84
  -1   3   3   17.19    0.84
  -1   3   3   18.83    0.84
  -1   3   3   19.38    0.84
  -1   3   3   19.27    0.84
  -1   3   3   19.44    0.85
   0  -3  -3    4.68    0.23
   0  -3  -3    4.81    0.23
   0  -3  -3    4.68    0.23
   0  -3  -3    4.66    0.22
   0  -3  -3    4.61    0.23
   0  -3  -3    4.80    0.22
   0  -3  -3    4.75    0.23
   0   3   3    4.23    0.23
   0   3   3    4.85    0.23
   0   3   3    5.12    0.22
   0   3   3    4.67    0.24
   0   3   3    4.65    0.24
  -1  -3  -3    5.15    0.23
  -1  -3  -3    4.86    0.23
  -1  -3  -3    5.04    0.23
  -1  -3  -3    5.22    0.23
  -1  -3  -3    4.67    0.23
  -1  -3  -3    4.86    0.23
  -1  -3  -3    4.85    0.24
   1   3   3    4.87    0.24
   1   3   3    4.69    0.24
   1   3   3    5.05    0.23
   1   3   3    4.49    0.23
  -2  -3  -3  204.93    8.71
  -2  -3  -3  191.82    8.68
  -2  -3  -3  198.57    8.63
  -2  -3  -3  208.59    8.67
  -2  -3  -3  212.75    8.68
  -2  -3  -3  198.64    8.61
  -2  -3  -3  201.17    8.65
   2   3   3  193.17    8.60
   2   3   3  192.36    8.66
   2   3   3  203.24    8.68
   2   3   3  201.67    8.73
   2   3   3  200.27    8.64
  -3  -3  -3   43.53    1.82
  -3  -3  -3   42.51    1.81
  -3  -3  -3   42.77    1.82
  -3  -3  -3   42.57    1.81
  -3  -3  -3   43.43    1.81
  -3  -3  -3   43.22    1.83
  -3  -3  -3   40.39    1.82
  -3  -3  -3   41.74    1.82
   3   3   3   39.97    1.81
   3   3   3   42.04    1.82
   3   3   3   41.48    1.82
   3   3   3   38.33    1.84
   3   3   3   41.81    1.84
   3   3   3   43.33    1.82
  -4  -3  -3   13.06    0.60
  -4  -3  -3   13.05    0.59
  -4  -3  -3   13.53    0.60
  -4  -3  -3   13.23    0.60
  -4  -3  -3   12.98    0.58
  -4  -3  -3   13.13    0.59
  -4  -3  -3   13.31    0.59
  -4  -3  -3   12.98    0.59
  -4  -3  -3   13.48    0.59
   4   3   3   12.21    0.61
   4   3   3   12.25    0.60
   4   3   3   12.55    0.60
   4   3   3   13.34    0.59
  -5  -3  -3   31.88    1.35
  -5  -3  -3   29.83    1.37
  -5  -3  -3   32.26    1.35
  -5  -3  -3   29.11    1.38
  -5  -3  -3   29.68    1.35
  -5  -3  -3   31.93    1.35
  -5  -3  -3   29.42    1.38
  -5  -3  -3   31.34    1.36
  -5  -3  -3   28.35    1.39
  -5  -3  -3   31.55    1.36
   5   3   3   30.25    1.38
   5   3   3   31.32    1.37
   5   3   3   31.91    1.36
   5   3   3   29.17    1.39
   5   3   3   32.57    1.38
  -6  -3  -3    0.32    0.10
  -6  -3  -3    0.25    0.10
  -6  -3  -3    0.35    0.21
  -6  -3  -3    0.41    0.11
  -6  -3  -3    0.57    0.11
  -6  -3  -3    0.51    0.11
  -6  -3  -3    0.38    0.08
   6   3   3    0.32    0.11
   6   3   3    0.33    0.23
   6   3   3    0.50    0.14
   6   3   3    0.35    0.13
   6   3   3    0.76    0.23
   6   3   3    0.43    0.12
   6   3   3    0.62    0.17
  -7  -3  -3    6.06    0.37
  -7  -3  -3    6.30    0.32
  -7  -3  -3    7.07    0.34
  -7  -3  -3    6.28    0.36
  -7  -3  -3    6.26    0.33
  -7  -3  -3    6.55    0.39
  -7  -3  -3    6.46    0.33
   7   3   3    6.61    0.38
   7   3   3    6.01    0.41
   7   3   3    6.35    0.36
   7   3   3    5.90    0.39
   7   3   3    6.75    0.39
  -8  -3  -3   11.59    0.60
  -8  -3  -3   12.90    0.63
  -8  -3  -3   11.92    0.70
  -8  -3  -3   12.51    0.68
  -8  -3  -3   12.54    0.60
  -8  -3  -3   13.03    0.58
  -8  -3  -3   13.37    0.69
  -8  -3  -3   13.04    0.64
   8   3   3   12.78    0.64
   8   3   3   12.84    0.62
   8   3   3   13.07    0.64
   8   3   3   12.53    0.64
  -9  -3  -3    1.66    0.16
  -9  -3  -3    1.84    0.23
  -9  -3  -3    1.42    0.19
  -9  -3  -3    1.73    0.19
   9   3   3    1.59    0.19
   9   3   3    1.58    0.18
 -10  -3  -3    0.51    0.12
 -10  -3  -3    0.75    0.12
 -10  -3  -3    0.67    0.12
 -10  -3  -3    0.78    0.18
  10   3   3    0.82    0.12
  10   3   3    0.61    0.12
  10   3   3    0.62    0.12
 -11  -3  -3    0.77    0.11
  11   3   3    0.64    0.10
  11   3   3    0.86    0.13
   9  -4  -3    0.25    0.11
   9  -4  -3    0.15    0.12
   8  -4  -3    0.22    0.10
   8  -4  -3    0.03    0.05
   8  -4  -3    0.16    0.07
   8  -4  -3    0.08    0.06
  -8   4   3    0.13    0.06
  -8   4   3    0.12    0.07
  -8   4   3    0.13    0.12
   7  -4  -3    4.84    0.30
   7  -4  -3    5.46    0.27
   7  -4  -3    5.55    0.35
  -7   4   3    5.15    0.34
  -7   4   3    5.25    0.36
   6  -4  -3    0.88    0.15
   6  -4  -3    1.25    0.21
   6  -4  -3    0.59    0.18
   6  -4  -3    0.89    0.18
   6  -4  -3    0.84    0.27
   6  -4  -3    0.93    0.16
   6  -4  -3    0.82    0.12
  -6   4   3    0.98    0.22
  -6   4   3    0.91    0.26
  -6   4   3    1.08    0.28
  -6   4   3    0.80    0.21
  -6   4   3    0.79    0.19
   5  -4  -3   11.10    0.56
   5  -4  -3   11.28    0.61
   5  -4  -3    9.79    0.61
   5  -4  -3   12.39    0.56
   5  -4  -3   11.87    0.57
   5  -4  -3   11.98    0.57
   5  -4  -3   11.87    0.59
   5  -4  -3   11.80    0.54
   5  -4  -3   10.56    0.60
   5  -4  -3   11.40    0.55
  -5   4   3   12.19    0.61
  -5   4   3   11.25    0.59
  -5   4   3   11.65    0.63
  -5   4   3   12.09    0.60
  -5   4   3   12.05    0.59
   4  -4  -3    2.28    0.16
   4  -4  -3    1.54    0.21
   4  -4  -3    1.47    0.29
   4  -4  -3    1.82    0.15
   4  -4  -3    2.22    0.19
   4  -4  -3    2.23    0.21
   4  -4  -3    2.21    0.16
   4  -4  -3    2.13    0.16
  -4   4   3    2.10    0.22
  -4   4   3    1.53    0.30
  -4   4   3    1.94    0.16
  -4   4   3    2.41    0.24
  -4   4   3    2.01    0.21
  -4   4   3    2.21    0.22
   3  -4  -3   43.97    2.00
   3  -4  -3   47.19    1.98
   3  -4  -3   45.98    1.97
   3  -4  -3   43.60    1.97
   3  -4  -3   45.70    1.98
   3  -4  -3   50.10    2.09
   3  -4  -3   47.77    1.98
   3  -4  -3   43.83    2.00
   3  -4  -3   47.33    2.00
  -3   4   3   46.37    2.00
  -3   4   3   47.43    1.99
  -3   4   3   43.40    2.03
  -3   4   3   43.41    2.00
  -3   4   3   42.44    2.00
  -3   4   3   41.99    2.00
  -3   4   3   43.32    2.00
  -3   4   3   43.80    1.96
  -3   4   3   47.47    1.99
   2  -4  -3    3.02    0.17
   2  -4  -3    3.11    0.21
   2  -4  -3    2.90    0.19
   2  -4  -3    3.02    0.19
   2  -4  -3    3.16    0.17
   2  -4  -3    3.00    0.18
   2  -4  -3    3.01    0.17
  -2   4   3    2.51    0.24
  -2   4   3    2.66    0.19
  -2   4   3    3.42    0.26
  -2   4   3    2.89    0.19
  -2   4   3    2.92    0.19
  -2   4   3    3.32    0.17
   1  -4  -3    1.41    0.09
   1  -4  -3    1.34    0.11
   1  -4  -3    1.50    0.12
   1  -4  -3    1.37    0.10
   1  -4  -3    1.26    0.12
   1  -4  -3    1.37    0.10
   1  -4  -3    1.30    0.11
   1  -4  -3    1.42    0.09
  -1   4   3    1.46    0.10
  -1   4   3    1.49    0.12
  -1   4   3    1.25    0.11
  -1   4   3    1.38    0.11
  -1   4   3    1.40    0.13
  -1   4   3    1.36    0.18
   0  -4  -3   66.24    2.86
   0  -4  -3   68.38    2.86
   0  -4  -3   65.56    2.87
   0  -4  -3   67.71    2.84
   0  -4  -3   64.45    2.85
   0  -4  -3   64.40    2.86
   0  -4  -3   60.62    2.86
   0  -4  -3   69.25    2.85
   0  -4  -3   67.54    2.86
   0   4   3   63.42    2.86
   0   4   3   65.90    2.85
   0   4   3   69.37    2.85
   0   4   3   63.73    2.87
   0   4   3   64.45    2.85
   0   4   3   70.10    2.86
   0   4   3   67.02    2.87
   0   4   3   67.07    2.87
  -1  -4  -3   19.83    0.85
  -1  -4  -3   19.49    0.86
  -1  -4  -3   19.88    0.86
  -1  -4  -3   19.25    0.86
  -1  -4  -3   17.88    0.85
  -1  -4  -3   20.01    0.85
  -1  -4  -3   19.21    0.85
  -1  -4  -3   20.58    0.86
   1   4   3   19.63    0.86
   1   4   3   18.70    0.87
   1   4   3   19.35    0.85
   1   4   3   20.41    0.86
   1   4   3   17.78    0.87
   1   4   3   19.75    0.87
   1   4   3   17.85    0.85
  -2  -4  -3    2.76    0.19
  -2  -4  -3    2.58    0.18
  -2  -4  -3    3.14    0.16
  -2  -4  -3    3.08    0.17
  -2  -4  -3    3.09    0.17
  -2  -4  -3    3.05    0.17
  -2  -4  -3    3.04    0.16
  -2  -4  -3    3.37    0.17
   2   4   3    2.83    0.17
   2   4   3    2.96    0.21
   2   4   3    2.92    0.17
   2   4   3    3.23    0.17
   2   4   3    3.10    0.17
   2   4   3    3.26    0.18
   2   4   3    3.14    0.18
  -3  -4  -3   39.79    1.74
  -3  -4  -3   41.49    1.73
  -3  -4  -3   38.95    1.73
  -3  -4  -3   40.13    1.74
  -3  -4  -3   39.87    1.73
  -3  -4  -3   39.96    1.74
  -3  -4  -3   40.00    1.72
  -3  -4  -3   40.28    1.73
   3   4   3   38.00    1.75
   3   4   3   39.89    1.74
   3   4   3   39.90    1.72
   3   4   3   39.91    1.75
   3   4   3   40.17    1.74
   3   4   3   37.38    1.72
   3   4   3   39.87    1.74
  -4  -4  -3    0.35    0.06
  -4  -4  -3    0.36    0.06
  -4  -4  -3    0.41    0.10
  -4  -4  -3    0.34    0.10
  -4  -4  -3    0.43    0.12
  -4  -4  -3    0.39    0.07
  -4  -4  -3    0.42    0.06
  -4  -4  -3    0.46    0.09
   4   4   3    0.21    0.12
   4   4   3    0.29    0.08
   4   4   3    0.34    0.08
   4   4   3    0.41    0.12
   4   4   3    0.37    0.10
   4   4   3    0.34    0.09
  -5  -4  -3   29.38    1.24
  -5  -4  -3   26.70    1.27
  -5  -4  -3   29.55    1.24
  -5  -4  -3   28.64    1.25
  -5  -4  -3   29.09    1.24
  -5  -4  -3   29.15    1.24
  -5  -4  -3   28.91    1.25
  -5  -4  -3   28.02    1.27
  -5  -4  -3   27.64    1.23
  -5  -4  -3   27.31    1.26
   5   4   3   28.69    1.26
   5   4   3   26.42    1.27
   5   4   3   28.42    1.27
   5   4   3   28.72    1.27
   5   4   3   26.09    1.23
   5   4   3   26.99    1.27
   5   4   3   26.94    1.26
   5   4   3   28.78    1.33
   5   4   3   26.81    1.27
  -6  -4  -3    1.70    0.14
  -6  -4  -3    1.84    0.15
  -6  -4  -3    1.61    0.20
  -6  -4  -3    1.67    0.16
  -6  -4  -3    1.93    0.30
  -6  -4  -3    1.68    0.14
  -6  -4  -3    1.86    0.14
   6   4   3    1.44    0.28
   6   4   3    1.86    0.21
   6   4   3    1.68    0.19
   6   4   3    2.28    0.23
   6   4   3    2.25    0.23
   6   4   3    2.03    0.18
   6   4   3    1.95    0.19
  -7  -4  -3   -0.01    0.12
  -7  -4  -3   -0.01    0.16
  -7  -4  -3    0.04    0.06
  -7  -4  -3    0.00    0.08
  -7  -4  -3    0.06    0.09
  -7  -4  -3    0.18    0.11
  -7  -4  -3    0.11    0.08
   7   4   3   -0.01    0.11
   7   4   3   -0.13    0.09
   7   4   3    0.09    0.08
   7   4   3    0.07    0.10
   7   4   3   -0.03    0.09
   7   4   3    0.14    0.11
  -8  -4  -3    3.79    0.26
  -8  -4  -3    3.67    0.27
  -8  -4  -3    3.52    0.32
  -8  -4  -3    3.95    0.21
   8   4   3    3.39    0.26
   8   4   3    3.82    0.28
   8   4   3    3.84    0.27
   8   4   3    3.23    0.31
  -9  -4  -3    4.90    0.26
  -9  -4  -3    5.18    0.37
   9   4   3    5.03    0.30
   9   4   3    4.78    0.37
   9   4   3    5.31    0.32
   9   4   3    6.13    0.36
 -10  -4  -3    1.57    0.16
 -10  -4  -3    1.78    0.15
 -10  -4  -3    1.53    0.14
 -10  -4  -3    1.24    0.18
  10   4   3    1.53    0.15
  10   4   3    1.72    0.14
  10   4   3    1.59    0.14
 -11  -4  -3    8.23    0.41
 -11  -4  -3    9.23    0.43
 -11  -4  -3    8.10    0.39
  11   4   3    8.46    0.39
  11   4   3    7.55    0.39
  11   4   3    8.37    0.39
   8  -5  -3    1.02    0.15
   8  -5  -3    0.69    0.09
   8  -5  -3    0.77    0.13
   8  -5  -3    0.60    0.14
  -8   5   3    0.77    0.11
  -8   5   3    0.79    0.14
   7  -5  -3    0.12    0.05
   7  -5  -3    0.05    0.07
   7  -5  -3    0.08    0.07
   7  -5  -3    0.20    0.09
  -7   5   3    0.21    0.09
  -7   5   3    0.06    0.10
   6  -5  -3    2.92    0.21
   6  -5  -3    3.53    0.44
   6  -5  -3    2.82    0.24
   6  -5  -3    2.96    0.26
   6  -5  -3    3.01    0.21
   6  -5  -3    2.88    0.19
  -6   5   3    3.47    0.30
  -6   5   3    2.42    0.47
  -6   5   3    2.42    0.24
  -6   5   3    2.58    0.23
  -6   5   3    3.05    0.26
   5  -5  -3    1.78    0.24
   5  -5  -3    1.99    0.19
   5  -5  -3    2.06    0.29
   5  -5  -3    1.54    0.21
   5  -5  -3    1.89    0.18
   5  -5  -3    2.19    0.15
   5  -5  -3    2.23    0.18
  -5   5   3    1.41    0.27
  -5   5   3    2.15    0.23
  -5   5   3    1.61    0.21
  -5   5   3    1.64    0.21
  -5   5   3    1.52    0.23
   4  -5  -3   17.87    0.95
   4  -5  -3   20.48    0.90
   4  -5  -3   19.93    0.95
   4  -5  -3   20.54    0.89
   4  -5  -3   18.65    0.91
   4  -5  -3   19.76    0.95
   4  -5  -3   21.35    0.94
   4  -5  -3   20.48    0.92
   4  -5  -3   20.27    0.91
   4  -5  -3   19.67    0.91
  -4   5   3   20.05    0.91
  -4   5   3   19.85    0.94
  -4   5   3   20.37    0.94
  -4   5   3   20.81    0.94
  -4   5   3   20.90    0.94
  -4   5   3   20.10    0.94
  -4   5   3   20.41    0.98
  -4   5   3   18.64    0.94
   3  -5  -3    1.78    0.15
   3  -5  -3    1.95    0.20
   3  -5  -3    2.04    0.14
   3  -5  -3    1.91    0.16
   3  -5  -3    1.84    0.15
   3  -5  -3    2.02    0.23
   3  -5  -3    2.01    0.19
   3  -5  -3    1.95    0.26
   3  -5  -3    2.30    0.15
   3  -5  -3    1.52    0.18
  -3   5   3    1.92    0.23
  -3   5   3    2.46    0.24
  -3   5   3    2.16    0.22
  -3   5   3    1.67    0.17
  -3   5   3    1.95    0.36
  -3   5   3    2.34    0.28
  -3   5   3    1.84    0.16
   2  -5  -3    0.16    0.06
   2  -5  -3    0.09    0.08
   2  -5  -3    0.15    0.08
   2  -5  -3    0.15    0.06
   2  -5  -3    0.13    0.05
   2  -5  -3    0.19    0.06
   2  -5  -3    0.10    0.09
   2  -5  -3    0.15    0.09
   2  -5  -3   -0.02    0.07
  -2   5   3    0.05    0.07
  -2   5   3    0.18    0.14
  -2   5   3    0.13    0.09
  -2   5   3    0.07    0.11
  -2   5   3    0.19    0.09
  -2   5   3   -0.08    0.13
  -2   5   3    0.29    0.10
  -2   5   3    0.11    0.09
  -2   5   3    0.15    0.09
  -2   5   3    0.13    0.09
   1  -5  -3    5.29    0.30
   1  -5  -3    5.46    0.27
   1  -5  -3    5.30    0.27
   1  -5  -3    5.42    0.29
   1  -5  -3    6.22    0.35
   1  -5  -3    5.39    0.28
   1  -5  -3    5.22    0.34
   1  -5  -3    4.95    0.30
   1  -5  -3    5.26    0.30
   1  -5  -3    5.50    0.27
  -1   5   3    5.47    0.43
  -1   5   3    5.45    0.29
  -1   5   3    5.70    0.28
  -1   5   3    5.39    0.30
  -1   5   3    5.61    0.31
  -1   5   3    5.39    0.29
  -1   5   3    5.27    0.28
  -1   5   3    5.79    0.30
  -1   5   3    5.08    0.28
   0  -5  -3   63.60    2.76
   0  -5  -3   63.68    2.75
   0  -5  -3   66.05    2.76
   0  -5  -3   64.03    2.75
   0  -5  -3   62.12    2.76
   0  -5  -3   62.62    2.76
   0  -5  -3   65.08    2.75
   0  -5  -3   63.79    2.75
   0  -5  -3   66.52    2.73
   0   5   3   58.80    2.75
   0   5   3   62.41    2.76
   0   5   3   62.05    2.75
   0   5   3   65.28    2.77
   0   5   3   63.07    2.75
   0   5   3   63.58    2.77
   0   5   3   66.38    2.75
   0   5   3   62.10    2.77
  -1  -5  -3  123.70    5.51
  -1  -5  -3  131.50    5.53
  -1  -5  -3  129.81    5.51
  -1  -5  -3  132.96    5.52
  -1  -5  -3  130.97    5.51
  -1  -5  -3  120.07    5.52
  -1  -5  -3  131.11    5.52
   1   5   3  129.35    5.53
   1   5   3  130.70    5.54
   1   5   3  129.68    5.53
   1   5   3  128.96    5.51
   1   5   3  119.20    5.51
   1   5   3  130.51    5.51
  -2  -5  -3   40.24    1.91
  -2  -5  -3   45.80    1.89
  -2  -5  -3   44.46    1.87
  -2  -5  -3   44.03    1.88
  -2  -5  -3   43.70    1.88
  -2  -5  -3   43.72    1.89
  -2  -5  -3   43.28    1.88
  -2  -5  -3   43.17    1.87
   2   5   3   43.35    1.87
   2   5   3   40.01    1.87
   2   5   3   43.50    1.90
   2   5   3   41.43    1.87
   2   5   3   41.52    1.89
   2   5   3   43.67    1.89
   2   5   3   45.57    1.90
  -3  -5  -3   12.61    0.59
  -3  -5  -3   13.08    0.58
  -3  -5  -3   12.96    0.58
  -3  -5  -3   12.41    0.60
  -3  -5  -3   13.13    0.60
  -3  -5  -3   13.09    0.58
  -3  -5  -3   13.44    0.58
  -3  -5  -3   13.04    0.60
   3   5   3   12.12    0.58
   3   5   3   11.49    0.60
   3   5   3   11.71    0.58
   3   5   3   13.02    0.61
   3   5   3   12.69    0.60
   3   5   3   12.68    0.58
   3   5   3   12.82    0.60
  -4  -5  -3    0.60    0.10
  -4  -5  -3    0.59    0.08
  -4  -5  -3    0.65    0.14
  -4  -5  -3    0.55    0.15
  -4  -5  -3    0.76    0.16
  -4  -5  -3    0.42    0.08
  -4  -5  -3    0.63    0.08
  -4  -5  -3    0.90    0.31
  -4  -5  -3    0.40    0.11
  -4  -5  -3    0.64    0.11
  -4  -5  -3    0.54    0.08
   4   5   3    0.63    0.10
   4   5   3    0.57    0.11
   4   5   3    0.61    0.10
   4   5   3    0.46    0.10
   4   5   3    0.52    0.14
   4   5   3    0.60    0.15
   4   5   3    0.66    0.14
   4   5   3    0.96    0.22
   4   5   3    0.58    0.13
   4   5   3    0.51    0.12
  -5  -5  -3    0.06    0.08
  -5  -5  -3    0.23    0.07
  -5  -5  -3    0.28    0.13
  -5  -5  -3    0.23    0.09
  -5  -5  -3    0.13    0.06
  -5  -5  -3    0.32    0.09
  -5  -5  -3    0.07    0.14
  -5  -5  -3    0.20    0.06
   5   5   3    0.14    0.11
   5   5   3    0.03    0.09
   5   5   3    0.27    0.11
   5   5   3    0.14    0.07
   5   5   3    0.12    0.08
   5   5   3    0.31    0.10
   5   5   3    0.10    0.12
   5   5   3    0.38    0.12
   5   5   3    0.13    0.07
  -6  -5  -3    9.84    0.54
  -6  -5  -3    9.49    0.50
  -6  -5  -3    9.58    0.47
  -6  -5  -3   10.33    0.51
  -6  -5  -3    8.77    0.52
  -6  -5  -3    9.80    0.48
  -6  -5  -3   10.21    0.51
  -6  -5  -3   10.06    0.46
  -6  -5  -3   10.14    0.47
   6   5   3    9.91    0.52
   6   5   3    9.42    0.51
   6   5   3    9.86    0.51
   6   5   3    9.54    0.52
   6   5   3    9.57    0.47
   6   5   3   10.42    0.52
   6   5   3    9.71    0.50
  -7  -5  -3   19.93    0.99
  -7  -5  -3   19.10    0.90
  -7  -5  -3   19.90    0.93
  -7  -5  -3   18.87    0.94
  -7  -5  -3   19.68    0.94
  -7  -5  -3   20.30    0.93
  -7  -5  -3   19.81    0.88
   7   5   3   20.02    0.94
   7   5   3   21.00    0.94
   7   5   3   19.39    0.94
   7   5   3   19.35    0.92
   7   5   3   19.97    0.94
   7   5   3   20.54    0.94
  -8  -5  -3    0.72    0.17
  -8  -5  -3    0.96    0.11
  -8  -5  -3    0.51    0.12
  -8  -5  -3    0.84    0.15
  -8  -5  -3    0.68    0.20
   8   5   3    1.10    0.18
   8   5   3    0.82    0.18
   8   5   3    0.94    0.18
   8   5   3    0.66    0.14
   8   5   3    0.83    0.18
  -9  -5  -3    2.88    0.21
  -9  -5  -3    3.17    0.24
  -9  -5  -3    2.76    0.21
  -9  -5  -3    2.63    0.22
   9   5   3    2.38    0.20
   9   5   3    2.87    0.22
   9   5   3    2.86    0.22
   9   5   3    2.79    0.20
 -10  -5  -3    0.04    0.08
 -10  -5  -3    0.15    0.08
 -10  -5  -3    0.18    0.07
 -10  -5  -3    0.08    0.06
  10   5   3    0.06    0.13
  10   5   3    0.09    0.06
  10   5   3    0.18    0.07
 -11  -5  -3    2.39    0.18
  11   5   3    2.32    0.15
  11   5   3    2.26    0.15
   8  -6  -3    0.45    0.10
   8  -6  -3    0.69    0.12
  -8   6   3    0.67    0.10
  -8   6   3    0.50    0.15
   7  -6  -3    2.56    0.19
   7  -6  -3    2.35    0.20
   7  -6  -3    2.75    0.19
   7  -6  -3    2.60    0.17
  -7   6   3    2.60    0.21
  -7   6   3    2.74    0.22
   6  -6  -3   21.77    0.98
   6  -6  -3   21.27    1.00
   6  -6  -3   21.85    0.99
   6  -6  -3   21.02    0.97
  -6   6   3   22.00    0.99
  -6   6   3   20.38    0.99
  -6   6   3   22.02    1.02
  -6   6   3   21.41    0.99
   5  -6  -3    1.62    0.46
   5  -6  -3    1.93    0.18
   5  -6  -3    2.27    0.21
   5  -6  -3    1.97    0.20
   5  -6  -3    1.84    0.22
  -5   6   3    1.98    0.24
  -5   6   3    1.67    0.37
  -5   6   3    2.08    0.27
  -5   6   3    2.19    0.22
  -5   6   3    2.08    0.23
   4  -6  -3    9.52    0.69
   4  -6  -3    9.52    0.45
   4  -6  -3    9.73    0.49
   4  -6  -3    9.88    0.49
   4  -6  -3    9.57    0.51
   4  -6  -3    9.21    0.49
   4  -6  -3    9.92    0.50
  -4   6   3   10.00    0.52
  -4   6   3    8.83    0.55
  -4   6   3    9.22    0.53
  -4   6   3    9.73    0.53
  -4   6   3    8.79    0.45
  -4   6   3   10.10    0.52
  -4   6   3    9.62    0.52
  -4   6   3   10.26    0.56
   3  -6  -3    2.85    0.27
   3  -6  -3    2.80    0.27
   3  -6  -3    3.16    0.22
   3  -6  -3    3.28    0.22
   3  -6  -3    3.06    0.20
   3  -6  -3    3.27    0.25
   3  -6  -3    3.13    0.22
   3  -6  -3    3.17    0.20
   3  -6  -3    3.06    0.26
  -3   6   3    3.07    0.20
  -3   6   3    3.60    0.26
  -3   6   3    3.50    0.27
  -3   6   3    3.45    0.26
  -3   6   3    3.23    0.32
  -3   6   3    3.21    0.25
  -3   6   3    2.55    0.24
  -3   6   3    2.97    0.25
   2  -6  -3   11.63    0.55
   2  -6  -3   11.63    0.57
   2  -6  -3   11.50    0.55
   2  -6  -3   11.88    0.54
   2  -6  -3   11.21    0.57
   2  -6  -3   11.99    0.54
   2  -6  -3   11.52    0.53
   2  -6  -3   12.07    0.54
   2  -6  -3   10.79    0.59
   2  -6  -3   11.34    0.58
  -2   6   3   11.99    0.58
  -2   6   3   11.68    0.58
  -2   6   3   11.25    0.53
  -2   6   3   11.43    0.61
  -2   6   3    9.96    0.62
  -2   6   3   11.82    0.57
  -2   6   3    9.94    0.54
  -2   6   3   11.69    0.55
  -2   6   3   11.14    0.54
  -2   6   3   12.18    0.58
   1  -6  -3   24.85    1.14
   1  -6  -3   25.88    1.11
   1  -6  -3   25.98    1.12
   1  -6  -3   25.47    1.14
   1  -6  -3   25.26    1.13
   1  -6  -3   23.80    1.15
   1  -6  -3   26.02    1.14
   1  -6  -3   25.01    1.11
   1  -6  -3   25.24    1.12
   1  -6  -3   25.72    1.12
  -1   6   3   23.87    1.12
  -1   6   3   25.18    1.11
  -1   6   3   24.58    1.15
  -1   6   3   25.40    1.15
  -1   6   3   24.34    1.12
  -1   6   3   25.13    1.21
  -1   6   3   25.13    1.14
  -1   6   3   26.84    1.20
  -1   6   3   23.58    1.16
  -1   6   3   26.34    1.13
  -1   6   3   24.15    1.11
  -1   6   3   24.80    1.17
  -1   6   3   25.16    1.15
   0  -6  -3    0.71    0.15
   0  -6  -3    0.96    0.10
   0  -6  -3    0.78    0.09
   0  -6  -3    0.75    0.11
   0  -6  -3    0.88    0.12
   0  -6  -3    0.86    0.10
   0   6   3    0.65    0.10
   0   6   3    0.68    0.17
   0   6   3    0.85    0.10
   0   6   3    0.81    0.12
   0   6   3    0.83    0.12
   0   6   3    0.94    0.22
   0   6   3    0.78    0.13
   0   6   3    1.30    0.24
   0   6   3    0.82    0.14
   0   6   3    0.65    0.13
   0   6   3    0.98    0.28
  -1  -6  -3    6.75    0.38
  -1  -6  -3    6.87    0.41
  -1  -6  -3    6.93    0.40
  -1  -6  -3    7.73    0.36
  -1  -6  -3    7.96    0.37
  -1  -6  -3    7.76    0.37
  -1  -6  -3    7.52    0.44
  -1  -6  -3    7.18    0.42
  -1  -6  -3    7.58    0.37
  -1  -6  -3    7.53    0.41
  -1  -6  -3    7.64    0.36
   1   6   3    7.22    0.42
   1   6   3    7.34    0.43
   1   6   3    7.47    0.40
[truncated: 514,577 more chars]
