# Supplementary material for: Crystal structure of methyl (Z)-2-[(Z)-3-methyl-2-({(E)-1-[(R*)-4-methyl­cyclo­hex-3-en-1-yl]ethyl­idene}hydrazinyl­idene)-4-oxo­thia­zolidin-5-yl­idene]acetate
Source: Acta Crystallogr E Crystallogr Commun. 2017 Oct 13;73(Pt 11):1626–9. doi: 10.1107/S2056989017014311 (PMC5683478; doi:10.1107/S2056989017014311)
Supplement: Supplementary file 2 [file e-73-01626-Isup2.hkl]

data_I                                                                          
_shelx_title ' cu_16AR005_0m in P-1'                                            
_shelx_refln_list_code          4                                               
_shelx_F_calc_maximum      160.16                                               
_exptl_crystal_F_000       356.00                                               
_reflns_d_resolution_high  0.7998                                               
                                                                                
loop_                                                                           
 _space_group_symop_operation_xyz                                               
 'x, y, z'                                                                      
 '-x, -y, -z'                                                                   
                                                                                
_cell_length_a     9.0982                                                       
_cell_length_b     9.9556                                                       
_cell_length_c    10.5071                                                       
_cell_angle_alpha  66.772                                                       
_cell_angle_beta   74.572                                                       
_cell_angle_gamma  77.706                                                       
                                                                                
_shelx_F_squared_multiplier     1.000                                           
                                                                                
loop_                                                                           
 _refln_index_h                                                                 
 _refln_index_k                                                                 
 _refln_index_l                                                                 
 _refln_F_squared_calc                                                          
 _refln_F_squared_meas                                                          
 _refln_F_squared_sigma                                                         
 _refln_observed_status                                                         
   1   0   0       1978.90       1982.87        28.42 o                         
   2   0   0         22.39         30.83         0.64 o                         
   3   0   0        617.78        679.01         8.91 o                         
   4   0   0         10.66         14.10         0.54 o                         
   5   0   0        163.75        137.86         1.79 o                         
   6   0   0         72.45         74.46         1.22 o                         
   7   0   0        129.24        123.55         2.06 o                         
   8   0   0         96.15        101.77         2.15 o                         
   9   0   0         11.25         16.47         1.35 o                         
  10   0   0        340.24        365.39         6.86 o                         
 -10   1   0        115.93        127.74         3.18 o                         
  -9   1   0         38.56         39.26         1.65 o                         
  -8   1   0         24.49         25.58         1.55 o                         
  -7   1   0        209.85        204.12         3.03 o                         
  -6   1   0       2697.93       2642.48        28.55 o                         
  -5   1   0          6.32          7.82         0.51 o                         
  -4   1   0        265.46        264.11         3.36 o                         
  -3   1   0         23.19         16.38         0.49 o                         
  -2   1   0       2520.67       2547.77        47.60 o                         
  -1   1   0       1522.95       1539.60        19.20 o                         
   0   1   0        823.02        783.16        13.60 o                         
   1   1   0       1602.61       1622.07        19.39 o                         
   2   1   0        478.41        500.36         6.02 o                         
   3   1   0        381.30        411.95         5.47 o                         
   4   1   0        382.69        423.11         5.22 o                         
   5   1   0          2.60          0.75         0.39 o                         
   6   1   0         85.08         80.90         1.37 o                         
   7   1   0        723.55        706.39         8.53 o                         
   8   1   0        613.15        582.11         8.49 o                         
   9   1   0         64.64         66.22         2.02 o                         
  10   1   0          2.86          3.06         0.80 o                         
 -10   2   0          0.27          0.72         0.83 o                         
  -9   2   0         11.27         10.31         1.12 o                         
  -8   2   0         14.74         14.92         1.15 o                         
  -7   2   0       1438.29       1389.93        16.93 o                         
  -6   2   0        725.51        704.92         8.28 o                         
  -5   2   0        282.40        279.32         3.23 o                         
  -4   2   0        226.13        241.37         3.27 o                         
  -3   2   0          0.67          1.49         0.35 o                         
  -2   2   0       2263.39       2060.99        26.66 o                         
  -1   2   0         21.91         16.19         0.34 o                         
   0   2   0        596.10        617.02         7.13 o                         
   1   2   0       5544.73       5609.59        69.64 o                         
   2   2   0        627.50        653.30         7.59 o                         
   3   2   0         56.13         62.89         0.89 o                         
   4   2   0        754.04        741.87         8.69 o                         
   5   2   0       2426.82       2453.05        24.97 o                         
   6   2   0         57.84         58.00         1.34 o                         
   7   2   0        139.68        135.31         2.31 o                         
   8   2   0         41.62         35.28         1.42 o                         
   9   2   0         64.13         60.00         1.89 o                         
  10   2   0         17.35         18.54         1.19 o                         
 -10   3   0         85.84         99.21         3.02 o                         
  -9   3   0        105.50        108.99         2.63 o                         
  -8   3   0        115.64        113.46         3.75 o                         
  -7   3   0        322.19        319.58         4.77 o                         
  -6   3   0        680.52        652.21         7.94 o                         
  -5   3   0         91.41        102.99         1.73 o                         
  -4   3   0         14.67          8.75         0.60 o                         
  -3   3   0          0.42          2.04         0.34 o                         
  -2   3   0          0.01          0.26         0.21 o                         
  -1   3   0        724.92        692.93         8.35 o                         
   0   3   0         11.48          5.94         0.29 o                         
   1   3   0        241.68        239.44         3.00 o                         
   2   3   0        105.90        145.67         1.99 o                         
   3   3   0          1.96          5.17         0.35 o                         
   4   3   0        284.80        314.49         4.37 o                         
   5   3   0         54.43         60.11         1.20 o                         
   6   3   0        280.07        254.23         3.34 o                         
   7   3   0         27.66         27.90         1.21 o                         
   8   3   0        146.12        142.03         2.63 o                         
   9   3   0          2.62          3.24         0.66 o                         
  10   3   0         63.11         63.40         1.67 o                         
  -9   4   0        151.77        158.19         3.44 o                         
  -8   4   0        177.82        187.14         3.45 o                         
  -7   4   0         43.62         47.97         1.54 o                         
  -6   4   0         31.60         36.22         1.29 o                         
  -5   4   0         60.50         52.65         1.31 o                         
  -4   4   0         80.75         58.12         1.41 o                         
  -3   4   0         30.02         21.07         0.75 o                         
  -2   4   0        221.71        247.46         3.33 o                         
  -1   4   0         15.47          6.55         0.40 o                         
   0   4   0         93.86         96.77         1.45 o                         
   1   4   0          8.07         12.32         0.44 o                         
   2   4   0         60.43         56.01         0.93 o                         
   3   4   0        141.27        145.53         2.04 o                         
   4   4   0        335.54        313.16         3.72 o                         
   5   4   0          6.58          2.27         0.57 o                         
   6   4   0          6.15          5.57         0.61 o                         
   7   4   0          0.69         -0.27         0.66 o                         
   8   4   0         50.34         53.11         1.56 o                         
   9   4   0         82.13         75.43         1.83 o                         
  10   4   0          2.89          3.84         0.88 o                         
  -9   5   0         25.45         28.05         1.52 o                         
  -8   5   0         11.94         13.13         1.30 o                         
  -7   5   0         33.70         35.97         2.11 o                         
  -6   5   0        510.43        499.92         6.80 o                         
  -5   5   0         16.06         20.70         1.01 o                         
  -4   5   0         15.65         16.25         1.10 o                         
  -3   5   0         19.99         39.38         1.09 o                         
  -2   5   0        302.02        251.37         3.59 o                         
  -1   5   0        779.42        764.26         9.02 o                         
   0   5   0         29.71         27.67         0.82 o                         
   1   5   0         26.10         20.85         0.67 o                         
   2   5   0         31.43         31.15         0.78 o                         
   3   5   0        405.80        371.54         4.35 o                         
   4   5   0        630.99        619.89         7.00 o                         
   5   5   0        119.51        102.05         2.19 o                         
   6   5   0          8.36         10.85         0.75 o                         
   7   5   0          3.07          3.28         0.68 o                         
   8   5   0        187.59        170.12         4.93 o                         
   9   5   0        105.27         99.61         2.21 o                         
  10   5   0        172.87        171.36         3.92 o                         
  -8   6   0         34.78         38.12         1.40 o                         
  -7   6   0         15.40         15.52         1.14 o                         
  -6   6   0         11.00         10.64         1.25 o                         
  -5   6   0        256.20        257.64         4.08 o                         
  -4   6   0         73.79         79.95         1.73 o                         
  -3   6   0        839.75        868.84        11.20 o                         
  -2   6   0         46.95         63.51         1.26 o                         
  -1   6   0          7.81          7.56         0.62 o                         
   0   6   0          3.06          2.80         0.48 o                         
   1   6   0         45.87         48.93         1.15 o                         
   2   6   0        827.78        853.42         9.18 o                         
   3   6   0         22.45         20.92         0.76 o                         
   4   6   0        145.98        140.03         2.03 o                         
   5   6   0          6.02          7.99         0.71 o                         
   6   6   0         15.34         14.47         0.96 o                         
   7   6   0        491.43        499.65         7.07 o                         
   8   6   0         20.14         19.11         1.26 o                         
   9   6   0        179.14        172.78         3.80 o                         
  -7   7   0          2.13          2.32         0.67 o                         
  -6   7   0         27.16         25.96         1.09 o                         
  -5   7   0         52.48         46.13         1.92 o                         
  -4   7   0         59.01         58.58         1.43 o                         
  -3   7   0        443.52        438.77         5.71 o                         
  -2   7   0        517.35        510.77         6.09 o                         
  -1   7   0         57.25         59.98         1.24 o                         
   0   7   0         50.62         54.57         1.18 o                         
   1   7   0        162.40        177.69         2.38 o                         
   2   7   0        168.85        188.60         2.51 o                         
   3   7   0       1079.38       1014.20        11.26 o                         
   4   7   0         77.35         75.92         1.46 o                         
   5   7   0        211.12        213.14         3.70 o                         
   6   7   0         20.71         22.74         1.07 o                         
   7   7   0         10.99         12.82         1.05 o                         
   8   7   0         26.28         29.84         1.36 o                         
   9   7   0         65.49         75.56         2.27 o                         
  -6   8   0         42.45         49.13         1.53 o                         
  -5   8   0         55.30         64.15         1.56 o                         
  -4   8   0         64.57         65.03         1.51 o                         
  -3   8   0          2.83          1.63         0.55 o                         
  -2   8   0          5.43          2.84         0.61 o                         
  -1   8   0          0.42          0.16         0.60 o                         
   0   8   0        503.02        520.85         6.44 o                         
   1   8   0         41.93         36.68         1.04 o                         
   2   8   0         15.43         15.40         0.81 o                         
   3   8   0          2.32          0.38         0.58 o                         
   4   8   0         71.50         73.02         1.60 o                         
   5   8   0        132.87        138.28         2.60 o                         
   6   8   0         80.21         86.35         1.81 o                         
   7   8   0        189.95        190.77         3.33 o                         
   8   8   0         18.40         19.42         1.20 o                         
  -5   9   0         30.38         28.18         1.74 o                         
  -4   9   0        120.25        119.36         3.05 o                         
  -3   9   0          1.74          0.72         0.72 o                         
  -2   9   0         62.53         65.22         1.67 o                         
  -1   9   0         21.52         21.80         1.31 o                         
   0   9   0         86.50         86.43         1.68 o                         
   1   9   0        214.51        206.45         2.94 o                         
   2   9   0          0.50          0.67         0.48 o                         
   3   9   0         50.66         51.24         1.48 o                         
   4   9   0         64.15         65.40         2.32 o                         
   5   9   0         59.67         63.65         1.60 o                         
   6   9   0          7.69          5.82         0.59 o                         
   7   9   0         26.23         27.63         1.09 o                         
  -4  10   0          7.93         10.34         1.37 o                         
  -3  10   0         41.58         43.44         1.31 o                         
  -2  10   0         90.58         93.70         1.87 o                         
  -1  10   0         49.32         50.05         1.31 o                         
   0  10   0         31.96         36.61         1.10 o                         
   1  10   0         60.49         59.30         1.36 o                         
   2  10   0          0.81          0.81         0.48 o                         
   3  10   0          0.92          1.33         0.50 o                         
   4  10   0         56.06         57.59         1.69 o                         
   5  10   0         99.60         93.89         1.98 o                         
   6  10   0         26.59         32.41         1.35 o                         
  -1  11   0          0.05          0.32         0.55 o                         
   0  11   0         10.48         11.27         1.27 o                         
   1  11   0        125.85        124.30         4.45 o                         
   2  11   0          1.40          0.57         0.75 o                         
   3  11   0          0.69          0.86         0.73 o                         
   4  11   0         10.31         12.96         1.28 o                         
  -5 -10   1         47.95         46.54         1.40 o                         
  -4 -10   1          0.94          1.03         0.56 o                         
  -3 -10   1          7.09         10.36         0.94 o                         
  -2 -10   1         42.56         41.14         1.74 o                         
  -1 -10   1         48.78         55.77         1.24 o                         
   0 -10   1         59.76         62.87         1.38 o                         
   1 -10   1         20.31         25.61         1.08 o                         
   2 -10   1         25.57         26.60         0.97 o                         
   3 -10   1         52.10         47.86         1.36 o                         
  -7  -9   1          4.43          6.42         1.91 o                         
  -6  -9   1         97.70         97.43         2.00 o                         
  -5  -9   1         53.06         56.96         2.06 o                         
  -4  -9   1         41.39         45.04         1.46 o                         
  -3  -9   1        417.74        425.26         6.14 o                         
  -2  -9   1         74.12         74.38         1.45 o                         
  -1  -9   1         28.91         24.83         0.96 o                         
   0  -9   1          1.92          1.31         0.52 o                         
   1  -9   1        137.35        142.15         2.50 o                         
   2  -9   1        166.89        173.10         2.79 o                         
   3  -9   1        174.41        169.51         3.02 o                         
   4  -9   1          3.42          3.53         0.53 o                         
   5  -9   1          1.20          1.53         0.56 o                         
  -8  -8   1         44.78         42.97         1.78 o                         
  -7  -8   1        115.72        121.16         2.12 o                         
  -6  -8   1         10.51         13.43         1.09 o                         
  -5  -8   1         88.81         97.17         1.95 o                         
  -4  -8   1         20.49         17.14         1.06 o                         
  -3  -8   1          2.04          0.78         0.56 o                         
  -2  -8   1        276.72        286.91         3.76 o                         
  -1  -8   1        177.08        174.55         2.46 o                         
   0  -8   1          0.89          0.47         0.50 o                         
   1  -8   1         28.95         23.41         1.02 o                         
   2  -8   1         20.43         22.38         1.02 o                         
   3  -8   1         92.78         85.22         3.43 o                         
   4  -8   1        283.96        288.47         5.61 o                         
   5  -8   1          8.94          5.58         0.90 o                         
   6  -8   1         48.17         50.62         2.08 o                         
  -8  -7   1         24.15         25.24         1.03 o                         
  -7  -7   1        134.61        136.18         2.60 o                         
  -6  -7   1         66.97         63.04         2.45 o                         
  -5  -7   1        267.51        263.95         3.65 o                         
  -4  -7   1        200.80        189.28         2.92 o                         
  -3  -7   1         18.12         20.88         0.94 o                         
  -2  -7   1        225.90        198.97         2.63 o                         
  -1  -7   1        185.99        193.44         2.48 o                         
   0  -7   1        124.51        110.31         1.73 o                         
   1  -7   1        117.03        102.27         1.69 o                         
   2  -7   1        336.22        352.26         4.53 o                         
   3  -7   1        179.11        177.65         2.72 o                         
   4  -7   1          5.69          5.16         0.66 o                         
   5  -7   1         47.62         49.79         1.28 o                         
   6  -7   1         54.58         53.86         1.36 o                         
   7  -7   1         30.54         30.67         1.08 o                         
  -9  -6   1          1.07          1.69         0.86 o                         
  -8  -6   1          4.17          3.54         0.64 o                         
  -7  -6   1          2.43          2.68         0.66 o                         
  -6  -6   1         19.43         15.84         1.00 o                         
  -5  -6   1         91.97         84.99         1.72 o                         
  -4  -6   1          0.96          0.56         0.52 o                         
  -3  -6   1         55.05         60.44         1.34 o                         
  -2  -6   1         27.81         29.10         0.91 o                         
  -1  -6   1        144.96        178.30         2.36 o                         
   0  -6   1          3.76          2.68         0.49 o                         
   1  -6   1          0.19          1.25         0.50 o                         
   2  -6   1        415.91        435.08         5.62 o                         
   3  -6   1        174.65        171.62         2.52 o                         
   4  -6   1         71.40         73.87         1.50 o                         
   5  -6   1         39.39         36.79         1.31 o                         
   6  -6   1         31.83         33.37         1.28 o                         
   7  -6   1         13.96         14.35         0.94 o                         
   8  -6   1         74.18         80.44         2.49 o                         
  -9  -5   1         30.66         28.55         1.17 o                         
  -8  -5   1         27.95         26.44         1.76 o                         
  -7  -5   1        181.46        187.08         3.05 o                         
  -6  -5   1         29.65         32.29         1.17 o                         
  -5  -5   1         76.14         88.13         1.73 o                         
  -4  -5   1        671.71        707.47         8.49 o                         
  -3  -5   1         23.56         22.70         0.89 o                         
  -2  -5   1          0.50          1.15         0.45 o                         
  -1  -5   1         14.69          3.80         0.41 o                         
   0  -5   1        184.25        201.02         2.68 o                         
   1  -5   1        169.29        190.77         2.45 o                         
   2  -5   1         34.82         27.33         1.07 o                         
   3  -5   1         27.07         23.80         0.95 o                         
   4  -5   1          4.73          4.87         0.75 o                         
   5  -5   1          1.64          2.63         0.61 o                         
   6  -5   1        391.80        381.02         5.50 o                         
   7  -5   1        350.59        368.04         7.11 o                         
   8  -5   1          4.11          3.70         0.68 o                         
   9  -5   1         47.85         43.32         1.92 o                         
 -10  -4   1          1.44          1.36         0.82 o                         
  -9  -4   1         54.01         56.03         1.73 o                         
  -8  -4   1         40.64         46.82         1.94 o                         
  -7  -4   1        174.30        170.97         3.12 o                         
  -6  -4   1          0.33          0.52         0.60 o                         
  -5  -4   1        571.29        594.79         7.51 o                         
  -4  -4   1       1702.84       1583.62        18.41 o                         
  -3  -4   1        356.28        359.22         4.89 o                         
  -2  -4   1       1403.94       1492.58        16.70 o                         
  -1  -4   1        435.33        556.05         6.59 o                         
   0  -4   1        129.98        168.08         2.25 o                         
   1  -4   1         18.13         12.68         0.54 o                         
   2  -4   1         35.35         27.36         0.71 o                         
   3  -4   1         32.80         30.79         0.89 o                         
   4  -4   1          1.40          3.60         0.57 o                         
   5  -4   1         87.76         85.48         1.72 o                         
   6  -4   1        325.90        342.82         4.66 o                         
   7  -4   1       1287.52       1239.45        18.20 o                         
   8  -4   1         12.06         14.43         1.23 o                         
   9  -4   1          9.68          7.05         1.17 o                         
 -10  -3   1         41.97         50.52         1.78 o                         
  -9  -3   1         47.83         45.37         1.91 o                         
  -8  -3   1        509.52        487.29         7.15 o                         
  -7  -3   1        405.17        394.31         5.46 o                         
  -6  -3   1        164.20        152.74         2.41 o                         
  -5  -3   1          0.30          0.59         0.60 o                         
  -4  -3   1        792.89        827.20         9.44 o                         
  -3  -3   1        364.45        364.69         4.57 o                         
  -2  -3   1          2.50          4.26         0.36 o                         
  -1  -3   1        425.66        451.15         5.99 o                         
   0  -3   1       1268.41       1276.16        15.90 o                         
   1  -3   1        595.56        624.35         8.60 o                         
   2  -3   1        371.42        376.42         4.65 o                         
   3  -3   1        191.64        173.99         2.66 o                         
   4  -3   1          6.22          7.17         0.62 o                         
   5  -3   1         64.89         60.08         1.30 o                         
   6  -3   1       1843.91       1776.00        20.69 o                         
   7  -3   1        105.29        100.91         1.92 o                         
   8  -3   1         11.30          8.80         1.50 o                         
   9  -3   1         13.53         15.97         1.70 o                         
  10  -3   1         41.38         43.49         1.96 o                         
 -10  -2   1        336.85        327.55        11.48 o                         
  -9  -2   1          0.42          1.51         0.62 o                         
  -8  -2   1          0.31          1.52         0.66 o                         
  -7  -2   1        466.08        458.63         6.01 o                         
  -6  -2   1        398.05        387.58         5.60 o                         
  -5  -2   1         54.79         48.41         1.62 o                         
  -4  -2   1        104.31         97.09         1.74 o                         
  -3  -2   1        136.67        163.78         2.25 o                         
  -2  -2   1          5.12          4.57         0.36 o                         
  -1  -2   1       4308.61       4476.37        53.42 o                         
   0  -2   1      25649.88      23617.00       584.00 o                         
   1  -2   1       6714.71       6979.16        90.31 o                         
   2  -2   1          9.17          5.75         0.28 o                         
   3  -2   1         67.91         92.13         1.41 o                         
   4  -2   1         97.28         97.11         1.72 o                         
   5  -2   1        195.84        169.22         2.31 o                         
   6  -2   1        646.29        594.44         7.26 o                         
   7  -2   1         93.14         91.35         1.78 o                         
   8  -2   1         82.84         71.47         1.79 o                         
   9  -2   1          8.57          9.64         1.93 o                         
  10  -2   1        203.57        220.44         4.38 o                         
 -10  -1   1        187.62        203.34         4.12 o                         
  -9  -1   1         56.03         57.10         1.88 o                         
  -8  -1   1         29.46         24.62         1.49 o                         
  -7  -1   1        553.83        535.39         6.63 o                         
  -6  -1   1        428.65        421.00         5.13 o                         
  -5  -1   1        177.98        202.54         2.70 o                         
  -4  -1   1        195.80        182.97         2.76 o                         
  -3  -1   1         90.00         76.59         1.19 o                         
  -2  -1   1       1186.15       1132.07        14.06 o                         
  -1  -1   1         33.99         36.55         0.66 o                         
   0  -1   1         73.03         67.01         1.24 o                         
   1  -1   1       2329.55       2190.31        29.76 o                         
   2  -1   1        609.73        650.39         8.47 o                         
   3  -1   1         46.32         34.65         0.66 o                         
   4  -1   1          1.06          3.70         0.40 o                         
   5  -1   1        115.30        109.08         1.83 o                         
   6  -1   1        199.37        197.48         2.72 o                         
   7  -1   1        760.48        728.68         8.82 o                         
   8  -1   1        156.52        159.11         2.83 o                         
   9  -1   1        100.39        101.01         2.90 o                         
  10  -1   1         13.40         17.95         1.28 o                         
 -10   0   1          0.78          0.78         0.64 o                         
  -9   0   1          1.97          0.83         0.66 o                         
  -8   0   1         19.91         21.81         1.35 o                         
  -7   0   1        321.06        310.51         4.12 o                         
  -6   0   1        962.39        950.64        10.54 o                         
  -5   0   1        168.68        161.51         2.18 o                         
  -4   0   1       1784.31       1836.33        25.07 o                         
  -3   0   1        464.27        509.35         7.12 o                         
  -2   0   1       1902.96       1931.90        30.67 o                         
  -1   0   1       2407.00       2372.58        36.15 o                         
   0   0   1        522.84        586.37        22.42 o                         
   1   0   1       4933.67       4768.02        83.53 o                         
   2   0   1        417.21        470.14         6.84 o                         
   3   0   1         52.80         71.80         1.16 o                         
   4   0   1        407.16        414.64         5.33 o                         
   5   0   1        533.75        535.40         6.38 o                         
   6   0   1        669.33        633.89         7.07 o                         
   7   0   1        157.94        163.21         2.39 o                         
   8   0   1          3.33          2.91         0.70 o                         
   9   0   1         21.32         13.97         2.34 o                         
  10   0   1         99.52        104.83         2.52 o                         
  11   0   1        274.61        285.48        16.69 o                         
 -10   1   1         14.16         22.19         1.50 o                         
  -9   1   1         53.16         52.75         1.68 o                         
  -8   1   1         20.43         19.66         1.28 o                         
  -7   1   1          5.99          4.25         0.70 o                         
  -6   1   1         62.60         59.55         1.72 o                         
  -5   1   1        193.69        155.28         2.09 o                         
  -4   1   1        304.26        409.90         5.32 o                         
  -3   1   1        620.80        687.71         9.49 o                         
  -2   1   1        207.48        168.98         2.66 o                         
  -1   1   1       1046.43        970.48        13.94 o                         
   0   1   1        130.23        136.90         3.88 o                         
   1   1   1         73.21         65.00         0.79 o                         
   2   1   1         45.59         50.97         0.74 o                         
   3   1   1          3.59          8.42         0.31 o                         
   4   1   1         39.27         43.03         0.77 o                         
   5   1   1          1.81          8.59         0.56 o                         
   6   1   1        549.28        561.24         5.99 o                         
   7   1   1        539.06        510.91         6.09 o                         
   8   1   1         36.11         37.31         1.42 o                         
   9   1   1         22.01         18.45         2.17 o                         
  10   1   1        159.07        174.35         3.40 o                         
  11   1   1         96.50         84.93         2.86 o                         
 -10   2   1        164.99        177.90         6.24 o                         
  -9   2   1         53.97         53.80         1.62 o                         
  -8   2   1        160.70        162.57         4.13 o                         
  -7   2   1        553.49        536.37         6.90 o                         
  -6   2   1        511.22        500.77         5.99 o                         
  -5   2   1          6.68          3.65         0.52 o                         
  -4   2   1        147.01        173.64         2.47 o                         
  -3   2   1        173.19        279.83         3.53 o                         
  -2   2   1         62.66         68.46         1.12 o                         
  -1   2   1        136.66        145.20         1.85 o                         
   0   2   1       3351.99       3380.56        43.93 o                         
   1   2   1       2607.35       2687.08        34.99 o                         
   2   2   1        166.16        155.97         1.92 o                         
   3   2   1        347.05        379.07         4.20 o                         
   4   2   1       3123.94       3262.04        35.00 o                         
   5   2   1         23.85         22.83         0.71 o                         
   6   2   1        106.09        101.51         1.48 o                         
   7   2   1        205.09        195.81         2.79 o                         
   8   2   1         13.59         18.87         1.21 o                         
   9   2   1         71.15         63.71         3.23 o                         
  10   2   1         23.76         29.36         1.31 o                         
  11   2   1         24.20         23.03         2.98 o                         
 -10   3   1         22.06         31.89         1.50 o                         
  -9   3   1          4.69          7.32         1.65 o                         
  -8   3   1         12.85         14.59         1.40 o                         
  -7   3   1        564.19        555.07         7.75 o                         
  -6   3   1        560.17        523.32         6.73 o                         
  -5   3   1         52.55         65.72         1.21 o                         
  -4   3   1          7.99         16.07         0.65 o                         
  -3   3   1          7.50         22.94         0.64 o                         
  -2   3   1         17.48         15.48         0.47 o                         
  -1   3   1        281.06        290.29         3.23 o                         
   0   3   1       2112.24       2147.71        31.88 o                         
   1   3   1       2123.37       2315.88        31.15 o                         
   2   3   1       1101.95       1088.96        12.57 o                         
   3   3   1        936.31        946.21        10.61 o                         
   4   3   1       2804.14       2776.53        29.85 o                         
   5   3   1         85.94         89.39         1.25 o                         
   6   3   1        174.72        195.53         2.56 o                         
   7   3   1         17.76         30.55         1.30 o                         
   8   3   1         64.81         63.34         1.81 o                         
   9   3   1        197.65        179.08         5.79 o                         
  10   3   1         70.61         64.93         1.61 o                         
  11   3   1        138.76        124.66         4.59 o                         
  -9   4   1        191.51        212.93         5.91 o                         
  -8   4   1         19.08         21.41         1.33 o                         
  -7   4   1        165.64        161.34         2.86 o                         
  -6   4   1          0.29          1.60         0.64 o                         
  -5   4   1        252.94        234.16         3.11 o                         
  -4   4   1         52.39         57.83         1.24 o                         
  -3   4   1       1161.57       1231.57        13.40 o                         
  -2   4   1        719.19        816.12         8.93 o                         
  -1   4   1         14.65         14.36         0.44 o                         
   0   4   1          0.39          3.15         0.26 o                         
   1   4   1        775.66        800.67         8.73 o                         
   2   4   1         72.71        102.82         1.32 o                         
   3   4   1          1.69          0.79         0.26 o                         
   4   4   1       1452.83       1455.37        15.80 o                         
   5   4   1         33.79         27.20         0.88 o                         
   6   4   1          8.72         11.52         0.84 o                         
   7   4   1        928.26        882.01        11.39 o                         
   8   4   1         26.17         29.14         1.37 o                         
   9   4   1        260.58        237.96         4.26 o                         
  10   4   1          2.70          2.77         0.61 o                         
  -9   5   1         17.33         22.87         1.76 o                         
  -8   5   1          8.59         10.47         1.23 o                         
  -7   5   1          0.71          1.08         0.61 o                         
  -6   5   1         54.96         58.43         1.67 o                         
  -5   5   1        306.87        293.01         3.79 o                         
  -4   5   1        181.02        181.91         2.51 o                         
  -3   5   1       1340.80       1321.80        14.03 o                         
  -2   5   1       1575.70       1621.81        16.59 o                         
  -1   5   1         10.16          3.76         0.51 o                         
   0   5   1         71.26         73.11         1.11 o                         
   1   5   1        801.43        828.14         9.69 o                         
   2   5   1       1198.87       1078.99        14.20 o                         
   3   5   1        689.64        711.55         7.46 o                         
   4   5   1        167.78        134.46         1.80 o                         
   5   5   1        634.38        704.68         7.69 o                         
   6   5   1          0.27          0.54         0.57 o                         
   7   5   1         43.75         40.09         1.40 o                         
   8   5   1        135.87        136.90         2.83 o                         
   9   5   1        202.45        217.45         4.82 o                         
  10   5   1         33.85         32.84         1.33 o                         
  -8   6   1          5.13          4.49         1.16 o                         
  -7   6   1         47.63         49.51         1.70 o                         
  -6   6   1        114.03        114.25         3.21 o                         
  -5   6   1         21.97         27.69         1.47 o                         
  -4   6   1        442.44        454.26         5.90 o                         
  -3   6   1         26.73         37.41         1.10 o                         
  -2   6   1          0.06          0.56         0.59 o                         
  -1   6   1         77.30         79.08         1.38 o                         
   0   6   1        601.65        604.60         6.48 o                         
   1   6   1        266.58        237.58         2.69 o                         
   2   6   1          4.65          6.42         0.57 o                         
   3   6   1         50.84         44.10         1.22 o                         
   4   6   1        135.67        157.84         2.02 o                         
   5   6   1        531.46        517.00         5.79 o                         
   6   6   1        223.09        220.49         3.32 o                         
   7   6   1          6.30          6.82         0.71 o                         
   8   6   1        137.14        137.36         2.98 o                         
   9   6   1         42.39         47.68         1.58 o                         
  10   6   1         69.35         61.73         2.20 o                         
  -7   7   1         23.15         22.48         1.23 o                         
  -6   7   1         48.62         49.57         1.57 o                         
  -5   7   1         30.95         30.26         1.78 o                         
  -4   7   1        170.96        164.05         2.85 o                         
  -3   7   1          3.07          1.37         0.59 o                         
  -2   7   1         98.51        105.99         1.69 o                         
  -1   7   1        156.21        122.87         1.87 o                         
   0   7   1         60.25         44.95         1.16 o                         
   1   7   1        530.24        526.42         6.04 o                         
   2   7   1        133.22        111.88         1.79 o                         
   3   7   1        214.10        225.27         2.70 o                         
   4   7   1        134.55        142.01         1.92 o                         
   5   7   1         14.78         15.03         0.83 o                         
   6   7   1         33.33         38.93         1.26 o                         
   7   7   1         56.14         46.27         1.66 o                         
   8   7   1         34.94         34.17         1.20 o                         
   9   7   1         33.04         34.17         1.56 o                         
  -6   8   1        175.50        185.23         3.72 o                         
  -5   8   1         42.01         39.16         1.37 o                         
  -4   8   1         36.10         41.34         1.40 o                         
  -3   8   1         83.80         79.72         1.95 o                         
  -2   8   1        184.31        187.35         3.04 o                         
  -1   8   1        171.58        192.15         2.79 o                         
   0   8   1         43.74         34.10         1.09 o                         
   1   8   1        190.84        180.29         2.52 o                         
   2   8   1        102.13        109.35         1.76 o                         
   3   8   1         44.71         44.23         1.22 o                         
   4   8   1          7.76          6.79         0.82 o                         
   5   8   1         97.20         93.94         1.85 o                         
   6   8   1        207.14        198.06         4.26 o                         
   7   8   1          0.04         -0.09         0.54 o                         
   8   8   1          1.98          3.19         0.68 o                         
   9   8   1          0.61          1.30         0.83 o                         
  -5   9   1         21.82         24.70         1.31 o                         
  -4   9   1         44.38         49.59         1.53 o                         
  -3   9   1         94.82         94.22         1.99 o                         
  -2   9   1         82.11         82.46         3.82 o                         
  -1   9   1          3.54          3.47         0.73 o                         
   0   9   1         40.81         42.71         1.22 o                         
   1   9   1        160.31        155.02         2.28 o                         
   2   9   1          5.43          7.60         0.86 o                         
   3   9   1         86.29         81.90         1.62 o                         
   4   9   1         78.22         76.76         1.92 o                         
   5   9   1         87.51         86.76         2.12 o                         
   6   9   1        342.79        362.92         5.99 o                         
   7   9   1        356.10        355.26         6.64 o                         
   8   9   1         10.75         13.02         1.12 o                         
  -4  10   1         69.71         66.87         1.76 o                         
  -3  10   1         33.02         36.60         1.27 o                         
  -2  10   1         52.27         51.24         1.32 o                         
  -1  10   1         92.32         97.87         2.00 o                         
   0  10   1         62.44         65.11         1.44 o                         
   1  10   1        114.18        109.67         2.00 o                         
   2  10   1         18.83         23.98         1.14 o                         
   3  10   1         65.60         67.02         1.66 o                         
   4  10   1         34.35         38.32         1.38 o                         
   5  10   1         15.67         16.02         1.07 o                         
   6  10   1        197.28        198.00         4.26 o                         
   7  10   1        116.72        108.24         2.74 o                         
  -2  11   1          0.23          0.69         0.51 o                         
  -1  11   1         44.33         51.07         1.59 o                         
   0  11   1        127.69        131.77         2.38 o                         
   1  11   1         21.35         21.66         1.01 o                         
   2  11   1         96.29         86.94         2.01 o                         
   3  11   1          9.35          8.91         0.81 o                         
   4  11   1        307.89        304.19         5.81 o                         
   5  11   1         52.85         52.25         1.45 o                         
  -4 -10   2         30.25         27.64         1.41 o                         
  -3 -10   2         41.28         38.11         2.88 o                         
  -2 -10   2         16.25         16.20         1.41 o                         
  -1 -10   2        115.31        114.81         2.67 o                         
   0 -10   2         11.38         10.31         1.29 o                         
   1 -10   2         11.60         12.65         1.16 o                         
   2 -10   2         48.24         43.34         4.14 o                         
  -6  -9   2         22.16         23.72         2.67 o                         
  -5  -9   2        131.87        128.45         3.71 o                         
  -4  -9   2         87.92         94.28         2.18 o                         
  -3  -9   2         81.88         83.58         1.78 o                         
  -2  -9   2          4.23          1.92         0.54 o                         
  -1  -9   2         13.43         14.45         0.83 o                         
   0  -9   2        319.66        328.71         4.44 o                         
   1  -9   2         26.32         22.42         0.85 o                         
   2  -9   2        146.19        146.65         2.54 o                         
   3  -9   2        105.90        114.43         2.18 o                         
   4  -9   2          4.39          4.98         1.51 o                         
  -7  -8   2         10.18         13.61         1.14 o                         
  -6  -8   2         33.09         31.15         1.13 o                         
  -5  -8   2         45.68         52.72         1.25 o                         
  -4  -8   2          0.67          0.74         0.54 o                         
  -3  -8   2         18.06         21.18         1.14 o                         
  -2  -8   2        157.79        178.96         2.71 o                         
  -1  -8   2          1.85          1.33         0.55 o                         
   0  -8   2         28.92         31.04         1.01 o                         
   1  -8   2         15.88         17.78         0.96 o                         
   2  -8   2        126.60        127.89         2.30 o                         
   3  -8   2        191.08        196.76         2.77 o                         
   4  -8   2         68.06         74.06         1.55 o                         
   5  -8   2          1.78          2.13         0.47 o                         
   6  -8   2         16.60         16.33         1.24 o                         
  -8  -7   2         22.89         21.92         1.06 o                         
  -7  -7   2        206.40        216.44         3.67 o                         
  -6  -7   2         36.04         32.79         1.30 o                         
  -5  -7   2         39.57         42.60         1.53 o                         
  -4  -7   2        302.32        292.66         4.29 o                         
  -3  -7   2         80.14         77.57         1.65 o                         
  -2  -7   2          6.03          3.23         0.55 o                         
  -1  -7   2         14.00         16.98         0.89 o                         
   0  -7   2         10.19          9.20         0.67 o                         
   1  -7   2         24.01         28.57         1.32 o                         
   2  -7   2          3.94          5.72         0.63 o                         
   3  -7   2        116.37        118.12         2.38 o                         
   4  -7   2         22.79         24.31         1.21 o                         
   5  -7   2         37.22         35.36         1.64 o                         
   6  -7   2        280.09        298.68         4.62 o                         
   7  -7   2         67.26         58.72         2.91 o                         
  -8  -6   2         42.56         42.80         1.48 o                         
  -7  -6   2         18.25         19.38         1.01 o                         
  -6  -6   2        107.97        100.92         2.10 o                         
  -5  -6   2         29.86         35.32         1.13 o                         
  -4  -6   2        644.71        646.50         8.13 o                         
  -3  -6   2        348.54        331.36         4.61 o                         
  -2  -6   2        317.52        349.60         4.14 o                         
  -1  -6   2         47.15         44.00         1.16 o                         
   0  -6   2         72.58         68.08         1.43 o                         
   1  -6   2        102.52         92.73         1.90 o                         
   2  -6   2         15.34         15.80         0.88 o                         
   3  -6   2         36.45         34.08         1.10 o                         
   4  -6   2         27.91         31.83         1.13 o                         
   5  -6   2          3.25          3.44         0.56 o                         
   6  -6   2        321.16        326.89         4.71 o                         
   7  -6   2        319.94        337.89         5.89 o                         
   8  -6   2         54.31         48.87         1.75 o                         
  -9  -5   2         32.85         27.18         1.11 o                         
  -8  -5   2        262.83        258.48         4.36 o                         
  -7  -5   2        101.91        109.04         2.54 o                         
  -6  -5   2        112.95        106.40         1.88 o                         
  -5  -5   2         12.54          8.63         0.65 o                         
  -4  -5   2        261.76        225.80         3.20 o                         
  -3  -5   2         91.69         92.25         1.72 o                         
  -2  -5   2         84.40         71.27         1.34 o                         
  -1  -5   2         82.98         79.16         1.40 o                         
   0  -5   2         68.37         67.66         1.31 o                         
   1  -5   2          5.57          9.12         0.82 o                         
   2  -5   2         33.06         35.35         1.05 o                         
   3  -5   2         29.12         15.81         0.91 o                         
   4  -5   2         56.58         54.90         1.28 o                         
   5  -5   2         66.54         59.11         1.38 o                         
   6  -5   2         88.00         85.91         1.71 o                         
   7  -5   2         31.00         33.58         1.26 o                         
   8  -5   2         51.59         58.01         1.52 o                         
   9  -5   2         38.02         30.15         1.99 o                         
  -9  -4   2          5.57          4.81         0.55 o                         
  -8  -4   2         29.94         29.99         1.23 o                         
  -7  -4   2         89.04         86.41         1.87 o                         
  -6  -4   2        689.38        685.70         8.60 o                         
  -5  -4   2        215.06        227.41         3.13 o                         
  -4  -4   2         17.07         30.81         1.01 o                         
  -3  -4   2        100.98        106.10         1.78 o                         
  -2  -4   2          1.14          0.24         0.45 o                         
  -1  -4   2       3947.51       3966.01        45.48 o                         
   0  -4   2       1827.99       1886.13        22.59 o                         
   1  -4   2        603.82        656.30         7.76 o                         
   2  -4   2        364.69        344.39         3.90 o                         
   3  -4   2         58.14         50.42         1.32 o                         
   4  -4   2        163.39        158.72         2.51 o                         
   5  -4   2        134.68        118.96         2.12 o                         
   6  -4   2        497.20        465.06         6.03 o                         
   7  -4   2         45.34         44.78         1.58 o                         
   8  -4   2         65.54         69.25         1.93 o                         
   9  -4   2         16.64         21.01         1.27 o                         
 -10  -3   2        114.79        123.22         3.04 o                         
  -9  -3   2         55.72         57.56         1.58 o                         
  -8  -3   2          8.15          7.88         0.87 o                         
  -7  -3   2        419.61        404.09         5.56 o                         
  -6  -3   2        186.13        192.33         2.67 o                         
  -5  -3   2        162.21        168.58         2.51 o                         
  -4  -3   2         23.19         21.19         0.78 o                         
  -3  -3   2        118.82        119.85         1.84 o                         
  -2  -3   2         13.76         17.79         0.59 o                         
  -1  -3   2        155.67        155.28         2.24 o                         
   0  -3   2         33.04         23.06         0.53 o                         
   1  -3   2         43.35         26.62         0.62 o                         
   2  -3   2       2172.52       2082.13        26.98 o                         
   3  -3   2         10.90         16.97         0.98 o                         
   4  -3   2          0.34          1.56         0.59 o                         
   5  -3   2        202.80        180.37         2.58 o                         
   6  -3   2        744.18        734.98         8.85 o                         
   7  -3   2        590.67        586.49         7.47 o                         
   8  -3   2         19.40         17.89         1.65 o                         
   9  -3   2         22.68         25.92         1.31 o                         
  10  -3   2         22.24         28.05         1.65 o                         
 -10  -2   2         22.82         18.21         1.40 o                         
  -9  -2   2          0.66          0.41         0.68 o                         
  -8  -2   2        206.95        200.87         3.90 o                         
  -7  -2   2        206.67        216.83         3.36 o                         
  -6  -2   2        100.02         88.62         1.72 o                         
  -5  -2   2        401.73        405.08         4.94 o                         
  -4  -2   2        297.76        288.60         4.00 o                         
  -3  -2   2        260.67        275.90         4.47 o                         
  -2  -2   2         69.71         54.02         0.92 o                         
  -1  -2   2       2188.81       2212.44        28.64 o                         
   0  -2   2      12414.20      12653.49       180.89 o                         
   1  -2   2        723.23        721.77         9.41 o                         
   2  -2   2         58.93         59.61         0.99 o                         
   3  -2   2        125.67        110.40         1.85 o                         
   4  -2   2        137.47        129.39         2.19 o                         
   5  -2   2        170.75        145.60         2.34 o                         
   6  -2   2         56.98         57.41         1.51 o                         
   7  -2   2        116.61        114.23         2.07 o                         
   8  -2   2         46.25         46.88         1.40 o                         
   9  -2   2         31.83         29.96         2.12 o                         
  10  -2   2        175.68        207.28         6.26 o                         
 -10  -1   2         27.06         30.44         1.76 o                         
  -9  -1   2         37.09         38.00         1.32 o                         
  -8  -1   2         42.02         38.26         1.51 o                         
  -7  -1   2          1.21          3.65         0.66 o                         
  -6  -1   2        305.29        317.04         4.46 o                         
  -5  -1   2        162.17        129.03         2.66 o                         
  -4  -1   2          2.27          1.30         0.47 o                         
  -3  -1   2        113.90         93.88         1.74 o                         
  -2  -1   2        720.61        754.09        11.56 o                         
  -1  -1   2        377.76        433.51         6.29 o                         
   0  -1   2       7972.67       7750.02       135.49 o                         
   1  -1   2          2.22          4.29         0.48 o                         
   2  -1   2       1457.47       1483.97        21.26 o                         
   3  -1   2        434.21        466.26         7.26 o                         
   4  -1   2        139.46        149.22         2.45 o                         
   5  -1   2          1.77          1.03         0.46 o                         
   6  -1   2         41.86         47.88         1.26 o                         
   7  -1   2       1272.33       1259.62        15.41 o                         
   8  -1   2        115.32        108.40         2.10 o                         
   9  -1   2         16.41         14.04         1.17 o                         
  10  -1   2        154.30        168.16         3.83 o                         
 -10   0   2         84.00         99.95         3.68 o                         
  -9   0   2         36.76         36.99         2.53 o                         
  -8   0   2         26.92         22.90         1.70 o                         
  -7   0   2        927.14        906.66        10.84 o                         
  -6   0   2       1754.45       1715.61        20.01 o                         
  -5   0   2          9.52          8.41         0.68 o                         
  -4   0   2        241.87        260.69         4.06 o                         
  -3   0   2        405.11        451.64         6.33 o                         
  -2   0   2        683.73        574.04         8.85 o                         
  -1   0   2       2215.30       2014.41        30.62 o                         
   0   0   2       2785.96       3024.44        96.37 o                         
   1   0   2       1364.86       1508.58        24.58 o                         
   2   0   2        280.44        270.24         4.97 o                         
   3   0   2        514.58        532.90         8.24 o                         
   4   0   2       3254.91       3213.85        46.02 o                         
   5   0   2        757.44        847.48        14.03 o                         
   6   0   2        196.36        194.08         2.88 o                         
   7   0   2        552.66        563.91         6.96 o                         
   8   0   2         89.24         87.77         1.93 o                         
   9   0   2         22.85         19.94         1.67 o                         
  10   0   2         24.77         29.45         1.40 o                         
  11   0   2         37.15         36.03         1.80 o                         
 -10   1   2         14.13         16.66         1.39 o                         
  -9   1   2         23.22         25.82         1.33 o                         
  -8   1   2         25.57         14.81         1.59 o                         
  -7   1   2       1601.25       1488.90        18.14 o                         
  -6   1   2        630.18        631.06         7.49 o                         
  -5   1   2         44.64         56.94         1.31 o                         
  -4   1   2         21.59         36.15         1.04 o                         
  -3   1   2        199.18        196.42         2.74 o                         
  -2   1   2         93.90         94.69         1.44 o                         
  -1   1   2         53.40         67.63         1.00 o                         
   0   1   2        532.73        505.29         6.89 o                         
   1   1   2        427.99        451.32         6.18 o                         
   2   1   2        419.40        460.38         6.66 o                         
   3   1   2         81.83         96.94         1.47 o                         
   4   1   2       2887.95       2883.44        34.33 o                         
   5   1   2        493.08        522.63         7.34 o                         
   6   1   2         22.43         27.94         1.02 o                         
   7   1   2        171.26        178.09         2.53 o                         
   8   1   2         91.91        101.02         1.98 o                         
   9   1   2        278.47        255.80         5.54 o                         
  10   1   2         50.11         43.01         1.59 o                         
  11   1   2         87.95         85.97         3.45 o                         
 -10   2   2          2.10          2.33         0.66 o                         
  -9   2   2        307.30        323.09         6.16 o                         
  -8   2   2        108.05        113.30         3.00 o                         
  -7   2   2        153.77        171.78         3.04 o                         
  -6   2   2        316.85        305.97         4.20 o                         
  -5   2   2         34.83         39.10         1.22 o                         
  -4   2   2        389.00        366.28         4.17 o                         
  -3   2   2        361.53        408.74         5.28 o                         
  -2   2   2        824.66        929.43        12.74 o                         
  -1   2   2        570.13        549.13         7.20 o                         
   0   2   2        160.18        182.49         2.27 o                         
   1   2   2       4427.26       4403.55        54.73 o                         
   2   2   2         52.39         62.63         0.91 o                         
   3   2   2        120.58        126.14         1.59 o                         
   4   2   2       1380.44       1554.71        16.78 o                         
   5   2   2         14.47          8.97         0.56 o                         
   6   2   2          0.59          0.04         0.50 o                         
   7   2   2        549.01        557.37         7.36 o                         
   8   2   2         13.30         15.37         1.34 o                         
   9   2   2         16.13         18.54         1.70 o                         
  10   2   2         24.97         24.49         1.18 o                         
  11   2   2         70.06         66.26         3.32 o                         
  -9   3   2         52.51         55.11         1.69 o                         
  -8   3   2         33.76         35.71         1.48 o                         
  -7   3   2         45.32         39.34         1.51 o                         
  -6   3   2          1.30          1.12         0.72 o                         
  -5   3   2         69.36         69.86         1.37 o                         
  -4   3   2          0.20          1.28         0.57 o                         
  -3   3   2       3312.52       3423.03        40.77 o                         
  -2   3   2       1753.74       1723.17        22.39 o                         
  -1   3   2        384.74        372.47         4.41 o                         
   0   3   2         75.24         55.07         0.78 o                         
   1   3   2       1999.17       2038.15        24.28 o                         
   2   3   2       2870.49       2919.65        34.83 o                         
   3   3   2        928.14        868.49         9.77 o                         
   4   3   2        245.04        284.49         3.26 o                         
   5   3   2        331.47        310.58         3.19 o                         
   6   3   2          2.42          7.72         0.64 o                         
   7   3   2         20.50         27.01         1.13 o                         
   8   3   2        281.05        286.54         4.78 o                         
   9   3   2        330.04        324.33         6.64 o                         
  10   3   2         75.71         79.00         1.82 o                         
  11   3   2          9.60         12.87         2.34 o                         
  -9   4   2         75.98         91.13         2.54 o                         
  -8   4   2          3.57          2.02         0.66 o                         
  -7   4   2         35.41         30.40         1.52 o                         
  -6   4   2        217.77        221.51         3.39 o                         
  -5   4   2        110.14        116.66         1.88 o                         
  -4   4   2        302.97        299.21         3.22 o                         
  -3   4   2        439.62        452.08         4.61 o                         
  -2   4   2        187.07        172.20         2.16 o                         
  -1   4   2         40.93         35.68         0.64 o                         
   0   4   2         46.86         47.08         0.70 o                         
   1   4   2         59.13         64.16         0.95 o                         
   2   4   2        177.65        163.57         1.97 o                         
   3   4   2          3.40          0.07         0.25 o                         
   4   4   2        457.58        414.87         4.56 o                         
   5   4   2        438.33        443.83         4.37 o                         
   6   4   2        445.17        429.05         4.58 o                         
   7   4   2         84.45         75.25         1.71 o                         
   8   4   2         10.76         12.74         1.03 o                         
   9   4   2         82.63         84.55         2.20 o                         
  10   4   2        183.71        184.31         3.28 o                         
  11   4   2         60.70         65.05         4.41 o                         
  -9   5   2          2.73          3.34         1.91 o                         
  -8   5   2        180.14        198.64         3.56 o                         
  -7   5   2         50.55         48.01         1.64 o                         
  -6   5   2          0.08          1.38         0.68 o                         
  -5   5   2        129.25        126.47         2.20 o                         
  -4   5   2        162.38        144.07         2.15 o                         
  -3   5   2        132.89        109.82         1.53 o                         
  -2   5   2        387.61        396.39         4.20 o                         
  -1   5   2         15.70         13.04         0.54 o                         
   0   5   2         26.11         32.09         0.68 o                         
   1   5   2         47.61         19.88         0.57 o                         
   2   5   2       1842.22       2071.13        23.87 o                         
   3   5   2        596.63        549.31         6.15 o                         
   4   5   2        353.65        365.39         3.69 o                         
   5   5   2         67.04         62.60         1.08 o                         
   6   5   2         44.29         50.60         1.39 o                         
   7   5   2        146.17        138.61         2.27 o                         
   8   5   2         20.66         26.74         1.67 o                         
   9   5   2          7.12         10.52         1.10 o                         
  10   5   2          1.12          0.89         0.62 o                         
  -8   6   2          4.29          0.37         0.89 o                         
  -7   6   2         66.58         72.47         2.15 o                         
  -6   6   2        108.31        103.11         4.20 o                         
  -5   6   2         64.34         65.14         1.77 o                         
  -4   6   2         86.75         79.38         1.61 o                         
  -3   6   2        203.63        226.28         3.02 o                         
  -2   6   2         96.41        111.47         1.73 o                         
  -1   6   2        147.17        140.63         1.70 o                         
   0   6   2        491.24        564.01         5.20 o                         
   1   6   2        164.41         92.42         1.21 o                         
   2   6   2         39.17         24.26         0.72 o                         
   3   6   2        890.81        894.38         8.65 o                         
   4   6   2          3.65          2.88         0.48 o                         
   5   6   2        168.28        156.11         2.06 o                         
   6   6   2        112.96        119.95         1.98 o                         
   7   6   2         75.83         67.52         1.81 o                         
   8   6   2          0.59          0.83         0.84 o                         
   9   6   2          4.99          5.26         1.03 o                         
  10   6   2        149.90        148.16         3.36 o                         
  -7   7   2         20.67         18.13         1.29 o                         
  -6   7   2         69.85         67.24         1.78 o                         
  -5   7   2        191.20        194.30         3.81 o                         
  -4   7   2         44.00         42.14         1.92 o                         
  -3   7   2        114.19        101.64         1.82 o                         
  -2   7   2         15.35         18.13         1.00 o                         
  -1   7   2          7.06          3.56         0.60 o                         
   0   7   2        503.74        537.44         5.97 o                         
   1   7   2        567.12        572.35         5.99 o                         
   2   7   2        149.37        164.87         2.12 o                         
   3   7   2          0.33          1.00         0.45 o                         
   4   7   2          3.18          4.93         0.54 o                         
   5   7   2          4.66          6.16         0.65 o                         
   6   7   2        466.90        442.18         6.00 o                         
   7   7   2        690.21        700.99        10.55 o                         
   8   7   2         25.95         23.74         1.30 o                         
   9   7   2          2.84          1.94         0.69 o                         
  10   7   2         23.25         21.90         1.60 o                         
  -6   8   2        236.46        231.09         4.57 o                         
  -5   8   2         48.61         50.01         1.73 o                         
  -4   8   2        401.54        396.16         7.62 o                         
  -3   8   2          3.95          1.64         0.86 o                         
  -2   8   2        292.71        295.96         4.09 o                         
  -1   8   2        101.13         83.76         1.85 o                         
   0   8   2         35.52         42.93         1.10 o                         
   1   8   2        151.67        176.89         2.25 o                         
   2   8   2         49.90         40.17         1.04 o                         
   3   8   2          1.97          1.27         0.50 o                         
   4   8   2        128.21        115.80         1.75 o                         
   5   8   2        101.11         93.01         1.70 o                         
   6   8   2        159.50        161.59         2.70 o                         
   7   8   2        200.69        209.34         3.73 o                         
   8   8   2        159.88        167.93         3.49 o                         
   9   8   2         50.97         55.80         1.91 o                         
  -5   9   2          3.00          2.72         0.58 o                         
  -4   9   2          1.04         -0.03         1.03 o                         
  -3   9   2         15.40         17.76         1.43 o                         
  -2   9   2         16.04         15.72         1.13 o                         
  -1   9   2         57.72         55.49         1.43 o                         
   0   9   2        109.05        119.96         1.98 o                         
   1   9   2         53.38         50.85         1.21 o                         
   2   9   2        196.48        197.13         2.63 o                         
   3   9   2          4.51          2.85         0.74 o                         
   4   9   2        647.64        622.22        10.00 o                         
   5   9   2        325.77        336.18         5.23 o                         
   6   9   2          2.08          1.41         0.64 o                         
   7   9   2          2.52          1.40         0.76 o                         
   8   9   2        112.23        114.28         2.76 o                         
  -4  10   2         19.88         17.02         1.93 o                         
  -3  10   2          0.49          0.65         0.68 o                         
  -2  10   2        108.87        112.38         2.42 o                         
  -1  10   2         67.48         70.91         1.70 o                         
   0  10   2        106.60        101.98         2.18 o                         
   1  10   2        153.31        155.01         2.54 o                         
   2  10   2          4.55          3.71         0.62 o                         
   3  10   2         48.61         49.58         1.44 o                         
   4  10   2          0.99          2.58         0.62 o                         
   5  10   2         24.71         25.87         1.40 o                         
   6  10   2          6.55          4.82         0.82 o                         
   7  10   2         23.88         26.32         1.30 o                         
  -2  11   2         92.53         97.50         4.00 o                         
  -1  11   2         99.62        102.65         2.26 o                         
   0  11   2          2.26          1.21         0.46 o                         
   1  11   2          2.42          1.98         0.49 o                         
   2  11   2         88.39         89.06         1.86 o                         
   3  11   2         12.95         13.34         0.89 o                         
   4  11   2         18.85         21.56         1.23 o                         
   5  11   2         31.72         35.09         1.39 o                         
   6  11   2         20.47         19.84         1.09 o                         
   1  12   2         79.15         75.47         2.38 o                         
   2  12   2          6.68          8.59         1.07 o                         
  -1 -10   3          0.17          1.19         0.95 o                         
  -4  -9   3         79.41         65.86         2.11 o                         
  -3  -9   3         20.97         21.10         1.05 o                         
  -2  -9   3         16.57         14.71         0.91 o                         
  -1  -9   3        123.21        132.08         3.52 o                         
   0  -9   3          7.56          6.21         0.73 o                         
   1  -9   3         23.70         24.08         0.98 o                         
   2  -9   3          8.80          6.68         0.64 o                         
   3  -9   3         19.56         16.74         1.06 o                         
  -6  -8   3         29.75         32.42         1.96 o                         
  -5  -8   3        102.44        105.37         2.20 o                         
  -4  -8   3         87.80         97.17         2.38 o                         
  -3  -8   3         60.70         67.70         1.59 o                         
  -2  -8   3         10.60         12.12         0.85 o                         
  -1  -8   3          0.69          0.92         0.74 o                         
   0  -8   3         12.13         11.71         0.85 o                         
   1  -8   3         12.86         14.75         0.88 o                         
   2  -8   3         79.16         88.20         1.65 o                         
   3  -8   3          0.32          0.04         0.51 o                         
   4  -8   3         33.45         35.30         1.12 o                         
   5  -8   3          0.68          0.88         0.58 o                         
  -7  -7   3         41.97         38.63         1.67 o                         
  -6  -7   3          6.31          5.95         1.19 o                         
  -5  -7   3         10.67         13.52         0.76 o                         
  -4  -7   3          0.42          1.10         0.48 o                         
  -3  -7   3         53.77         51.63         1.39 o                         
  -2  -7   3          1.88          1.22         0.58 o                         
  -1  -7   3          7.50          6.17         0.58 o                         
   0  -7   3          0.53          0.64         0.60 o                         
   1  -7   3         11.27         10.90         0.72 o                         
   2  -7   3         48.64         48.45         1.24 o                         
   3  -7   3          3.72          4.98         0.97 o                         
   4  -7   3         52.49         52.38         1.57 o                         
   5  -7   3        145.26        131.56         2.21 o                         
   6  -7   3          3.40          1.68         0.71 o                         
  -8  -6   3         50.73         50.13         1.81 o                         
  -7  -6   3         86.69         85.57         1.96 o                         
  -6  -6   3        163.64        164.90         2.40 o                         
  -5  -6   3        204.24        210.01         3.79 o                         
  -4  -6   3         82.25         74.86         1.56 o                         
  -3  -6   3          9.37         12.08         0.80 o                         
  -2  -6   3        132.27        129.64         2.08 o                         
  -1  -6   3        931.84        973.22        10.81 o                         
   0  -6   3        717.27        715.27         8.07 o                         
   1  -6   3          8.28          5.14         0.81 o                         
   2  -6   3        117.38        113.60         2.01 o                         
   3  -6   3         18.20         22.58         1.17 o                         
   4  -6   3         16.71         21.93         0.98 o                         
   5  -6   3        146.92        134.66         2.59 o                         
   6  -6   3        116.28        116.60         1.99 o                         
   7  -6   3        267.25        286.67         5.46 o                         
   8  -6   3         41.78         42.11         2.41 o                         
  -8  -5   3        100.60         96.57         2.35 o                         
  -7  -5   3        103.59        106.50         2.33 o                         
  -6  -5   3        276.57        269.53         5.13 o                         
  -5  -5   3        348.91        353.07         4.70 o                         
  -4  -5   3        209.26        208.40         2.95 o                         
  -3  -5   3        102.83        124.34         2.08 o                         
  -2  -5   3         21.90         24.23         1.06 o                         
  -1  -5   3          4.52          6.32         0.68 o                         
   0  -5   3        102.77        129.73         2.08 o                         
   1  -5   3         31.71         27.04         1.19 o                         
   2  -5   3        365.05        350.50         4.76 o                         
   3  -5   3         75.15         85.08         1.59 o                         
   4  -5   3          0.60          1.69         0.54 o                         
   5  -5   3         86.83         84.90         1.65 o                         
   6  -5   3        961.69        939.91        15.78 o                         
   7  -5   3        359.87        359.16         5.58 o                         
   8  -5   3         40.82         47.33         1.69 o                         
  -9  -4   3          2.27          0.51         0.79 o                         
  -8  -4   3        103.24        112.00         2.17 o                         
  -7  -4   3        490.74        498.17         7.19 o                         
  -6  -4   3          2.20          1.51         0.58 o                         
  -5  -4   3        335.97        326.28         4.27 o                         
  -4  -4   3         23.01         20.26         1.04 o                         
  -3  -4   3        147.59        155.81         2.44 o                         
  -2  -4   3          9.94          6.07         0.64 o                         
  -1  -4   3        662.00        735.14         8.73 o                         
   0  -4   3       6060.65       5701.60        61.09 o                         
   1  -4   3       1615.37       1548.01        18.65 o                         
   2  -4   3         30.33         29.61         1.00 o                         
   3  -4   3        106.56         96.92         2.29 o                         
   4  -4   3         46.36         38.68         1.26 o                         
   5  -4   3        249.42        238.48         3.49 o                         
   6  -4   3          6.73         11.58         1.04 o                         
   7  -4   3          9.25          8.83         1.47 o                         
   8  -4   3         96.51         99.64         2.09 o                         
   9  -4   3         17.18         20.71         0.97 o                         
  -9  -3   3         23.66         27.58         1.03 o                         
  -8  -3   3         59.72         61.23         1.53 o                         
  -7  -3   3          8.56         10.78         1.01 o                         
  -6  -3   3         32.37         40.81         1.37 o                         
  -5  -3   3        172.17        160.26         2.47 o                         
  -4  -3   3        175.56        134.49         2.41 o                         
  -3  -3   3         62.93         55.84         1.58 o                         
  -2  -3   3        164.72        164.56         2.68 o                         
  -1  -3   3         17.83         17.66         0.65 o                         
   0  -3   3       3547.60       3519.86        45.53 o                         
   1  -3   3        959.64       1058.91        16.23 o                         
   2  -3   3        339.31        310.73         4.58 o                         
   3  -3   3         50.69         46.88         1.64 o                         
   4  -3   3         34.85         32.55         1.28 o                         
   5  -3   3          0.77         -0.55         0.55 o                         
   6  -3   3        223.14        216.81         3.27 o                         
   7  -3   3        288.03        288.93         4.30 o                         
   8  -3   3        228.35        220.37         5.48 o                         
   9  -3   3         39.03         39.10         1.36 o                         
  10  -3   3        102.30         99.61         2.59 o                         
  -9  -2   3          7.64          8.43         1.59 o                         
  -8  -2   3         11.30          9.44         0.83 o                         
  -7  -2   3        584.87        564.13         7.82 o                         
  -6  -2   3       1360.11       1310.67        15.53 o                         
  -5  -2   3        110.37        118.42         2.03 o                         
  -4  -2   3         57.23         60.29         1.45 o                         
  -3  -2   3         15.51         20.35         1.00 o                         
  -2  -2   3        860.05        803.70        14.57 o                         
  -1  -2   3        629.30        821.43        11.26 o                         
   0  -2   3        350.08        341.40         7.96 o                         
   1  -2   3         60.10         54.14         1.56 o                         
   2  -2   3        129.05        195.23         3.18 o                         
   3  -2   3        105.13         96.33         1.94 o                         
   4  -2   3       1271.03       1253.21        17.27 o                         
   5  -2   3        238.56        241.07         3.28 o                         
   6  -2   3        120.63        122.21         2.06 o                         
   7  -2   3        173.95        182.05         2.75 o                         
   8  -2   3         66.02         63.58         1.72 o                         
   9  -2   3         43.48         41.48         1.49 o                         
  10  -2   3          7.06         13.22         1.36 o                         
  -9  -1   3         23.25         22.84         1.05 o                         
  -8  -1   3         32.40         29.75         1.51 o                         
  -7  -1   3        754.04        718.84         9.80 o                         
  -6  -1   3        789.89        771.92         9.65 o                         
  -5  -1   3          0.67          2.24         0.58 o                         
  -4  -1   3         18.59         23.34         1.00 o                         
  -3  -1   3          4.25          3.16         0.43 o                         
  -2  -1   3        261.13        245.00         3.71 o                         
  -1  -1   3        808.74        848.76        12.22 o                         
   0  -1   3       1594.66       1624.46        49.58 o                         
   1  -1   3         69.51         56.59         2.17 o                         
   2  -1   3        103.22        119.02         2.13 o                         
   3  -1   3         21.02         19.41         0.62 o                         
   4  -1   3        838.45        861.79        13.33 o                         
   5  -1   3        262.64        255.67         3.54 o                         
   6  -1   3        180.97        163.28         2.74 o                         
   7  -1   3         35.99         34.71         1.17 o                         
   8  -1   3          8.94          7.60         1.04 o                         
   9  -1   3         28.42         27.37         1.16 o                         
  10  -1   3        120.66        123.35         2.98 o                         
  -9   0   3        189.22        192.87         3.55 o                         
  -8   0   3        154.79        160.89         2.89 o                         
  -7   0   3          9.52          6.52         0.74 o                         
  -6   0   3        245.67        256.91         3.90 o                         
  -5   0   3         95.49         77.14         1.76 o                         
  -4   0   3          6.51          4.64         0.61 o                         
  -3   0   3        272.30        242.99         3.77 o                         
  -2   0   3        234.72        253.83         3.81 o                         
  -1   0   3        219.50        207.44         3.54 o                         
   0   0   3         85.70         79.22         2.78 o                         
   1   0   3          0.96         -0.05         0.40 o                         
   2   0   3       1012.34        955.73        18.36 o                         
   3   0   3       1019.73       1109.29        18.09 o                         
   4   0   3          9.15         15.65         0.66 o                         
   5   0   3         10.77          6.84         0.68 o                         
   6   0   3        341.84        352.18         4.85 o                         
   7   0   3        167.00        159.79         2.67 o                         
   8   0   3        167.65        164.76         2.69 o                         
   9   0   3          9.03         11.68         2.00 o                         
  10   0   3         32.52         35.41         1.27 o                         
  11   0   3         60.96         54.74         2.06 o                         
  -9   1   3         29.97         28.27         1.51 o                         
  -8   1   3         61.84         66.24         2.07 o                         
  -7   1   3          6.71         11.79         1.06 o                         
  -6   1   3         36.41         34.49         1.28 o                         
  -5   1   3          3.57          4.82         0.79 o                         
  -4   1   3         20.62         26.06         1.00 o                         
  -3   1   3       1912.20       2025.85        26.34 o                         
  -2   1   3        595.09        618.75         8.99 o                         
  -1   1   3        376.93        404.08         5.87 o                         
   0   1   3       1447.06       1450.39        28.10 o                         
   1   1   3         45.72         39.36         1.10 o                         
   2   1   3        210.22        236.50         3.69 o                         
   3   1   3       2663.46       2896.91        47.04 o                         
   4   1   3        808.32        800.74        11.65 o                         
   5   1   3         19.58         20.39         0.87 o                         
   6   1   3         61.75         72.78         1.48 o                         
   7   1   3          2.48          7.87         0.79 o                         
   8   1   3        244.79        247.77         3.56 o                         
   9   1   3        362.75        344.06         5.57 o                         
  10   1   3         35.28         33.35         1.24 o                         
  11   1   3         36.44         35.55         2.00 o                         
  -9   2   3         32.00         36.12         1.38 o                         
  -8   2   3          3.23          2.13         0.63 o                         
  -7   2   3        171.71        147.87         2.58 o                         
  -6   2   3        106.35        115.52         2.05 o                         
  -5   2   3        240.17        222.38         3.83 o                         
  -4   2   3        109.92         93.33         1.94 o                         
  -3   2   3       1994.93       2173.31        33.15 o                         
  -2   2   3          1.98          2.20         0.28 o                         
  -1   2   3        466.75        489.38         6.76 o                         
   0   2   3        447.98        418.31         6.07 o                         
   1   2   3        806.03        827.37        11.91 o                         
   2   2   3        445.94        469.40         5.91 o                         
   3   2   3         32.58         37.61         0.78 o                         
   4   2   3       3671.28       3885.15        46.24 o                         
   5   2   3         28.66         20.18         0.72 o                         
   6   2   3         22.97         22.95         0.88 o                         
   7   2   3       1026.57        976.92        12.04 o                         
   8   2   3         29.49         31.08         1.17 o                         
   9   2   3        177.01        145.17         3.07 o                         
  10   2   3        141.94        148.95         3.06 o                         
  11   2   3        113.85        115.98         2.71 o                         
  -9   3   3         47.96         49.12         2.00 o                         
  -8   3   3         40.94         46.22         1.68 o                         
  -7   3   3         18.24         22.72         1.28 o                         
  -6   3   3          0.18          0.39         0.65 o                         
  -5   3   3        205.31        179.05         2.70 o                         
  -4   3   3        214.03        231.71         3.19 o                         
  -3   3   3        224.96        246.62         3.61 o                         
  -2   3   3       3044.97       3104.82        44.44 o                         
  -1   3   3        421.15        455.74         5.80 o                         
   0   3   3        114.30        112.60         1.58 o                         
   1   3   3        125.02        116.79         1.67 o                         
   2   3   3       4712.14       4787.65        59.63 o                         
   3   3   3        926.38       1001.40        11.60 o                         
   4   3   3        274.17        310.62         3.93 o                         
   5   3   3        704.98        733.96         8.42 o                         
   6   3   3         14.64         10.30         0.77 o                         
   7   3   3        160.72        152.84         2.48 o                         
   8   3   3        270.76        302.69         4.37 o                         
   9   3   3         48.30         39.01         1.82 o                         
  10   3   3         14.11         16.37         1.13 o                         
  11   3   3         17.84         17.86         1.53 o                         
  -9   4   3          0.21          4.82         1.93 o                         
  -8   4   3          5.66          2.71         0.61 o                         
  -7   4   3        146.57        125.46         3.39 o                         
  -6   4   3         20.07         21.39         1.28 o                         
  -5   4   3        286.31        276.67         3.59 o                         
  -4   4   3         58.61         49.49         1.57 o                         
  -3   4   3        984.61       1081.98        11.43 o                         
  -2   4   3         57.70         71.94         1.25 o                         
  -1   4   3         34.76         33.04         0.70 o                         
   0   4   3       1602.13       1580.61        16.53 o                         
   1   4   3        403.44        461.33         5.28 o                         
   2   4   3         70.49         72.89         1.07 o                         
   3   4   3        990.54        947.40        10.68 o                         
   4   4   3          3.05          8.90         0.52 o                         
   5   4   3        622.87        669.10         6.88 o                         
   6   4   3         67.97         43.82         1.20 o                         
   7   4   3          1.92          0.93         0.60 o                         
   8   4   3        116.65         88.33         2.25 o                         
   9   4   3        103.26        124.25         3.50 o                         
  10   4   3         41.12         38.06         1.35 o                         
  11   4   3        205.13        198.53         3.89 o                         
  -8   5   3         20.51         18.37         1.18 o                         
  -7   5   3          3.35          2.78         0.70 o                         
  -6   5   3         69.34         69.40         1.99 o                         
  -5   5   3         41.68         45.87         1.84 o                         
  -4   5   3        527.17        478.02         5.23 o                         
  -3   5   3         35.43         47.08         1.08 o                         
  -2   5   3          0.44          2.97         0.43 o                         
  -1   5   3        152.16        129.45         1.62 o                         
   0   5   3       1513.09       1518.03        15.94 o                         
   1   5   3       3034.54       3064.00        36.50 o                         
   2   5   3        915.00       1030.77        11.60 o                         
   3   5   3        344.62        303.06         3.64 o                         
   4   5   3          6.07         13.98         0.58 o                         
   5   5   3         11.34          4.34         0.52 o                         
   6   5   3        229.26        233.91         2.98 o                         
   7   5   3        519.03        473.23         6.17 o                         
   8   5   3         22.77         19.82         1.15 o                         
   9   5   3         66.84         66.57         1.80 o                         
  10   5   3          3.92          2.73         0.65 o                         
  11   5   3         62.84         55.25         2.18 o                         
  -8   6   3         17.51         14.31         1.41 o                         
  -7   6   3         58.10         62.11         1.90 o                         
  -6   6   3        523.01        512.07         8.36 o                         
  -5   6   3         54.24         48.25         1.77 o                         
  -4   6   3        252.94        228.86         3.16 o                         
  -3   6   3         67.97         75.13         1.38 o                         
  -2   6   3        319.45        273.61         2.99 o                         
  -1   6   3        591.12        599.54         5.66 o                         
   0   6   3         15.18         19.66         0.71 o                         
   1   6   3        162.78        180.03         1.91 o                         
   2   6   3         56.82         61.53         1.00 o                         
   3   6   3        146.50        144.15         1.88 o                         
   4   6   3        135.99        134.86         1.72 o                         
   5   6   3         81.11         59.40         1.40 o                         
   6   6   3          1.55          1.17         0.60 o                         
   7   6   3        142.53        152.88         2.53 o                         
   8   6   3        278.39        269.11         5.53 o                         
   9   6   3         61.88         68.07         1.87 o                         
  10   6   3          9.29         11.01         1.26 o                         
  -7   7   3         31.89         33.56         1.79 o                         
  -6   7   3        272.31        275.69         5.04 o                         
  -5   7   3          2.80          1.76         1.41 o                         
  -4   7   3         78.87         89.33         1.96 o                         
  -3   7   3          1.35          1.96         0.65 o                         
  -2   7   3        129.35        125.22         1.99 o                         
  -1   7   3         42.68         37.68         1.19 o                         
   0   7   3         40.59         39.44         0.93 o                         
   1   7   3        170.07        151.56         1.79 o                         
   2   7   3        213.56        228.68         2.57 o                         
   3   7   3         52.88         38.01         1.02 o                         
   4   7   3        218.47        237.03         2.83 o                         
   5   7   3        577.75        592.73         6.99 o                         
   6   7   3        197.65        193.48         3.04 o                         
   7   7   3         27.38         28.71         1.44 o                         
   8   7   3        143.17        143.29         2.86 o                         
   9   7   3         39.36         43.33         1.50 o                         
  10   7   3         70.84         63.64         2.43 o                         
  -6   8   3          8.88          6.35         1.71 o                         
  -5   8   3          0.64          1.08         0.60 o                         
  -4   8   3          3.73          4.90         1.04 o                         
  -3   8   3         20.04         19.36         1.27 o                         
  -2   8   3         45.30         52.03         1.42 o                         
  -1   8   3         68.60         67.72         1.54 o                         
   0   8   3          0.53          0.96         0.59 o                         
   1   8   3         35.33         23.54         0.93 o                         
   2   8   3          4.79          5.21         0.54 o                         
   3   8   3         11.80          3.64         0.56 o                         
   4   8   3        134.03        142.03         2.15 o                         
   5   8   3         71.79         73.83         1.59 o                         
   6   8   3        178.60        181.91         2.91 o                         
   7   8   3        183.98        185.59         3.39 o                         
   8   8   3          1.31          1.07         0.63 o                         
   9   8   3         24.49         24.90         1.41 o                         
  -5   9   3          0.15          0.52         0.62 o                         
  -4   9   3         64.88         61.93         1.95 o                         
  -3   9   3        102.02         96.66         2.11 o                         
  -2   9   3          9.86         14.31         1.24 o                         
  -1   9   3        200.72        200.39         2.99 o                         
   0   9   3        141.17        134.73         2.18 o                         
   1   9   3         14.25         17.78         1.14 o                         
   2   9   3         14.58         13.76         0.92 o                         
   3   9   3        120.98        119.63         2.22 o                         
   4   9   3         49.72         56.12         1.35 o                         
   5   9   3        136.33        129.32         2.40 o                         
   6   9   3         81.19         76.39         1.70 o                         
   7   9   3         48.89         53.48         1.55 o                         
   8   9   3          2.10          3.25         0.68 o                         
   9   9   3          7.79         13.37         1.17 o                         
  -4  10   3         25.95         24.67         1.67 o                         
  -3  10   3         31.74         40.67         2.18 o                         
  -2  10   3         99.15         99.51         2.18 o                         
  -1  10   3         94.69        101.49         2.01 o                         
   0  10   3        319.74        333.64         4.84 o                         
   1  10   3        158.71        143.72         3.35 o                         
   2  10   3         25.96         26.74         1.70 o                         
   3  10   3         12.33         16.79         2.04 o                         
   4  10   3        120.04        112.82         2.16 o                         
   5  10   3          0.67          1.31         0.60 o                         
   6  10   3         68.07         61.52         1.62 o                         
   7  10   3          1.89          0.94         0.83 o                         
   8  10   3          2.09          4.34         2.50 o                         
  -3  11   3        127.82        111.82         3.17 o                         
  -2  11   3        675.91        617.09        11.22 o                         
  -1  11   3         15.94         15.04         0.99 o                         
   0  11   3         87.23         89.81         2.21 o                         
   1  11   3         46.59         47.58         1.35 o                         
   2  11   3         97.80        107.29         2.24 o                         
   3  11   3        109.86        115.10         2.49 o                         
   4  11   3         14.24         16.73         1.24 o                         
   5  11   3        120.74        119.85         3.40 o                         
   6  11   3         52.65         52.60         2.18 o                         
   0  12   3         46.78         31.87         1.44 o                         
   1  12   3          2.88          2.83         0.80 o                         
   2  12   3          5.74          3.43         0.76 o                         
   3  12   3        112.18        107.54         3.10 o                         
   4  12   3        282.94        258.74         5.84 o                         
  -3  -9   4          0.28         -0.61         1.19 o                         
  -2  -9   4          1.72          7.35         0.86 o                         
  -1  -9   4          0.23          0.80         0.86 o                         
   0  -9   4          0.17          0.07         0.55 o                         
   1  -9   4          0.73          1.31         0.52 o                         
   2  -9   4         37.70         45.47         1.67 o                         
  -5  -8   4         17.22         19.51         1.60 o                         
  -4  -8   4        152.96        161.70         4.54 o                         
  -3  -8   4         20.91         25.46         1.00 o                         
  -2  -8   4        235.42        235.65         4.74 o                         
  -1  -8   4        191.43        191.21         3.84 o                         
   0  -8   4        174.76        188.27         3.50 o                         
   1  -8   4          1.50          0.91         0.56 o                         
   2  -8   4          8.54          8.91         0.81 o                         
   3  -8   4          3.13          1.75         0.56 o                         
   4  -8   4          0.74          0.27         0.74 o                         
  -6  -7   4         22.33         16.57         1.46 o                         
  -5  -7   4         52.60         59.03         1.54 o                         
  -4  -7   4        251.75        244.75         3.94 o                         
  -3  -7   4         99.24        106.61         2.10 o                         
  -2  -7   4          1.28          0.62         0.72 o                         
  -1  -7   4         72.79         76.50         1.83 o                         
   0  -7   4        171.88        175.46         2.85 o                         
   1  -7   4        123.23        127.43         2.58 o                         
   2  -7   4          5.57          8.20         0.70 o                         
   3  -7   4         13.06         13.19         0.92 o                         
   4  -7   4          4.46          5.26         0.63 o                         
   5  -7   4         76.27         70.03         1.66 o                         
   6  -7   4        394.27        347.90         9.57 o                         
  -7  -6   4        151.27        148.11         3.51 o                         
  -6  -6   4         73.17         74.02         2.66 o                         
  -5  -6   4         96.67        100.89         1.91 o                         
  -4  -6   4         70.68         75.07         1.94 o                         
  -3  -6   4        129.25        129.70         2.35 o                         
  -2  -6   4          8.12         11.35         1.27 o                         
  -1  -6   4        738.34        773.78        10.98 o                         
   0  -6   4       1008.92       1002.62        12.84 o                         
   1  -6   4       1071.65       1065.08        14.89 o                         
   2  -6   4          1.05          0.73         0.64 o                         
   3  -6   4         21.97         21.67         1.09 o                         
   4  -6   4         53.26         51.76         2.03 o                         
   5  -6   4        104.35        109.77         1.98 o                         
   6  -6   4          1.59          1.12         0.66 o                         
   7  -6   4         21.18         24.06         1.21 o                         
  -8  -5   4         42.05         38.89         1.34 o                         
  -7  -5   4         52.12         51.75         1.93 o                         
  -6  -5   4          8.49          8.51         0.73 o                         
  -5  -5   4         22.22         19.78         1.09 o                         
  -4  -5   4          0.70          1.41         0.57 o                         
  -3  -5   4         65.67         56.07         1.37 o                         
  -2  -5   4         79.45         87.35         1.92 o                         
  -1  -5   4         57.54         53.27         1.38 o                         
   0  -5   4        748.47        771.78         9.66 o                         
   1  -5   4        296.82        309.53         4.54 o                         
   2  -5   4        197.49        195.46         3.12 o                         
   3  -5   4          0.87          1.40         0.57 o                         
   4  -5   4          4.45          4.09         0.58 o                         
   5  -5   4          0.40          1.73         0.70 o                         
   6  -5   4        481.82        463.65         6.14 o                         
   7  -5   4        118.28        131.77         2.52 o                         
   8  -5   4         28.83         26.75         1.37 o                         
  -8  -4   4         42.89         37.79         1.21 o                         
  -7  -4   4        288.27        294.41         4.61 o                         
  -6  -4   4        468.95        475.15         7.85 o                         
  -5  -4   4         62.68         65.48         1.49 o                         
  -4  -4   4        168.83        162.78         2.52 o                         
  -3  -4   4         34.78         37.91         1.21 o                         
  -2  -4   4        224.16        197.15         2.99 o                         
  -1  -4   4          8.46          3.38         0.75 o                         
   0  -4   4         27.61         32.70         1.08 o                         
   1  -4   4          7.19         10.51         1.25 o                         
   2  -4   4         43.81         38.03         1.30 o                         
   3  -4   4         86.31         86.21         1.78 o                         
   4  -4   4        290.33        270.57         3.64 o                         
   5  -4   4         10.32         11.56         0.89 o                         
   6  -4   4        250.38        225.51         4.61 o                         
   7  -4   4         32.70         34.85         1.40 o                         
   8  -4   4          1.45          0.46         0.60 o                         
   9  -4   4         37.45         39.21         1.83 o                         
  -9  -3   4          1.35          1.43         0.95 o                         
  -8  -3   4          8.42          7.14         0.83 o                         
  -7  -3   4        179.10        172.48         3.00 o                         
  -6  -3   4        147.62        144.73         2.40 o                         
  -5  -3   4         67.64         62.43         1.49 o                         
  -4  -3   4          6.91          7.95         0.71 o                         
  -3  -3   4          1.03          1.40         0.68 o                         
  -2  -3   4         10.32          7.29         0.70 o                         
  -1  -3   4        703.76        827.37        10.59 o                         
   0  -3   4         42.74         35.85         1.21 o                         
   1  -3   4        137.43        140.68         2.41 o                         
   2  -3   4         19.11         22.43         1.17 o                         
   3  -3   4          7.06          6.35         0.79 o                         
   4  -3   4        142.09        132.37         2.54 o                         
   5  -3   4         89.61         82.64         1.85 o                         
   6  -3   4          6.44          9.56         0.75 o                         
   7  -3   4        287.98        274.60         4.13 o                         
   8  -3   4          4.30          3.56         0.60 o                         
   9  -3   4          0.63          0.61         0.49 o                         
  -9  -2   4        151.21        149.72         3.29 o                         
  -8  -2   4         35.86         37.12         1.13 o                         
  -7  -2   4        113.59        114.06         4.11 o                         
  -6  -2   4        131.52        123.89         2.20 o                         
  -5  -2   4        547.08        548.57         7.31 o                         
  -4  -2   4          2.02          2.20         0.57 o                         
  -3  -2   4         28.89         29.11         1.43 o                         
  -2  -2   4        120.34        101.28         1.94 o                         
  -1  -2   4          9.83          2.65         0.68 o                         
   0  -2   4        784.55        841.82        15.22 o                         
   1  -2   4         34.70         33.53         1.27 o                         
   2  -2   4         81.42         98.66         2.07 o                         
   3  -2   4         13.26          8.08         0.67 o                         
   4  -2   4        286.61        270.66         3.85 o                         
   5  -2   4         16.79         21.10         1.22 o                         
   6  -2   4        328.11        304.50         4.13 o                         
   7  -2   4         28.94         32.84         1.19 o                         
   8  -2   4          1.98          2.38         0.84 o                         
   9  -2   4         18.32         19.61         1.08 o                         
  10  -2   4         12.46         16.92         1.31 o                         
  -9  -1   4          7.56          6.92         1.12 o                         
  -8  -1   4         10.29          8.40         0.78 o                         
  -7  -1   4        318.84        322.23         4.90 o                         
  -6  -1   4        122.70        118.10         2.02 o                         
  -5  -1   4         37.23         38.52         1.30 o                         
  -4  -1   4        882.28        900.43        11.11 o                         
  -3  -1   4        209.07        225.27         3.26 o                         
  -2  -1   4        185.86        166.75         2.65 o                         
  -1  -1   4         23.27         19.80         0.79 o                         
   0  -1   4        544.74        555.27        14.18 o                         
   1  -1   4         13.04         11.12         1.14 o                         
   2  -1   4          8.45         12.78         0.77 o                         
   3  -1   4       1149.08       1209.37        21.30 o                         
   4  -1   4       1084.86       1067.67        13.51 o                         
   5  -1   4        158.90        154.63         2.49 o                         
   6  -1   4        267.05        256.13         3.89 o                         
   7  -1   4          4.07          4.93         0.71 o                         
   8  -1   4         54.48         53.73         1.41 o                         
   9  -1   4        382.40        374.95         5.81 o                         
  10  -1   4          0.81          0.49         0.57 o                         
  -9   0   4         85.02         92.85         2.26 o                         
  -8   0   4          0.73          0.56         0.52 o                         
  -7   0   4        542.49        524.75         7.28 o                         
  -6   0   4        290.26        283.40         3.94 o                         
  -5   0   4         10.75         11.00         0.89 o                         
  -4   0   4        767.43        685.33         8.57 o                         
  -3   0   4        325.98        337.95         5.22 o                         
  -2   0   4        398.33        409.65         8.10 o                         
  -1   0   4          3.66          1.88         0.28 o                         
   0   0   4        294.62        271.14        12.16 o                         
   1   0   4          6.90         12.49         1.07 o                         
   2   0   4         88.17        118.37         3.87 o                         
   3   0   4          0.23          1.21         0.45 o                         
   4   0   4       4158.75       4115.42        62.35 o                         
   5   0   4         54.90         58.80         1.51 o                         
   6   0   4          0.73          1.96         0.68 o                         
   7   0   4        380.57        358.70         4.96 o                         
   8   0   4          4.04          4.55         0.63 o                         
   9   0   4        175.55        155.98         2.80 o                         
  10   0   4        137.58        130.68         2.43 o                         
  11   0   4         66.38         73.76         4.37 o                         
  -9   1   4        108.36        115.25         2.74 o                         
  -8   1   4         43.59         47.45         1.46 o                         
  -7   1   4         37.07         33.74         1.27 o                         
  -6   1   4         40.72         44.76         1.32 o                         
  -5   1   4         25.76         20.36         1.17 o                         
  -4   1   4         11.50         19.93         1.19 o                         
  -3   1   4       1623.96       1691.74        18.96 o                         
  -2   1   4       1652.34       1809.15        25.99 o                         
  -1   1   4         16.16         14.79         0.46 o                         
   0   1   4          4.15          2.41         0.41 o                         
   2   1   4       1747.60       1699.05        27.52 o                         
   3   1   4        795.02        771.36        12.64 o                         
   4   1   4        207.12        253.05         4.12 o                         
   5   1   4        201.76        218.88         3.88 o                         
   6   1   4        119.08        115.57         1.98 o                         
   7   1   4        106.43        110.28         1.96 o                         
   8   1   4        440.06        448.42         6.36 o                         
   9   1   4          4.69          3.53         0.79 o                         
  10   1   4          3.03          2.58         0.58 o                         
  11   1   4         16.00         19.95         1.78 o                         
  -9   2   4         13.09         12.63         1.48 o                         
  -8   2   4         11.40         14.41         1.30 o                         
  -7   2   4         45.71         32.67         1.35 o                         
  -6   2   4         27.83         34.25         1.37 o                         
  -5   2   4        410.08        410.91         5.22 o                         
  -4   2   4         59.29         43.98         1.19 o                         
  -3   2   4       1122.74       1053.59        13.40 o                         
  -2   2   4        387.90        423.10         7.09 o                         
  -1   2   4          0.83          3.05         0.40 o                         
   0   2   4        176.80        192.39         3.27 o                         
   1   2   4       1846.70       1925.39        27.57 o                         
   2   2   4        681.96        738.89        12.12 o                         
   3   2   4         44.22         59.22         0.98 o                         
   4   2   4        106.69         86.75         1.53 o                         
   5   2   4        747.10        732.10         8.72 o                         
   6   2   4        174.37        178.93         2.50 o                         
   7   2   4         37.98         45.33         1.27 o                         
   8   2   4         70.31         59.19         1.55 o                         
   9   2   4        242.37        266.54         4.96 o                         
  10   2   4         95.92        102.57         2.25 o                         
  11   2   4        117.36        120.62         3.27 o                         
  -9   3   4        271.18        276.29         5.61 o                         
  -8   3   4        108.95        118.98         2.65 o                         
  -7   3   4         16.95         18.54         2.06 o                         
  -6   3   4          0.84          2.46         0.68 o                         
  -5   3   4         54.48         57.81         1.36 o                         
  -4   3   4        511.86        506.35         6.05 o                         
  -3   3   4          6.55          9.59         0.78 o                         
  -2   3   4          8.13         12.23         0.69 o                         
  -1   3   4         12.42         26.80         0.78 o                         
   0   3   4       1124.45       1271.98        17.37 o                         
   1   3   4       1693.49       1762.91        26.82 o                         
   2   3   4        235.58        239.20         3.14 o                         
   3   3   4         11.54         11.58         0.50 o                         
   4   3   4        324.68        316.29         4.01 o                         
   5   3   4         86.13         99.79         1.45 o                         
   6   3   4        411.05        358.43         4.28 o                         
   7   3   4        201.43        201.52         2.85 o                         
   8   3   4         11.64         15.78         1.06 o                         
   9   3   4        203.66        218.61         3.79 o                         
  10   3   4         16.97         18.14         1.18 o                         
  11   3   4         22.15         22.31         1.54 o                         
  -8   4   4         73.05         83.26         2.32 o                         
  -7   4   4        130.44        141.17         2.85 o                         
  -6   4   4        362.98        302.16         4.19 o                         
  -5   4   4          0.04          1.07         0.72 o                         
  -4   4   4          3.55          4.15         0.63 o                         
  -3   4   4        425.41        396.67         4.80 o                         
  -2   4   4        155.35        142.77         1.93 o                         
  -1   4   4        927.52        932.19        11.74 o                         
   0   4   4        513.56        557.47         7.94 o                         
   1   4   4         90.97        103.14         1.49 o                         
   2   4   4        404.21        456.31         5.65 o                         
   3   4   4         39.07         37.62         0.81 o                         
   4   4   4          2.75          3.93         0.47 o                         
   5   4   4         65.70         64.23         1.21 o                         
   6   4   4          0.54          1.28         0.66 o                         
   7   4   4         22.09         24.46         1.05 o                         
   8   4   4        224.55        239.64         3.61 o                         
   9   4   4         15.79         14.59         1.45 o                         
  10   4   4         42.52         47.05         1.74 o                         
  11   4   4         38.86         36.05         2.58 o                         
  -8   5   4          5.31          3.37         0.70 o                         
  -7   5   4         29.85         32.43         1.45 o                         
  -6   5   4         64.16         78.85         2.67 o                         
  -5   5   4        116.75        120.18         2.23 o                         
  -4   5   4        130.61        128.29         1.97 o                         
  -3   5   4        164.00        170.58         2.91 o                         
  -2   5   4        536.20        528.24         6.34 o                         
  -1   5   4         30.44         25.51         0.76 o                         
   0   5   4        412.02        407.12         5.00 o                         
   1   5   4        172.02        165.76         2.39 o                         
   2   5   4         43.62         68.48         1.23 o                         
   3   5   4        329.96        425.09         5.18 o                         
   4   5   4        391.89        337.74         3.82 o                         
   5   5   4         68.42         69.36         1.29 o                         
   6   5   4        713.14        719.77         8.41 o                         
   7   5   4        672.10        632.64         7.72 o                         
   8   5   4         39.28         27.63         1.32 o                         
   9   5   4          0.20          0.03         0.66 o                         
  10   5   4         59.35         58.32         1.75 o                         
  11   5   4         59.66         47.78         1.99 o                         
  -7   6   4         36.11         41.03         1.49 o                         
  -6   6   4         36.95         38.08         1.50 o                         
  -5   6   4         29.29         29.54         1.60 o                         
  -4   6   4         20.87         18.52         1.28 o                         
  -3   6   4         13.61          8.22         0.75 o                         
  -2   6   4        451.57        453.31         5.48 o                         
  -1   6   4         29.91         33.88         1.11 o                         
   0   6   4          1.56          0.69         0.40 o                         
   1   6   4         81.41         85.34         1.69 o                         
   2   6   4         97.84        122.17         1.65 o                         
   3   6   4         11.55         13.34         0.69 o                         
   4   6   4        422.57        392.25         4.35 o                         
   5   6   4          4.01          9.21         0.78 o                         
   6   6   4        701.19        696.64         8.42 o                         
   7   6   4        625.79        611.87         8.10 o                         
   8   6   4          9.76         10.28         0.89 o                         
   9   6   4          2.04          2.00         0.66 o                         
  10   6   4         12.21         17.04         1.18 o                         
  -7   7   4        189.52        188.93        10.76 o                         
  -6   7   4        207.27        205.37         3.90 o                         
  -5   7   4          0.18         -0.10         0.77 o                         
  -4   7   4        356.33        340.68         5.91 o                         
  -3   7   4         60.26         61.96         1.56 o                         
  -2   7   4         23.10         30.31         1.22 o                         
  -1   7   4        278.01        249.65         3.26 o                         
   0   7   4        192.76        228.78         2.91 o                         
   1   7   4         32.07         38.15         1.01 o                         
   2   7   4        134.67        162.38         2.13 o                         
   3   7   4        113.65        124.66         1.87 o                         
   4   7   4        265.34        279.77         3.34 o                         
   5   7   4        701.58        665.91         7.33 o                         
   6   7   4        413.29        415.77         5.49 o                         
   7   7   4        161.10        157.32         2.74 o                         
   8   7   4         16.16         12.69         1.08 o                         
   9   7   4         99.35        107.77         2.56 o                         
  10   7   4         49.16         54.90         2.63 o                         
  -6   8   4         47.18         45.77         1.68 o                         
  -5   8   4          5.52          6.81         1.43 o                         
  -4   8   4         64.46         58.78         2.00 o                         
  -3   8   4         25.50         25.42         1.43 o                         
  -2   8   4          1.35          1.49         0.83 o                         
  -1   8   4         31.72         37.31         1.21 o                         
   0   8   4        905.84        864.16         9.98 o                         
   1   8   4        362.91        361.37         4.34 o                         
   2   8   4          0.55          0.70         0.52 o                         
   3   8   4        159.76        161.06         2.29 o                         
   4   8   4        978.59        978.37        11.25 o                         
   5   8   4          0.45          1.11         0.62 o                         
   6   8   4        226.71        221.03         3.70 o                         
   7   8   4         22.35         24.31         1.91 o                         
   8   8   4         15.28         17.18         1.19 o                         
   9   8   4         19.37         15.00         1.05 o                         
  -5   9   4          1.56          0.80         0.65 o                         
  -4   9   4         31.14         29.47         1.69 o                         
  -3   9   4        188.11        192.01         3.37 o                         
  -2   9   4       1136.66       1167.44        21.05 o                         
  -1   9   4         19.24         25.90         1.31 o                         
   0   9   4        291.43        301.80         4.32 o                         
   1   9   4         81.66         80.07         1.67 o                         
   2   9   4        263.84        279.88         3.94 o                         
   3   9   4         43.58         39.19         1.26 o                         
   4   9   4         37.12         38.71         1.27 o                         
   5   9   4          2.05          2.56         0.63 o                         
   6   9   4        294.59        288.71         4.72 o                         
   7   9   4         98.01        105.74         2.21 o                         
   8   9   4        287.27        291.71         5.61 o                         
   9   9   4         10.04         14.64         1.26 o                         
  -4  10   4        120.26        117.88         3.57 o                         
  -3  10   4        108.35        115.94         2.52 o                         
  -2  10   4        253.53        259.19         4.21 o                         
  -1  10   4         64.63         62.66         1.59 o                         
   0  10   4         26.32         27.21         1.18 o                         
   1  10   4         14.96         18.55         1.44 o                         
   2  10   4          1.56          1.71         0.77 o                         
   3  10   4        232.70        247.64         4.29 o                         
   4  10   4        170.80        172.97         2.82 o                         
   5  10   4        450.20        444.62         7.24 o                         
   6  10   4        104.50        107.71         2.09 o                         
   7  10   4          1.12          0.44         0.55 o                         
   8  10   4         11.55         14.25         1.28 o                         
  -3  11   4        107.33        101.18         2.94 o                         
  -2  11   4         14.95         16.53         1.28 o                         
  -1  11   4        165.09        170.38         3.29 o                         
   0  11   4          1.52          1.89         0.68 o                         
   1  11   4         90.06         94.35         2.18 o                         
   2  11   4         68.37         64.19         1.71 o                         
   3  11   4        252.56        272.87         4.96 o                         
   4  11   4         81.32         76.80         1.89 o                         
   5  11   4         71.56         69.68         1.70 o                         
   6  11   4          1.71          1.54         0.54 o                         
   7  11   4          8.31          7.55         1.37 o                         
   0  12   4          0.12          2.00         0.79 o                         
   1  12   4         35.70         33.00         1.65 o                         
   2  12   4         74.59         75.48         1.91 o                         
   3  12   4        112.63        102.51         3.72 o                         
   4  12   4        133.65        138.49         3.40 o                         
  -3  -8   5         86.63         78.35         2.86 o                         
  -2  -8   5         15.05         16.47         1.06 o                         
  -1  -8   5        454.65        464.01         8.42 o                         
   0  -8   5        353.05        337.35         6.85 o                         
   1  -8   5        119.89        107.69         2.51 o                         
   2  -8   5         16.54         15.75         0.98 o                         
   3  -8   5          0.79         -0.36         0.84 o                         
  -5  -7   5         85.88         94.40         3.34 o                         
  -4  -7   5          0.57          0.72         0.52 o                         
  -3  -7   5         23.19         26.71         1.35 o                         
  -2  -7   5          4.57          5.47         0.63 o                         
  -1  -7   5         33.20         36.00         2.56 o                         
   0  -7   5        203.87        206.84         3.86 o                         
   1  -7   5         30.16         32.34         1.46 o                         
   2  -7   5        182.04        171.19         3.33 o                         
   3  -7   5         16.09         19.05         0.98 o                         
   4  -7   5          6.98          9.30         0.95 o                         
   5  -7   5         38.15         38.46         1.39 o                         
  -6  -6   5         91.23         86.26         2.37 o                         
  -5  -6   5         55.88         57.76         1.57 o                         
  -4  -6   5          1.44          1.01         0.57 o                         
  -3  -6   5          1.46          3.05         0.82 o                         
  -2  -6   5         21.70         21.93         1.43 o                         
  -1  -6   5         34.94         37.53         1.31 o                         
   0  -6   5        296.46        303.37         4.98 o                         
   1  -6   5         55.16         60.46         1.63 o                         
   2  -6   5         96.76        106.76         2.10 o                         
   3  -6   5        122.62        131.53         2.43 o                         
   4  -6   5         81.81         77.28         2.20 o                         
   5  -6   5          6.81          9.48         0.92 o                         
   6  -6   5         10.29          9.11         1.09 o                         
  -7  -5   5        148.04        146.83         3.17 o                         
  -6  -5   5          1.42          1.67         0.58 o                         
  -5  -5   5          2.86          2.45         1.14 o                         
  -4  -5   5         71.70         80.84         2.41 o                         
  -3  -5   5          2.70          2.52         0.65 o                         
  -2  -5   5          2.31          4.12         0.68 o                         
  -1  -5   5        112.08        120.41         2.37 o                         
   0  -5   5        814.01        832.27        13.09 o                         
   1  -5   5          0.99          2.17         0.74 o                         
   2  -5   5          2.39          0.83         0.64 o                         
   3  -5   5         16.61         16.26         1.00 o                         
   4  -5   5         12.20         15.44         1.04 o                         
   5  -5   5         30.37         33.21         1.13 o                         
   6  -5   5          0.35          0.75         0.54 o                         
   7  -5   5         88.80         80.93         2.75 o                         
   8  -5   5         96.24         95.63         5.01 o                         
  -7  -4   5        126.93        126.80         2.41 o                         
  -6  -4   5        236.03        225.13         3.90 o                         
  -5  -4   5         18.34         23.78         1.70 o                         
  -4  -4   5         22.73         19.25         1.12 o                         
  -3  -4   5         24.94         29.49         1.19 o                         
  -2  -4   5         91.18         88.79         1.91 o                         
  -1  -4   5        123.29        126.11         2.59 o                         
   0  -4   5        404.53        393.06         6.24 o                         
   1  -4   5        211.07        230.41         3.72 o                         
   2  -4   5        553.46        566.04         7.49 o                         
   3  -4   5         72.23         63.66         1.55 o                         
   4  -4   5        287.87        281.33         4.20 o                         
   5  -4   5         33.01         25.41         1.35 o                         
   6  -4   5         62.11         55.20         1.59 o                         
   7  -4   5          0.49          0.57         0.55 o                         
   8  -4   5         14.32         11.78         1.37 o                         
  -8  -3   5          0.43         -0.32         0.89 o                         
  -7  -3   5        378.83        379.00         6.12 o                         
  -6  -3   5        362.36        356.40         5.04 o                         
  -5  -3   5         61.15         63.62         1.54 o                         
  -4  -3   5        478.03        473.99         6.35 o                         
  -3  -3   5        141.31        147.50         2.50 o                         
  -2  -3   5        148.14        141.96         2.50 o                         
  -1  -3   5         26.93         18.50         1.76 o                         
   0  -3   5         37.70         40.46         1.56 o                         
   1  -3   5        147.35        131.25         2.72 o                         
   2  -3   5         81.02         64.59         1.72 o                         
   3  -3   5         47.27         62.15         1.62 o                         
   4  -3   5        832.79        826.42        11.63 o                         
   5  -3   5        160.58        162.45         2.62 o                         
   6  -3   5         24.21         24.70         1.24 o                         
   7  -3   5         22.88         25.02         1.23 o                         
   8  -3   5         57.61         58.68         1.48 o                         
   9  -3   5        129.90        137.19         2.86 o                         
  -8  -2   5          6.37          7.04         0.83 o                         
  -7  -2   5        291.78        296.94         4.46 o                         
  -6  -2   5        703.81        690.28        10.99 o                         
  -5  -2   5         36.57         39.54         1.33 o                         
  -4  -2   5        413.48        381.83         6.26 o                         
  -3  -2   5        154.04        152.21         2.53 o                         
  -2  -2   5         22.32         31.09         1.22 o                         
  -1  -2   5         35.65         25.69         1.22 o                         
   0  -2   5         10.18         18.76         0.94 o                         
   1  -2   5         25.85         24.99         1.32 o                         
   2  -2   5        530.00        495.96         7.14 o                         
   3  -2   5        386.94        354.80         5.56 o                         
   4  -2   5        892.16        877.00        15.93 o                         
   5  -2   5        160.37        152.80         2.47 o                         
   6  -2   5        238.35        219.23         3.48 o                         
   7  -2   5          8.24          7.73         0.77 o                         
   8  -2   5          2.54          2.18         0.59 o                         
   9  -2   5         24.72         22.24         1.19 o                         
  10  -2   5        106.15        103.36         2.68 o                         
  -8  -1   5        130.96        142.80         2.62 o                         
  -7  -1   5         43.08         40.65         1.18 o                         
  -6  -1   5        150.75        157.48         2.54 o                         
  -5  -1   5         56.94         55.31         1.41 o                         
  -4  -1   5         57.63         59.72         1.55 o                         
  -3  -1   5       1613.48       1615.23        21.22 o                         
  -2  -1   5        698.82        717.18        10.73 o                         
  -1  -1   5         13.83         12.06         0.75 o                         
   0  -1   5        178.72        253.80         6.28 o                         
   1  -1   5        174.04        219.16        11.21 o                         
   2  -1   5       1094.09       1065.01        17.70 o                         
   3  -1   5        321.93        291.44         4.67 o                         
   4  -1   5         64.91         80.34         1.62 o                         
   5  -1   5         41.24         38.97         1.32 o                         
   6  -1   5         22.14         19.12         1.10 o                         
   7  -1   5        154.70        143.15         2.51 o                         
   8  -1   5         45.98         52.29         1.57 o                         
   9  -1   5         84.54         88.49         1.72 o                         
  10  -1   5          1.48          2.53         0.72 o                         
  -8   0   5          5.13          2.76         0.49 o                         
  -7   0   5         31.59         30.73         1.19 o                         
  -6   0   5         17.97         18.07         0.95 o                         
  -5   0   5        226.12        234.14         3.48 o                         
  -4   0   5         23.72         26.27         1.19 o                         
  -3   0   5        103.65        109.52         1.90 o                         
  -2   0   5        321.55        278.87         4.52 o                         
  -1   0   5        327.13        370.44         6.98 o                         
   0   0   5         88.01         49.95         2.53 o                         
   1   0   5        129.37        163.36         5.73 o                         
   2   0   5         56.52         72.08         2.98 o                         
   3   0   5        117.50        108.30         3.16 o                         
   4   0   5        368.93        356.62         5.25 o                         
   5   0   5        200.62        176.90         2.82 o                         
   6   0   5         29.62         32.91         1.28 o                         
   7   0   5        192.82        186.07         2.78 o                         
   8   0   5         60.13         64.63         1.46 o                         
   9   0   5        120.93        125.03         2.22 o                         
  10   0   5        216.97        232.15         3.66 o                         
  -8   1   5         20.79         18.46         1.58 o                         
  -7   1   5         73.75         73.60         2.18 o                         
  -6   1   5          0.36          0.06         0.62 o                         
  -5   1   5        401.24        395.09         5.41 o                         
  -4   1   5         50.30         48.71         1.68 o                         
  -3   1   5        165.19        176.65         2.59 o                         
  -2   1   5         46.29         34.15         1.04 o                         
  -1   1   5        330.31        317.88         5.42 o                         
   0   1   5       1054.58       1213.26        26.20 o                         
   1   1   5         11.62         11.38         1.79 o                         
   2   1   5       1215.33       1285.68        27.63 o                         
   3   1   5        171.75        174.84         3.58 o                         
   4   1   5        134.53        128.45         2.88 o                         
   5   1   5          6.98          6.01         0.65 o                         
   6   1   5        241.59        227.02         3.68 o                         
   7   1   5        249.11        222.60         3.24 o                         
   8   1   5          2.93          1.95         0.58 o                         
   9   1   5          0.20          0.94         0.54 o                         
  10   1   5          4.10          3.61         0.67 o                         
  11   1   5         94.77         99.18         7.51 o                         
  -8   2   5         61.64         64.18         1.67 o                         
  -7   2   5        240.00        240.19         4.06 o                         
  -6   2   5        161.64        143.82         2.51 o                         
  -5   2   5          0.23          0.46         0.59 o                         
  -4   2   5        153.21        138.56         2.46 o                         
  -3   2   5        138.57        144.36         2.32 o                         
  -2   2   5        800.25        760.03        10.15 o                         
  -1   2   5         30.54         35.11         0.91 o                         
   0   2   5       1301.38       1259.14        20.47 o                         
   1   2   5        216.11        258.86         4.69 o                         
   2   2   5        719.51        715.29        10.98 o                         
   3   2   5        775.44        783.17        11.39 o                         
   4   2   5        151.95        157.47         3.32 o                         
   5   2   5        345.64        396.84         5.19 o                         
   6   2   5          5.21         10.93         0.80 o                         
   7   2   5         56.13         52.24         1.35 o                         
   8   2   5         80.59         99.15         1.95 o                         
   9   2   5          5.02          6.99         1.27 o                         
  10   2   5          7.07          4.65         0.62 o                         
  11   2   5        147.58        141.66         3.09 o                         
  -8   3   5          3.45          7.55         1.15 o                         
  -7   3   5         72.04         79.27         1.93 o                         
  -6   3   5          0.91          1.31         0.69 o                         
  -5   3   5        126.05        124.75         2.07 o                         
  -4   3   5        694.23        621.57         8.29 o                         
  -3   3   5         70.58         75.15         1.62 o                         
  -2   3   5         21.18         29.36         1.20 o                         
  -1   3   5          2.58          3.27         0.43 o                         
   0   3   5       1161.28       1275.35        18.37 o                         
   1   3   5        784.12        902.82        13.09 o                         
   2   3   5         77.32        107.76         1.73 o                         
   3   3   5        351.98        384.98         5.23 o                         
   4   3   5        989.67       1165.90        13.59 o                         
   5   3   5          1.09          5.17         0.55 o                         
   6   3   5        685.39        689.47         8.11 o                         
   7   3   5        893.67        831.82        10.76 o                         
   8   3   5         92.66         77.14         1.86 o                         
   9   3   5          1.67          1.44         1.02 o                         
  10   3   5         19.67         15.21         0.99 o                         
  11   3   5         64.14         63.42         2.96 o                         
  -8   4   5          0.31         -0.54         0.54 o                         
  -7   4   5         37.30         42.96         1.56 o                         
  -6   4   5        274.09        258.80         3.93 o                         
  -5   4   5          1.61          1.68         0.74 o                         
  -4   4   5        131.62        119.35         2.12 o                         
  -3   4   5         42.65         37.01         1.22 o                         
  -2   4   5        486.58        453.37         5.79 o                         
  -1   4   5         74.62         91.05         1.46 o                         
   0   4   5        117.54        124.83         2.16 o                         
   1   4   5         27.41         22.58         0.70 o                         
   2   4   5       1017.24       1147.68        15.05 o                         
   3   4   5          6.67          9.80         0.66 o                         
   4   4   5        431.22        453.11         6.15 o                         
   5   4   5          4.70          1.65         0.51 o                         
   6   4   5        314.40        282.70         4.55 o                         
   7   4   5        711.71        711.48         8.93 o                         
   8   4   5        179.97        161.12         2.73 o                         
   9   4   5          1.94          3.44         1.03 o                         
  10   4   5         27.75         30.31         1.25 o                         
  11   4   5        172.42        165.13         3.56 o                         
  -8   5   5         10.50          9.34         0.87 o                         
  -7   5   5        106.93         97.68         2.55 o                         
  -6   5   5        648.72        704.79        12.93 o                         
  -5   5   5         11.46         10.12         1.08 o                         
  -4   5   5        453.15        411.10         5.63 o                         
  -3   5   5         23.44         16.57         0.93 o                         
  -2   5   5         11.50         16.63         1.01 o                         
  -1   5   5        349.69        343.48         3.96 o                         
   0   5   5         45.07         34.29         0.90 o                         
   1   5   5        142.72        195.02         3.26 o                         
   2   5   5        116.35        135.53         1.86 o                         
   3   5   5         49.41         70.55         1.17 o                         
   4   5   5        587.98        642.07         7.03 o                         
   5   5   5       1123.77       1144.11        13.01 o                         
   6   5   5        144.31        168.67         2.78 o                         
   7   5   5        186.93        206.62         2.93 o                         
   8   5   5         27.02         22.70         1.31 o                         
   9   5   5        319.17        345.04         5.82 o                         
  10   5   5          5.18          7.22         1.11 o                         
  11   5   5         71.52         77.07         2.07 o                         
  -7   6   5         28.78         29.82         1.27 o                         
  -6   6   5        118.95        110.63         2.56 o                         
  -5   6   5         22.75         11.66         1.33 o                         
  -4   6   5         21.10         17.35         1.25 o                         
  -3   6   5        191.82        163.00         2.51 o                         
  -2   6   5          0.72          1.30         0.52 o                         
  -1   6   5          0.64          1.95         0.51 o                         
   0   6   5        515.15        516.42         5.44 o                         
   1   6   5        415.72        323.84         3.92 o                         
   2   6   5         53.17         61.17         1.29 o                         
   3   6   5        108.97         97.60         1.59 o                         
   4   6   5        371.74        356.70         4.03 o                         
   5   6   5        201.30        217.95         2.79 o                         
   6   6   5         72.82         70.54         1.41 o                         
   7   6   5         32.46         31.15         1.25 o                         
   8   6   5          1.83          1.07         0.65 o                         
   9   6   5          2.75          1.63         0.56 o                         
  10   6   5        277.23        275.06         5.29 o                         
  -7   7   5          1.75          6.92         1.91 o                         
  -6   7   5          5.51          8.03         1.59 o                         
  -5   7   5          3.56          3.08         0.73 o                         
  -4   7   5          3.99          3.08         0.73 o                         
  -3   7   5        559.41        546.88         7.00 o                         
  -2   7   5        461.10        483.33         5.83 o                         
  -1   7   5        243.16        263.14         3.33 o                         
   0   7   5         68.43         62.12         1.33 o                         
   1   7   5        127.43        147.22         2.30 o                         
   2   7   5        440.42        445.24         6.03 o                         
   3   7   5         31.51         19.76         0.79 o                         
   4   7   5         54.85         60.88         1.19 o                         
   5   7   5          0.27          1.75         0.52 o                         
   6   7   5          3.09          4.44         0.89 o                         
   7   7   5         88.53         90.17         1.85 o                         
   8   7   5        141.33        146.70         2.74 o                         
   9   7   5          2.66          2.60         0.69 o                         
  10   7   5         82.96         88.46         2.37 o                         
  -6   8   5         55.90         55.09         2.12 o                         
  -5   8   5         54.77         53.69         1.94 o                         
  -4   8   5         31.30         31.45         1.52 o                         
  -3   8   5         31.33         35.47         1.89 o                         
  -2   8   5        713.25        713.67         9.38 o                         
  -1   8   5        104.65         84.92         1.69 o                         
   0   8   5        143.82        155.86         2.26 o                         
   1   8   5         20.67         22.01         0.96 o                         
   2   8   5         13.94         15.74         0.86 o                         
   3   8   5        632.67        638.57         6.90 o                         
   4   8   5        187.37        189.72         2.59 o                         
   5   8   5        243.84        225.06         3.60 o                         
   6   8   5         17.29         20.47         1.11 o                         
   7   8   5          0.22          1.22         1.01 o                         
   8   8   5          9.81          5.53         1.03 o                         
   9   8   5        237.25        239.02         5.72 o                         
  10   8   5        229.39        220.28         5.87 o                         
  -5   9   5         64.05         62.09         2.19 o                         
  -4   9   5        105.39        115.47         2.68 o                         
  -3   9   5        385.22        401.05         7.05 o                         
  -2   9   5        242.81        261.44         4.26 o                         
  -1   9   5         17.00         15.33         1.02 o                         
   0   9   5         16.86         18.09         1.14 o                         
   1   9   5        150.86        136.07         2.28 o                         
   2   9   5        127.33        138.84         2.27 o                         
   3   9   5        308.12        302.50         4.19 o                         
   4   9   5         60.73         60.17         1.40 o                         
   5   9   5          4.27          4.25         0.68 o                         
   6   9   5          2.55          1.41         0.73 o                         
   7   9   5         30.05         21.84         1.23 o                         
   8   9   5        116.39        121.04         2.71 o                         
   9   9   5         32.75         33.91         1.53 o                         
  -4  10   5          0.08          0.62         1.00 o                         
  -3  10   5          1.54          0.88         0.59 o                         
  -2  10   5         74.99         73.66         1.81 o                         
  -1  10   5         21.51         23.23         1.25 o                         
   0  10   5         84.69         84.56         1.79 o                         
   1  10   5         11.58         12.48         1.16 o                         
   2  10   5         70.62         70.19         2.00 o                         
   3  10   5        353.30        338.99         5.91 o                         
   4  10   5        315.09        318.56         4.66 o                         
   5  10   5        879.19        882.99        12.40 o                         
   6  10   5         62.54         68.34         1.57 o                         
   7  10   5          4.78          3.92         0.61 o                         
   8  10   5        162.69        157.62         3.84 o                         
  -2  11   5          0.04          2.44         0.91 o                         
  -1  11   5        204.82        203.42         3.53 o                         
   0  11   5         22.99         20.88         1.09 o                         
   1  11   5         76.19         79.77         1.73 o                         
   2  11   5         88.54         80.47         1.86 o                         
   3  11   5          2.32          2.09         0.66 o                         
   4  11   5         97.27         93.52         2.12 o                         
   5  11   5         21.36         24.87         1.26 o                         
   6  11   5         90.51         74.35         2.82 o                         
   7  11   5          0.64          0.05         1.26 o                         
   0  12   5         38.29         34.12         6.20 o                         
   1  12   5         28.52         28.59         1.81 o                         
   2  12   5        117.66        112.74         2.99 o                         
   3  12   5          2.61          2.39         0.62 o                         
   4  12   5          6.40          7.79         0.93 o                         
   5  12   5         11.68         11.43         1.51 o                         
  -3  -7   6          0.06          0.41         0.54 o                         
  -2  -7   6          0.68          0.11         0.66 o                         
  -1  -7   6        119.68        117.58         2.58 o                         
   0  -7   6        243.85        228.44         4.82 o                         
   1  -7   6        144.03        147.43         3.32 o                         
   2  -7   6          5.38          5.43         0.89 o                         
   3  -7   6         39.05         39.05         1.43 o                         
   4  -7   6          4.17          2.74         0.73 o                         
  -5  -6   6         31.55         23.87         1.58 o                         
  -4  -6   6         17.83         16.86         1.15 o                         
  -3  -6   6         60.10         63.34         1.66 o                         
  -2  -6   6         36.56         42.13         1.40 o                         
  -1  -6   6         59.14         63.98         2.51 o                         
   0  -6   6        164.61        161.73         3.08 o                         
   1  -6   6        149.64        153.03         3.08 o                         
   2  -6   6         53.81         48.31         1.57 o                         
   3  -6   6          1.22          2.09         1.37 o                         
   4  -6   6        131.48        131.15         2.67 o                         
   5  -6   6         10.47          9.20         0.93 o                         
   6  -6   6          0.56          2.41         1.07 o                         
  -6  -5   6        412.44        386.63         7.66 o                         
  -5  -5   6         13.32          8.47         1.54 o                         
  -4  -5   6         36.01         37.84         1.28 o                         
  -3  -5   6        127.25        121.95         2.32 o                         
  -2  -5   6         61.27         57.14         2.03 o                         
  -1  -5   6         97.65        105.27         2.43 o                         
   0  -5   6         31.18         27.45         1.46 o                         
   1  -5   6          1.89          2.46         1.09 o                         
   2  -5   6         36.47         35.53         1.45 o                         
   3  -5   6          6.88          5.88         1.59 o                         
   4  -5   6        240.21        243.77         3.99 o                         
   5  -5   6         52.69         55.65         2.71 o                         
   6  -5   6          2.46          2.15         0.64 o                         
   7  -5   6          8.28          5.67         0.81 o                         
  -6  -4   6        133.66        133.67         2.76 o                         
  -5  -4   6        198.17        198.88         3.71 o                         
  -4  -4   6         20.97         23.24         1.16 o                         
  -3  -4   6        112.18        111.57         2.55 o                         
  -2  -4   6          2.61          3.65         1.00 o                         
  -1  -4   6          5.12          7.50         1.35 o                         
   0  -4   6          0.41          1.33         0.76 o                         
   1  -4   6         46.70         49.77         1.79 o                         
   2  -4   6        299.91        289.36         4.82 o                         
   3  -4   6        179.02        174.61         3.02 o                         
   4  -4   6        191.87        185.17         3.16 o                         
   5  -4   6         46.31         55.76         2.27 o                         
   6  -4   6        277.82        272.92         4.74 o                         
   7  -4   6         31.06         38.07         1.26 o                         
   8  -4   6         26.00         24.41         1.51 o                         
  -7  -3   6          1.00          0.84         0.87 o                         
  -6  -3   6         37.94         37.39         1.37 o                         
  -5  -3   6         79.54         84.10         1.83 o                         
  -4  -3   6         32.40         30.44         1.28 o                         
  -3  -3   6        284.95        289.31         4.81 o                         
  -2  -3   6        384.96        349.61         5.38 o                         
  -1  -3   6         12.49         20.41         1.28 o                         
   0  -3   6         93.64        101.18         2.33 o                         
   1  -3   6          7.01          7.27         0.86 o                         
   2  -3   6        272.80        295.71         4.79 o                         
   3  -3   6        340.41        336.40         5.69 o                         
   4  -3   6         93.16         91.27         1.97 o                         
   5  -3   6         22.35         23.94         1.26 o                         
   6  -3   6         13.95         16.17         1.12 o                         
   7  -3   6         98.67         98.53         1.91 o                         
   8  -3   6         18.96         21.97         1.31 o                         
   9  -3   6         31.90         28.67         2.43 o                         
  -7  -2   6        142.11        141.51         2.93 o                         
  -6  -2   6         14.95         14.14         1.02 o                         
  -5  -2   6         49.27         59.59         1.70 o                         
  -4  -2   6         19.98         11.27         0.92 o                         
  -3  -2   6         15.76         20.93         2.21 o                         
  -2  -2   6          0.33          0.56         0.71 o                         
  -1  -2   6        162.71        142.93         3.31 o                         
   0  -2   6        299.74        290.83         5.99 o                         
   1  -2   6          9.31         10.23         1.11 o                         
   2  -2   6          6.44         15.06         1.28 o                         
   3  -2   6        196.19        213.15         4.07 o                         
   4  -2   6        719.58        649.53        10.82 o                         
   5  -2   6         68.62         71.11         1.76 o                         
   6  -2   6         22.10         18.55         1.22 o                         
   7  -2   6        276.24        251.37         5.59 o                         
   8  -2   6         19.22         17.59         1.01 o                         
   9  -2   6        214.42        213.78         5.09 o                         
  -8  -1   6          0.90          1.19         0.96 o                         
  -7  -1   6          0.98          1.46         0.54 o                         
  -6  -1   6          0.64          1.46         0.58 o                         
  -5  -1   6        173.62        165.75         2.65 o                         
  -4  -1   6         38.31         37.99         1.41 o                         
  -3  -1   6        222.53        225.89         3.73 o                         
  -2  -1   6        174.95        178.01         3.31 o                         
  -1  -1   6        190.52        199.92         3.80 o                         
   0  -1   6        671.20        661.63        10.62 o                         
   1  -1   6         87.93         84.33         2.75 o                         
   2  -1   6         89.87         76.39         2.37 o                         
   3  -1   6        914.56        879.09        14.74 o                         
   4  -1   6         24.07         27.57         1.32 o                         
   5  -1   6         15.07         13.96         0.92 o                         
   6  -1   6          7.79          4.72         0.98 o                         
   7  -1   6         76.45         80.26         1.68 o                         
   8  -1   6         69.34         70.39         1.55 o                         
   9  -1   6         34.66         31.57         1.22 o                         
  10  -1   6          0.23          3.10         2.86 o                         
  -8   0   6         60.98         63.27         2.48 o                         
  -7   0   6         70.88         70.06         1.97 o                         
  -6   0   6         66.33         61.11         1.36 o                         
  -5   0   6         55.28         61.58         1.46 o                         
  -4   0   6        325.00        332.44         4.51 o                         
  -3   0   6        247.61        239.85         3.68 o                         
  -2   0   6        724.34        744.17        10.11 o                         
  -1   0   6         11.09          9.28         0.93 o                         
   0   0   6        306.37        307.83         5.56 o                         
   1   0   6        242.41        203.56         3.67 o                         
   2   0   6        977.16        896.29        15.05 o                         
   3   0   6         23.23         29.75         1.50 o                         
   4   0   6         64.06         57.10         1.82 o                         
   5   0   6        139.94        151.23         2.67 o                         
   6   0   6         23.01         28.40         1.15 o                         
   7   0   6        112.91        114.64         2.02 o                         
   8   0   6         64.81         74.21         1.84 o                         
   9   0   6          8.25         10.38         0.87 o                         
  10   0   6          1.23          1.61         1.14 o                         
  -8   1   6          3.83         12.23         1.67 o                         
  -7   1   6         32.58         30.55         1.07 o                         
  -6   1   6          0.56          0.01         0.80 o                         
  -5   1   6         65.94         61.87         1.49 o                         
  -4   1   6       1151.52       1122.68        13.26 o                         
  -3   1   6        574.69        639.81         9.16 o                         
  -2   1   6          8.16         12.74         1.24 o                         
  -1   1   6         14.40         10.84         1.12 o                         
   0   1   6        614.13        629.86         9.94 o                         
   1   1   6       1317.69       1356.85        28.80 o                         
   2   1   6          0.47          1.38         0.86 o                         
   3   1   6        641.46        706.58        12.23 o                         
   4   1   6        113.05        114.35         2.45 o                         
   5   1   6        185.06        165.68         2.74 o                         
   6   1   6        589.97        532.11         6.83 o                         
   7   1   6        205.85        204.60         3.13 o                         
   8   1   6        128.65        116.35         2.14 o                         
   9   1   6          5.25          5.47         0.57 o                         
  10   1   6         26.68         27.95         1.19 o                         
  -8   2   6         57.75         70.73         2.04 o                         
  -7   2   6         15.72         14.51         1.35 o                         
  -6   2   6        222.13        211.53         3.69 o                         
  -5   2   6          2.38          1.13         0.59 o                         
  -4   2   6          9.44          9.98         0.80 o                         
  -3   2   6        509.95        478.40         6.43 o                         
  -2   2   6         19.12         16.15         0.91 o                         
  -1   2   6        492.21        527.82         7.95 o                         
   0   2   6         32.54         16.75         0.90 o                         
   1   2   6        270.86        218.44         5.79 o                         
   2   2   6        296.27        344.24         7.93 o                         
   3   2   6          1.53          1.20         0.42 o                         
   4   2   6        242.55        226.08         3.18 o                         
   5   2   6         15.63         17.74         0.98 o                         
   6   2   6        218.13        230.09         3.95 o                         
   7   2   6        295.60        268.10         4.06 o                         
   8   2   6         74.27         66.03         1.63 o                         
   9   2   6        171.64        174.94         3.05 o                         
  10   2   6          1.15          1.58         0.49 o                         
  11   2   6         40.36         36.68         1.69 o                         
  -8   3   6          4.73          3.27         1.34 o                         
  -7   3   6        158.12        153.26         2.99 o                         
  -6   3   6        456.96        471.65         7.50 o                         
  -5   3   6         45.79         50.53         1.65 o                         
  -4   3   6        104.96        103.34         2.18 o                         
  -3   3   6          7.56         15.60         1.19 o                         
  -2   3   6         48.38         44.63         1.41 o                         
  -1   3   6        296.94        278.85         4.73 o                         
   0   3   6        244.24        183.06         4.06 o                         
   1   3   6         38.88         52.05         1.34 o                         
   2   3   6          0.39          1.35         0.40 o                         
   3   3   6        136.21        135.45         2.09 o                         
   4   3   6        656.18        605.07         8.89 o                         
   5   3   6        468.90        512.67         6.30 o                         
   6   3   6          1.97          2.25         0.73 o                         
   7   3   6         21.80         11.62         0.97 o                         
   8   3   6         17.24         26.40         1.20 o                         
   9   3   6        106.50        102.58         2.94 o                         
  10   3   6         63.37         69.90         1.77 o                         
  11   3   6         37.03         38.04         1.42 o                         
  -7   4   6          0.03         -0.57         0.57 o                         
  -6   4   6         63.14         63.77         1.71 o                         
  -5   4   6          8.16         10.45         0.97 o                         
  -4   4   6         40.41         32.52         1.21 o                         
  -3   4   6         34.06         26.16         1.04 o                         
  -2   4   6         29.27         27.19         1.06 o                         
  -1   4   6        104.19         85.39         1.55 o                         
   0   4   6        159.55        154.36         2.25 o                         
   1   4   6          5.69          3.41         0.47 o                         
   2   4   6        406.98        324.91         4.69 o                         
   3   4   6         52.09         44.54         1.20 o                         
   4   4   6          7.17          5.79         0.57 o                         
   5   4   6         70.40         60.85         1.36 o                         
   6   4   6        118.95        120.62         1.97 o                         
   7   4   6         47.07         60.56         1.51 o                         
   8   4   6         36.81         35.50         1.17 o                         
   9   4   6          0.43          0.49         0.60 o                         
  10   4   6        131.75        125.69         2.50 o                         
  11   4   6        193.50        186.89         3.90 o                         
  -7   5   6         50.77         50.09         1.52 o                         
  -6   5   6          0.46          1.77         0.59 o                         
  -5   5   6         65.82         57.86         1.52 o                         
  -4   5   6         90.62         93.98         1.90 o                         
  -3   5   6        330.74        328.51         4.82 o                         
  -2   5   6        476.17        479.66         6.19 o                         
  -1   5   6         16.68         17.56         0.83 o                         
   0   5   6         57.24         67.09         1.36 o                         
   1   5   6         16.86         17.05         0.96 o                         
   2   5   6         93.98         94.40         1.58 o                         
   3   5   6         81.21         83.81         1.52 o                         
   4   5   6         18.47         16.94         0.94 o                         
   5   5   6        316.22        320.91         4.14 o                         
   6   5   6        713.53        748.85         9.75 o                         
   7   5   6        296.02        271.50         3.77 o                         
   8   5   6          4.03          8.97         0.79 o                         
   9   5   6          3.78          5.14         0.69 o                         
  10   5   6        109.69        119.21         2.79 o                         
  11   5   6         23.12         28.09         1.17 o                         
  -7   6   6        119.66        124.04         3.10 o                         
  -6   6   6         45.08         53.54         1.49 o                         
  -5   6   6          6.37          5.31         0.66 o                         
  -4   6   6         24.33         19.39         1.18 o                         
  -3   6   6        144.42        147.47         2.37 o                         
  -2   6   6        201.45        178.70         2.65 o                         
  -1   6   6        204.07        207.65         2.87 o                         
   0   6   6        986.07        884.62        10.51 o                         
   1   6   6        100.06        142.74         2.16 o                         
   2   6   6         54.89         53.75         1.42 o                         
   3   6   6        389.48        440.66         4.99 o                         
   4   6   6       1244.59       1255.75        14.29 o                         
   5   6   6         35.08         31.59         1.00 o                         
   6   6   6         61.73         50.54         1.45 o                         
   7   6   6         25.50         37.04         1.16 o                         
   8   6   6          0.05          0.64         0.58 o                         
   9   6   6        223.13        225.21         4.21 o                         
  10   6   6        179.34        188.13         4.15 o                         
  -6   7   6          6.93          5.56         0.90 o                         
  -5   7   6         35.29         44.99         1.81 o                         
  -4   7   6         66.15         71.20         1.75 o                         
  -3   7   6        460.46        482.11         6.81 o                         
  -2   7   6       1174.75       1164.10        14.26 o                         
  -1   7   6         85.67         83.53         1.57 o                         
   0   7   6        512.28        523.90         5.91 o                         
   1   7   6        207.52        195.40         2.81 o                         
   2   7   6        129.00        130.39         2.05 o                         
   3   7   6        599.34        613.33         7.03 o                         
   4   7   6         48.69         56.65         1.23 o                         
   5   7   6         14.64         15.65         0.89 o                         
   6   7   6        452.42        458.14         6.21 o                         
   7   7   6        105.66        104.88         2.27 o                         
   8   7   6        313.83        306.89         4.88 o                         
   9   7   6          5.21          7.01         0.97 o                         
  10   7   6         63.53         71.41         3.09 o                         
  -5   8   6         38.71         33.23         2.24 o                         
  -4   8   6         16.28         23.25         1.33 o                         
  -3   8   6          4.18          9.86         1.50 o                         
  -2   8   6        603.13        587.18         9.50 o                         
  -1   8   6         63.35         67.72         1.67 o                         
   0   8   6        706.20        692.20         8.55 o                         
   1   8   6          3.38          4.63         0.67 o                         
   2   8   6        130.17        115.78         1.92 o                         
   3   8   6        472.12        451.01         5.02 o                         
   4   8   6        621.42        610.21         6.64 o                         
   5   8   6       1395.21       1316.98        16.73 o                         
   6   8   6        293.03        283.77         3.78 o                         
   7   8   6         19.25         20.22         1.33 o                         
   8   8   6        220.63        230.54         3.79 o                         
   9   8   6        274.12        269.07         5.23 o                         
  10   8   6          0.56          2.30         0.72 o                         
  -5   9   6        101.76        101.75         4.46 o                         
  -4   9   6        283.82        275.75         5.32 o                         
  -3   9   6         16.17         17.52         1.34 o                         
  -2   9   6          0.17          2.03         0.76 o                         
  -1   9   6        419.56        412.34         6.42 o                         
   0   9   6         34.65         38.83         1.26 o                         
   1   9   6        140.50        140.84         2.91 o                         
   2   9   6        145.63        140.47         2.24 o                         
   3   9   6         51.94         47.11         1.43 o                         
   4   9   6         24.07         23.63         1.09 o                         
   5   9   6         24.09         21.67         1.10 o                         
   6   9   6        141.07        140.37         2.48 o                         
   7   9   6          2.93          1.93         0.64 o                         
   8   9   6         12.32         17.55         1.07 o                         
   9   9   6         12.51         11.56         1.55 o                         
  -3  10   6         52.34         52.40         1.73 o                         
  -2  10   6          0.25         -0.32         0.61 o                         
  -1  10   6        215.44        218.27         3.89 o                         
   0  10   6         33.70         37.21         1.85 o                         
   1  10   6         63.11         59.08         1.65 o                         
   2  10   6        207.36        204.93         3.56 o                         
   3  10   6         46.95         45.96         1.36 o                         
   4  10   6         32.48         37.19         1.23 o                         
   5  10   6         47.95         46.84         1.42 o                         
   6  10   6         58.16         53.96         1.48 o                         
   7  10   6         75.34         71.17         1.86 o                         
   8  10   6         60.47         61.68         1.65 o                         
  -2  11   6         50.42         50.65         1.77 o                         
  -1  11   6         64.63         72.41         2.80 o                         
   0  11   6          8.26          7.38         0.89 o                         
   1  11   6         26.60         26.02         1.39 o                         
   2  11   6         10.43         10.39         0.97 o                         
   3  11   6         55.43         52.79         1.57 o                         
   4  11   6         23.83         21.46         1.12 o                         
   5  11   6         28.60         27.01         1.15 o                         
   6  11   6         10.36          6.72         0.86 o                         
   7  11   6          3.80          2.71         0.92 o                         
   0  12   6         15.06         18.59         1.93 o                         
   1  12   6         76.38         75.80         2.20 o                         
   2  12   6          3.12          1.60         0.72 o                         
   3  12   6          6.24          4.50         0.77 o                         
   4  12   6         23.07         23.22         1.14 o                         
   5  12   6         76.87         66.92         2.13 o                         
   0  -7   7         41.59         42.83         1.95 o                         
   1  -7   7         38.87         38.64         2.86 o                         
  -3  -6   7         17.21         14.38         1.22 o                         
  -2  -6   7          1.19          0.26         0.59 o                         
  -1  -6   7         10.57         10.77         1.65 o                         
   0  -6   7         45.73         49.04         1.92 o                         
   1  -6   7          0.28         -0.83         0.83 o                         
   2  -6   7         22.10         17.79         1.11 o                         
   3  -6   7          2.25         -0.56         0.82 o                         
   4  -6   7         34.37         35.70         1.74 o                         
  -4  -5   7        196.78        190.81         4.09 o                         
  -3  -5   7         80.03         85.55         2.55 o                         
  -2  -5   7        132.24        127.40         2.81 o                         
  -1  -5   7          1.21          0.38         0.93 o                         
   0  -5   7          5.94          6.41         1.76 o                         
   1  -5   7          3.83          3.83         0.76 o                         
   2  -5   7         23.00         26.49         1.47 o                         
   3  -5   7         90.11         90.70         2.82 o                         
   4  -5   7        245.97        246.43         4.84 o                         
   5  -5   7         18.62         16.05         1.41 o                         
   6  -5   7         33.23         27.94         1.29 o                         
  -5  -4   7          4.38          5.58         1.32 o                         
  -4  -4   7         10.48          6.26         0.88 o                         
  -3  -4   7         13.02         14.95         1.13 o                         
  -2  -4   7         19.60         16.84         1.32 o                         
  -1  -4   7         21.56         15.59         1.49 o                         
   0  -4   7         20.11         24.93         1.83 o                         
   1  -4   7         21.63         24.96         1.52 o                         
   2  -4   7         23.62         24.17         1.65 o                         
   3  -4   7        191.62        187.99         4.82 o                         
   4  -4   7        414.98        414.91         6.43 o                         
   5  -4   7         94.52         95.34         2.26 o                         
   6  -4   7          1.46          1.89         0.58 o                         
   7  -4   7          4.43          1.52         0.62 o                         
  -6  -3   7        156.31        150.75         3.64 o                         
  -5  -3   7          0.27          0.30         0.56 o                         
  -4  -3   7         13.09         14.39         1.01 o                         
  -3  -3   7        305.05        299.85         6.50 o                         
  -2  -3   7         50.51         55.69         1.75 o                         
  -1  -3   7         14.26         23.61         1.49 o                         
   0  -3   7         69.52         65.85         2.06 o                         
   1  -3   7        220.16        234.27         5.10 o                         
   2  -3   7         86.35         84.79         3.30 o                         
   3  -3   7        269.63        257.49         4.38 o                         
   4  -3   7          9.37          8.13         1.03 o                         
   5  -3   7          1.07          2.22         1.11 o                         
   6  -3   7          1.13          0.54         0.79 o                         
   7  -3   7          9.36          8.69         1.24 o                         
   8  -3   7          2.59          2.13         0.59 o                         
  -7  -2   7          7.63          4.29         0.95 o                         
  -6  -2   7          6.78          5.26         0.89 o                         
  -5  -2   7          3.29          3.02         0.57 o                         
  -4  -2   7          9.70          7.91         1.20 o                         
  -3  -2   7        448.20        451.13         7.49 o                         
  -2  -2   7        374.53        365.40         6.29 o                         
  -1  -2   7         93.17        109.34         2.41 o                         
   0  -2   7        103.50         90.87         3.44 o                         
   1  -2   7         18.26         18.55         1.61 o                         
   2  -2   7        644.97        652.33        11.13 o                         
   3  -2   7         35.87         32.73         1.62 o                         
   4  -2   7        126.83        126.38         2.97 o                         
   5  -2   7         64.39         68.02         2.18 o                         
   6  -2   7         12.60         13.62         1.31 o                         
   7  -2   7         14.71         16.02         1.19 o                         
   8  -2   7        100.33        104.89         2.19 o                         
   9  -2   7          0.92          1.72         0.76 o                         
  -7  -1   7          1.61          0.86         0.70 o                         
  -6  -1   7          0.49          1.59         0.62 o                         
  -5  -1   7        244.19        253.10         3.93 o                         
  -4  -1   7        244.73        237.35         3.83 o                         
  -3  -1   7         79.80         85.37         2.15 o                         
  -2  -1   7        133.61        143.54         2.89 o                         
  -1  -1   7         17.87         23.24         1.49 o                         
   0  -1   7        304.76        309.32         5.85 o                         
   1  -1   7        355.61        324.22         6.68 o                         
   2  -1   7        151.37        141.26         4.30 o                         
   3  -1   7        539.19        532.96         9.25 o                         
   4  -1   7          6.63          5.85         0.83 o                         
   5  -1   7        124.71        119.03         2.59 o                         
   6  -1   7        448.36        433.39         7.70 o                         
   7  -1   7        135.85        133.22         3.87 o                         
   8  -1   7          5.64          4.65         0.66 o                         
   9  -1   7          0.10          0.54         0.63 o                         
  -7   0   7         81.74         81.06         2.74 o                         
  -6   0   7        104.63         97.62         2.06 o                         
  -5   0   7         10.81          8.15         0.85 o                         
  -4   0   7          5.36          3.63         0.76 o                         
  -3   0   7        323.14        351.48         5.65 o                         
  -2   0   7        174.61        155.74         3.41 o                         
  -1   0   7          4.51         12.58         0.98 o                         
   0   0   7         51.33         58.87         2.27 o                         
   1   0   7          5.41          4.04         1.11 o                         
   2   0   7         50.44         42.73         2.36 o                         
   3   0   7        140.66        134.64         3.47 o                         
   4   0   7          1.82          1.76         0.88 o                         
   5   0   7         12.29          8.25         0.88 o                         
   6   0   7        254.67        255.92         4.32 o                         
   7   0   7        225.57        202.27         3.16 o                         
   8   0   7          1.59          2.01         0.59 o                         
   9   0   7        122.28        116.87         2.37 o                         
  10   0   7          0.51          0.24         0.95 o                         
  -7   1   7        349.26        356.97         7.29 o                         
  -6   1   7        140.15        138.44         2.51 o                         
  -5   1   7         25.66         31.52         2.13 o                         
  -4   1   7          1.96          1.01         0.83 o                         
  -3   1   7         20.40         28.35         1.35 o                         
  -2   1   7         35.65         35.31         1.36 o                         
  -1   1   7        263.94        238.53         4.16 o                         
   0   1   7        355.23        335.78         6.10 o                         
   1   1   7         62.87         60.10         2.62 o                         
   2   1   7         13.52         16.95         1.89 o                         
   3   1   7        101.07         93.60         2.40 o                         
   4   1   7        278.89        278.91         5.07 o                         
   5   1   7        173.07        177.64         3.27 o                         
   6   1   7         55.58         54.42         1.54 o                         
   7   1   7        251.04        218.03         3.30 o                         
   8   1   7         23.72         26.97         1.46 o                         
   9   1   7         10.08         14.99         0.92 o                         
  10   1   7         68.63         65.12         1.84 o                         
  -7   2   7         30.16         38.90         1.69 o                         
  -6   2   7          0.32          0.48         0.57 o                         
  -5   2   7         20.99         21.35         1.49 o                         
  -4   2   7          0.66          1.35         0.68 o                         
  -3   2   7          6.44          5.34         0.90 o                         
  -2   2   7          0.57          2.10         0.81 o                         
  -1   2   7         36.97         28.75         1.26 o                         
   0   2   7        314.72        328.68         5.27 o                         
   1   2   7          1.58          3.23         0.60 o                         
   2   2   7         17.90         25.96         1.19 o                         
   3   2   7          4.92          2.08         0.92 o                         
   4   2   7         22.97         23.95         1.16 o                         
   5   2   7         48.70         50.86         1.47 o                         
   6   2   7        233.12        226.07         3.40 o                         
   7   2   7        295.60        301.22         4.29 o                         
   8   2   7         14.74         13.46         1.21 o                         
   9   2   7         39.55         36.32         1.66 o                         
  10   2   7          8.58          8.71         0.80 o                         
  -7   3   7         21.37         18.76         1.21 o                         
  -6   3   7        153.92        156.91         2.93 o                         
  -5   3   7         57.13         56.54         1.83 o                         
  -4   3   7        535.96        532.94         7.40 o                         
  -3   3   7         55.81         46.25         1.79 o                         
  -2   3   7        498.83        480.91         7.51 o                         
  -1   3   7          0.59          0.45         0.82 o                         
   0   3   7         37.09         30.69         1.10 o                         
   1   3   7          1.50          4.40         0.92 o                         
   2   3   7         36.34         48.72         1.54 o                         
   3   3   7         34.57         28.60         1.02 o                         
   4   3   7        348.73        345.34         4.94 o                         
   5   3   7        265.30        250.41         4.19 o                         
   6   3   7        538.80        547.53         6.75 o                         
   7   3   7        698.78        719.06         9.83 o                         
   8   3   7          2.67          5.24         0.69 o                         
   9   3   7         15.86         22.42         1.05 o                         
  10   3   7         41.36         43.73         1.28 o                         
  -7   4   7        142.00        143.67         5.62 o                         
  -6   4   7        143.40        149.90         3.04 o                         
  -5   4   7          1.84          0.69         0.66 o                         
  -4   4   7        128.20        112.51         2.03 o                         
  -3   4   7        790.86        754.28         9.09 o                         
  -2   4   7         42.05         35.50         1.12 o                         
  -1   4   7        442.90        410.43         5.41 o                         
   0   4   7        504.63        526.40         6.93 o                         
   1   4   7        417.70        419.13         5.38 o                         
   2   4   7          5.00          2.72         0.57 o                         
   3   4   7        254.96        226.25         3.17 o                         
   4   4   7       1128.03       1175.91        15.04 o                         
   5   4   7        229.69        241.77         3.56 o                         
   6   4   7        200.12        206.40         2.93 o                         
   7   4   7        211.23        198.22         3.21 o                         
   8   4   7          0.35          1.11         0.59 o                         
   9   4   7        195.48        194.37         3.44 o                         
  10   4   7        129.02        127.49         2.48 o                         
  -7   5   7          0.50         -0.83         0.84 o                         
  -6   5   7         38.63         40.64         1.42 o                         
  -5   5   7         12.32         15.15         1.01 o                         
  -4   5   7         15.59         19.26         1.14 o                         
  -3   5   7        765.08        780.96        10.61 o                         
  -2   5   7        508.67        533.87         6.81 o                         
  -1   5   7         99.22        117.94         1.98 o                         
   0   5   7       1063.21       1038.06        13.79 o                         
   1   5   7        375.84        376.82         4.78 o                         
   2   5   7        286.11        263.01         3.38 o                         
   3   5   7        624.57        582.47         7.11 o                         
   4   5   7        181.80        179.37         2.78 o                         
   5   5   7        178.96        192.75         2.85 o                         
   6   5   7        555.19        594.47         7.28 o                         
   7   5   7         11.87         14.69         0.87 o                         
   8   5   7        257.41        251.95         4.43 o                         
   9   5   7         28.31         32.54         1.28 o                         
  10   5   7        124.45        133.14         2.61 o                         
  -6   6   7        130.21        140.27         3.54 o                         
  -5   6   7         75.69         73.56         1.80 o                         
  -4   6   7         98.46         88.18         1.78 o                         
  -3   6   7         26.20         24.00         1.13 o                         
  -2   6   7       1309.23       1359.09        15.95 o                         
  -1   6   7         93.18        101.66         1.78 o                         
   0   6   7        303.86        293.29         3.53 o                         
   1   6   7        190.89        172.45         2.69 o                         
   2   6   7        359.41        358.72         4.98 o                         
   3   6   7        371.89        381.21         5.04 o                         
   4   6   7       1221.03       1127.96        12.88 o                         
   5   6   7        802.27        809.76        10.08 o                         
   6   6   7        309.11        278.09         3.85 o                         
   7   6   7          4.98          4.46         0.57 o                         
   8   6   7        286.47        293.06         4.30 o                         
   9   6   7        268.55        278.06         4.41 o                         
  10   6   7         48.54         53.74         1.69 o                         
  -6   7   7         36.53         38.23         1.85 o                         
  -5   7   7        230.43        241.26         5.22 o                         
  -4   7   7        345.81        355.98         5.54 o                         
  -3   7   7          5.36          4.47         0.88 o                         
  -2   7   7          1.10          1.14         0.58 o                         
  -1   7   7        158.34        164.16         2.48 o                         
   0   7   7         14.63         15.18         0.99 o                         
   1   7   7        129.68        115.38         1.82 o                         
   2   7   7        271.62        275.55         3.71 o                         
   3   7   7          0.31          0.66         0.50 o                         
   4   7   7        132.23        123.86         1.96 o                         
   5   7   7        107.39        104.89         1.77 o                         
   6   7   7        155.53        155.57         2.64 o                         
   7   7   7         26.56         28.16         1.13 o                         
   8   7   7          4.11          6.25         0.65 o                         
   9   7   7          7.86         12.03         0.95 o                         
  10   7   7        146.54        131.90         2.69 o                         
  -5   8   7          6.66          5.94         1.20 o                         
  -4   8   7        109.26        119.22         2.59 o                         
  -3   8   7        121.84        128.15         3.36 o                         
  -2   8   7          0.43         -0.63         1.00 o                         
  -1   8   7         49.96         46.83         1.51 o                         
   0   8   7         62.72         65.94         1.77 o                         
   1   8   7         62.24         70.86         1.60 o                         
   2   8   7        267.51        240.03         3.20 o                         
   3   8   7        266.48        264.75         3.56 o                         
   4   8   7         94.31        101.11         1.78 o                         
   5   8   7        153.84        155.28         2.70 o                         
   6   8   7         15.17         16.93         1.06 o                         
   7   8   7         19.75         20.93         1.03 o                         
   8   8   7        140.97        160.38         2.91 o                         
   9   8   7         91.86         95.81         2.18 o                         
  -4   9   7          2.29          2.93         0.90 o                         
  -3   9   7          0.12         -0.65         0.65 o                         
  -2   9   7         61.07         60.82         1.73 o                         
  -1   9   7          4.83          2.27         0.91 o                         
   0   9   7          4.23          3.28         0.65 o                         
   1   9   7          1.08         -0.36         0.59 o                         
   2   9   7          0.02          0.27         0.53 o                         
   3   9   7         61.64         57.70         1.64 o                         
   4   9   7         19.61         16.92         1.02 o                         
   5   9   7          1.06          0.25         0.74 o                         
   6   9   7          3.24          2.71         0.57 o                         
   7   9   7         23.40         27.30         1.17 o                         
   8   9   7         45.67         46.29         1.59 o                         
   9   9   7         76.17         74.92         2.43 o                         
  -3  10   7         92.85         89.10         2.21 o                         
  -2  10   7         24.14         28.69         1.44 o                         
  -1  10   7          6.88          3.49         0.79 o                         
   0  10   7          8.24          6.85         0.77 o                         
   1  10   7        138.45        135.89         2.44 o                         
   2  10   7         30.33         37.23         1.22 o                         
   3  10   7          0.11         -0.22         0.51 o                         
   4  10   7        261.01        255.76         4.19 o                         
   5  10   7         21.07         19.15         1.25 o                         
   6  10   7          8.02          3.64         0.70 o                         
   7  10   7        154.66        155.43         3.21 o                         
   8  10   7          1.79          0.25         0.56 o                         
  -2  11   7        142.60        119.00         5.72 o                         
  -1  11   7         56.00         53.97         1.80 o                         
   0  11   7         15.90         15.19         1.29 o                         
   1  11   7         11.05         11.89         1.09 o                         
   2  11   7        320.13        304.34         6.55 o                         
   3  11   7          6.28          7.75         0.78 o                         
   4  11   7         10.59          7.21         0.91 o                         
   5  11   7         54.87         59.58         1.55 o                         
   6  11   7         75.58         77.51         1.80 o                         
   7  11   7        148.95        136.15         3.36 o                         
   1  12   7         57.59         59.20         2.44 o                         
   2  12   7          0.32         -0.53         0.74 o                         
   3  12   7          7.11          7.32         1.03 o                         
   4  12   7          0.40          1.14         1.67 o                         
   0  -6   8         20.60         21.94         1.54 o                         
   1  -6   8         17.60         21.20         1.22 o                         
  -3  -5   8        147.62        147.66         5.22 o                         
  -2  -5   8         45.37         46.04         4.11 o                         
  -1  -5   8          4.41          7.68         1.05 o                         
   0  -5   8          1.25          2.40         0.73 o                         
   1  -5   8          1.73          0.74         1.23 o                         
   2  -5   8        300.38        307.30         8.85 o                         
   3  -5   8         32.86         33.56         2.79 o                         
   4  -5   8          0.98          0.35         1.04 o                         
  -4  -4   8          0.03          0.04         0.63 o                         
  -3  -4   8        135.25        133.93         3.90 o                         
  -2  -4   8        167.17        171.63         4.95 o                         
  -1  -4   8         96.28         92.53         2.73 o                         
   0  -4   8        123.76        128.86         3.53 o                         
   1  -4   8         21.55         24.24         1.58 o                         
   2  -4   8         73.68         70.56         2.31 o                         
   3  -4   8         24.27         28.03         1.58 o                         
   4  -4   8         31.88         32.92         1.86 o                         
   5  -4   8         31.74         37.16         2.10 o                         
   6  -4   8          1.52          0.29         1.14 o                         
  -5  -3   8        271.95        277.26         6.29 o                         
  -4  -3   8         18.41         18.48         1.49 o                         
  -3  -3   8          4.16          7.19         1.69 o                         
  -2  -3   8         29.18         28.02         1.56 o                         
  -1  -3   8         82.31         95.42         3.16 o                         
   0  -3   8        331.27        353.86        19.55 o                         
   1  -3   8         57.33         62.83         4.75 o                         
   2  -3   8         16.66         18.42         2.68 o                         
   3  -3   8         22.46         24.00         2.05 o                         
   4  -3   8         53.86         52.16         1.95 o                         
   5  -3   8          2.57          3.92         1.00 o                         
   6  -3   8        122.04        130.48         4.37 o                         
   7  -3   8        128.14        127.52         2.96 o                         
  -5  -2   8          1.49          1.82         0.82 o                         
  -4  -2   8        146.21        154.37         3.41 o                         
  -3  -2   8         78.76         79.80         2.08 o                         
  -2  -2   8        365.33        378.89        14.83 o                         
  -1  -2   8         21.55         16.40         1.93 o                         
   0  -2   8         11.48         10.76         1.23 o                         
   1  -2   8         12.90         10.71         1.31 o                         
   2  -2   8         95.42         90.08         2.93 o                         
   3  -2   8        189.59        193.85         4.65 o                         
   4  -2   8          0.36          0.56         1.26 o                         
   5  -2   8          1.65          0.91         0.83 o                         
   6  -2   8         33.71         33.94         1.50 o                         
   7  -2   8        133.49        134.96         2.70 o                         
   8  -2   8         35.08         38.80         1.70 o                         
  -6  -1   8         70.43         66.17         2.44 o                         
  -5  -1   8         21.40         24.16         1.22 o                         
  -4  -1   8         53.05         49.63         1.60 o                         
  -3  -1   8         14.47         16.52         1.37 o                         
  -2  -1   8          2.25          3.38         0.88 o                         
  -1  -1   8        156.64        143.27         3.72 o                         
   0  -1   8        145.75        156.60         4.19 o                         
   1  -1   8        135.32        134.99         3.10 o                         
   2  -1   8         18.63         24.00         1.92 o                         
   3  -1   8        254.15        257.90         5.25 o                         
   4  -1   8        198.03        198.69         3.94 o                         
   5  -1   8        146.73        139.23         3.02 o                         
   6  -1   8         84.31         86.96         2.90 o                         
   7  -1   8        127.49        112.47         2.48 o                         
   8  -1   8          3.77          3.77         0.66 o                         
   9  -1   8         21.42         24.78         3.34 o                         
  -6   0   8         18.46         17.76         1.05 o                         
  -5   0   8          3.42          3.76         0.72 o                         
  -4   0   8         65.95         61.52         2.06 o                         
  -3   0   8          1.94          3.16         0.79 o                         
  -2   0   8          2.36          1.65         0.81 o                         
  -1   0   8         51.76         42.30         1.72 o                         
   0   0   8        317.54        259.43         5.01 o                         
   1   0   8         96.80        104.57         2.72 o                         
   2   0   8        125.95        145.14         3.23 o                         
   3   0   8         14.78         12.40         1.67 o                         
   4   0   8         21.39         23.13         1.34 o                         
   5   0   8          9.87          9.93         1.10 o                         
   6   0   8        166.40        166.88         3.25 o                         
   7   0   8        142.88        149.46         2.74 o                         
   8   0   8         70.85         65.02         1.74 o                         
   9   0   8         11.16         14.66         1.07 o                         
  -6   1   8        227.16        232.71         4.20 o                         
  -5   1   8          3.08          3.39         0.62 o                         
  -4   1   8        306.04        296.92         5.87 o                         
  -3   1   8        117.05        110.65         2.54 o                         
  -2   1   8         86.01         73.14         1.90 o                         
  -1   1   8         67.22         68.58         2.01 o                         
   0   1   8         16.27          8.93         1.20 o                         
   1   1   8         12.99          4.18         1.06 o                         
   2   1   8         46.82         50.38         2.38 o                         
   3   1   8        421.33        425.85         7.55 o                         
   4   1   8        904.67        902.41        14.20 o                         
   5   1   8         22.90         21.09         1.28 o                         
   6   1   8        153.67        157.80         3.89 o                         
   7   1   8        305.15        315.30         5.44 o                         
   8   1   8         28.66         33.80         1.28 o                         
   9   1   8         40.00         38.84         1.28 o                         
  10   1   8         60.49         56.85         3.46 o                         
  -6   2   8        157.15        146.72         2.85 o                         
  -5   2   8          3.88          2.47         0.62 o                         
  -4   2   8        227.49        223.02         4.79 o                         
  -3   2   8        509.78        489.67         7.60 o                         
  -2   2   8          1.01          1.06         0.95 o                         
  -1   2   8        199.79        214.11         3.74 o                         
   0   2   8        303.70        293.80         5.45 o                         
   1   2   8         78.87         93.50         2.06 o                         
   2   2   8         40.43         40.78         2.04 o                         
   3   2   8        227.51        215.87         3.97 o                         
   4   2   8         87.90         80.79         2.35 o                         
   5   2   8        497.03        516.39         7.58 o                         
   6   2   8        113.50        114.21         2.47 o                         
   7   2   8         55.94         52.86         1.52 o                         
   8   2   8         67.94         71.90         1.75 o                         
   9   2   8        124.96        125.55         2.28 o                         
  10   2   8         54.98         52.30         1.69 o                         
  -6   3   8         80.47         77.87         3.32 o                         
  -5   3   8         51.80         59.87         1.50 o                         
  -4   3   8          3.23          4.21         0.88 o                         
  -3   3   8        717.66        740.03         9.27 o                         
  -2   3   8        171.53        177.35         2.94 o                         
  -1   3   8          4.30         12.26         0.85 o                         
   0   3   8        150.06        153.67         2.63 o                         
   1   3   8        202.06        189.94         3.52 o                         
   2   3   8        575.31        559.72         9.56 o                         
   3   3   8        295.84        283.09         4.94 o                         
   4   3   8        202.04        236.82         3.88 o                         
   5   3   8          6.10          3.48         0.82 o                         
   6   3   8         11.35         10.28         0.87 o                         
   7   3   8          2.63          2.48         0.60 o                         
   8   3   8         15.16         20.12         1.01 o                         
   9   3   8         59.30         59.54         1.50 o                         
  10   3   8        127.29        127.08         2.72 o                         
  -6   4   8          1.05          0.99         0.68 o                         
  -5   4   8         40.16         40.89         1.33 o                         
  -4   4   8         64.79         63.43         1.54 o                         
  -3   4   8         42.90         45.18         1.31 o                         
  -2   4   8       1214.65       1183.18        14.55 o                         
  -1   4   8         80.75         77.76         1.58 o                         
   0   4   8          3.71          3.82         0.71 o                         
   1   4   8        176.57        145.85         2.73 o                         
   2   4   8        507.01        531.22         7.36 o                         
   3   4   8        565.06        580.19         7.38 o                         
   4   4   8       1201.25       1196.04        15.21 o                         
   5   4   8        493.79        472.75         6.36 o                         
   6   4   8          3.18          2.31         0.65 o                         
   7   4   8          0.25         -0.18         0.56 o                         
   8   4   8         90.32         89.08         1.93 o                         
   9   4   8        120.63        130.21         2.41 o                         
  10   4   8        219.04        207.79         4.35 o                         
  -6   5   8         63.56         69.68         1.83 o                         
  -5   5   8        132.02        134.97         2.42 o                         
  -4   5   8        218.18        225.65         3.66 o                         
  -3   5   8         62.88         68.81         1.57 o                         
  -2   5   8        107.85        108.10         1.83 o                         
  -1   5   8          0.75          1.54         0.55 o                         
   0   5   8        242.76        214.08         3.00 o                         
   1   5   8        124.82        120.42         2.27 o                         
   2   5   8        121.70        107.78         1.99 o                         
   3   5   8         26.11         29.57         1.12 o                         
   4   5   8          0.17          0.46         0.54 o                         
   5   5   8          1.27          1.78         0.53 o                         
   6   5   8          9.89         11.61         0.95 o                         
   7   5   8         69.72         63.43         1.50 o                         
   8   5   8         23.11         16.31         0.95 o                         
   9   5   8         53.37         52.52         1.34 o                         
  10   5   8        103.31        107.01         2.55 o                         
  -5   6   8         19.02         23.18         1.12 o                         
  -4   6   8         54.90         58.92         1.56 o                         
  -3   6   8         62.50         71.10         1.64 o                         
  -2   6   8        380.31        387.95         4.94 o                         
  -1   6   8         53.69         51.63         1.42 o                         
   0   6   8         19.58         28.02         1.23 o                         
   1   6   8         34.75         30.32         1.13 o                         
   2   6   8        163.81        162.87         2.37 o                         
   3   6   8        572.83        555.00         6.59 o                         
   4   6   8        176.87        168.84         2.46 o                         
   5   6   8        587.34        583.30         7.72 o                         
   6   6   8         44.55         47.01         1.22 o                         
   7   6   8        113.42        124.20         2.34 o                         
   8   6   8        246.30        265.84         4.06 o                         
   9   6   8        198.41        212.95         3.61 o                         
  10   6   8         14.90         13.38         0.89 o                         
  -5   7   8          5.89          4.00         0.99 o                         
  -4   7   8         37.19         39.70         1.23 o                         
  -3   7   8         31.12         30.69         1.12 o                         
  -2   7   8         13.48         14.09         1.34 o                         
  -1   7   8          5.44          4.14         0.60 o                         
   0   7   8        311.09        294.21         4.37 o                         
   1   7   8        121.50        127.88         2.07 o                         
   2   7   8          6.86          5.60         0.62 o                         
   3   7   8         17.83         21.33         1.17 o                         
   4   7   8         78.52         68.29         1.53 o                         
   5   7   8         47.29         42.42         1.23 o                         
   6   7   8         76.40         76.43         1.80 o                         
   7   7   8         58.55         59.85         1.33 o                         
   8   7   8         81.37         81.54         1.85 o                         
   9   7   8        100.68        103.75         2.13 o                         
  10   7   8         55.13         49.42         3.16 o                         
  -4   8   8        237.56        228.54         4.10 o                         
  -3   8   8         67.95         74.98         3.99 o                         
  -2   8   8          0.03          0.53         0.80 o                         
  -1   8   8        269.17        268.25         6.46 o                         
   0   8   8          0.40          1.32         0.76 o                         
   1   8   8         58.92         60.41         1.70 o                         
   2   8   8        177.80        182.61         2.53 o                         
   3   8   8          0.50          1.32         0.52 o                         
   4   8   8        440.59        408.68         5.17 o                         
   5   8   8         84.73         83.71         1.79 o                         
   6   8   8         17.03         16.31         1.17 o                         
   7   8   8        279.88        280.47         4.28 o                         
   8   8   8          2.80          1.62         0.47 o                         
   9   8   8          4.21          2.34         1.38 o                         
  -3   9   8         26.40         32.14         1.46 o                         
  -2   9   8        192.00        213.38         3.91 o                         
  -1   9   8        128.68        134.97         2.99 o                         
   0   9   8          0.52          0.94         0.60 o                         
   1   9   8        122.73        110.30         2.67 o                         
   2   9   8        281.72        257.65         4.07 o                         
   3   9   8         19.75         20.99         1.19 o                         
   4   9   8         12.56         13.78         1.28 o                         
   5   9   8          1.63          1.24         0.52 o                         
   6   9   8         40.73         46.92         1.40 o                         
   7   9   8         79.49         88.92         1.84 o                         
   8   9   8         52.75         52.30         1.82 o                         
   9   9   8         19.39         17.53         1.35 o                         
  -2  10   8         11.82         12.42         1.39 o                         
  -1  10   8        156.24        162.14         3.48 o                         
   0  10   8        368.80        379.19         7.13 o                         
   1  10   8         42.30         45.44         2.03 o                         
   2  10   8          2.30          2.21         0.63 o                         
   3  10   8          2.45          1.73         0.52 o                         
   4  10   8         29.63         25.28         1.13 o                         
   5  10   8        363.19        368.40         6.45 o                         
   6  10   8        100.19        105.56         2.54 o                         
   7  10   8         14.61         16.61         1.05 o                         
   8  10   8          2.21          1.91         0.95 o                         
  -1  11   8         13.10         11.76         1.22 o                         
   0  11   8         40.27         40.39         1.39 o                         
   1  11   8        196.70        187.52         3.76 o                         
   2  11   8        106.82        101.80         3.09 o                         
   3  11   8        153.20        145.91         3.11 o                         
   4  11   8         14.94         14.78         1.04 o                         
   5  11   8         15.84         17.17         1.19 o                         
   6  11   8         42.27         41.28         1.36 o                         
   2  12   8         11.17          6.92         1.43 o                         
   3  12   8         42.46         35.42         1.27 o                         
  -2  -4   9         62.76         53.11         1.95 o                         
  -1  -4   9          6.99          4.07         1.19 o                         
   0  -4   9          2.87          2.71         0.77 o                         
   1  -4   9          8.72         11.16         1.91 o                         
   2  -4   9         76.35         73.49         3.55 o                         
   3  -4   9         12.38          9.38         1.14 o                         
   4  -4   9         35.00         37.26         2.74 o                         
  -3  -3   9         25.71         29.90         2.16 o                         
  -2  -3   9         44.26         50.79         2.06 o                         
  -1  -3   9         56.11         53.31         2.23 o                         
   0  -3   9         57.52         61.31         4.34 o                         
   1  -3   9         91.00        102.56         4.84 o                         
   2  -3   9         25.49         22.36         1.95 o                         
   3  -3   9        152.08        154.78         4.58 o                         
   4  -3   9         64.41         70.14         2.61 o                         
   5  -3   9        131.54        131.64         3.45 o                         
   6  -3   9        101.61         90.94         3.45 o                         
  -4  -2   9         24.70         29.42         1.76 o                         
  -3  -2   9          8.67         11.50         1.58 o                         
  -2  -2   9          1.13         -0.18         0.81 o                         
  -1  -2   9          7.42          3.95         1.14 o                         
   0  -2   9         40.36         37.95         2.72 o                         
   1  -2   9         44.08         42.88         2.24 o                         
   2  -2   9         17.45         18.85         2.10 o                         
   3  -2   9         18.17         21.55         2.07 o                         
   4  -2   9          1.24          0.59         0.91 o                         
   5  -2   9          0.37         -0.85         0.85 o                         
   6  -2   9        196.40        188.76         6.09 o                         
   7  -2   9         67.84         63.82         4.07 o                         
  -5  -1   9          4.85          2.81         0.68 o                         
  -4  -1   9          9.53         11.41         1.22 o                         
  -3  -1   9        116.63        117.81         3.93 o                         
  -2  -1   9         19.89         22.45         2.03 o                         
  -1  -1   9         36.46         38.72         2.13 o                         
   0  -1   9         84.36         87.37         4.69 o                         
   1  -1   9         11.66         10.06         2.52 o                         
   2  -1   9         11.02         10.73         1.90 o                         
   3  -1   9         67.87         64.27         5.34 o                         
   4  -1   9        247.19        238.55         5.49 o                         
   5  -1   9         50.31         49.05         2.77 o                         
   6  -1   9        114.54        119.59         3.09 o                         
   7  -1   9         27.39         26.61         1.48 o                         
   8  -1   9         18.86         22.88         1.85 o                         
  -5   0   9         15.47         17.45         1.53 o                         
  -4   0   9        215.16        236.41         4.50 o                         
  -3   0   9         75.95         66.37         1.90 o                         
  -2   0   9         58.76         63.76         2.10 o                         
  -1   0   9         83.45         80.14         3.38 o                         
   0   0   9        276.15        276.44         6.27 o                         
   1   0   9          3.96          4.35         1.28 o                         
   2   0   9          0.27          6.12         1.97 o                         
   3   0   9         62.87         65.49         2.65 o                         
   4   0   9         13.35         15.13         1.34 o                         
   5   0   9         37.35         39.40         2.09 o                         
   6   0   9          3.84          4.64         0.83 o                         
   7   0   9          1.24          1.61         0.80 o                         
   8   0   9         74.32         71.33         3.98 o                         
  -5   1   9         94.56         88.36         2.06 o                         
  -4   1   9        111.61        123.70         2.90 o                         
  -3   1   9        149.11        153.24         4.61 o                         
  -2   1   9        297.42        321.47         6.44 o                         
  -1   1   9        135.39        131.77         3.50 o                         
   0   1   9          0.17         -0.19         0.97 o                         
   1   1   9         15.86         14.15         2.00 o                         
   2   1   9        231.92        216.22         5.22 o                         
   3   1   9         87.03         88.43         2.57 o                         
   4   1   9        133.36        140.24         3.05 o                         
   5   1   9         28.73         28.44         1.60 o                         
   6   1   9        102.59         98.51         4.18 o                         
   7   1   9        189.00        185.63         3.44 o                         
   8   1   9          0.47          0.58         0.71 o                         
   9   1   9          0.21          0.54         0.76 o                         
  -5   2   9          0.44          0.11         0.54 o                         
  -4   2   9          1.15          1.27         0.62 o                         
  -3   2   9        144.46        154.60         2.85 o                         
  -2   2   9        375.44        373.95         6.26 o                         
  -1   2   9        181.59        169.26         3.19 o                         
   0   2   9          0.27          2.65         1.38 o                         
   1   2   9          7.52          6.67         0.95 o                         
   2   2   9        263.53        252.51         5.21 o                         
   3   2   9        548.70        571.28         9.82 o                         
   4   2   9       1071.85       1079.19        16.86 o                         
   5   2   9        316.78        321.22         5.52 o                         
   6   2   9         85.24         93.08         2.31 o                         
   7   2   9         80.79         88.73         2.10 o                         
   8   2   9         12.35         13.24         0.99 o                         
   9   2   9         67.49         71.22         1.90 o                         
  -5   3   9         32.49         32.51         1.82 o                         
  -4   3   9         64.82         73.31         1.73 o                         
  -3   3   9         45.19         48.98         1.49 o                         
  -2   3   9        326.70        337.36         4.96 o                         
  -1   3   9          6.59          5.67         0.86 o                         
   0   3   9       1041.54        987.57        13.85 o                         
   1   3   9        219.31        208.08         3.83 o                         
   2   3   9         62.54         53.17         2.29 o                         
   3   3   9        105.91        109.19         2.54 o                         
   4   3   9        229.19        219.69         3.82 o                         
   5   3   9          1.23          1.43         0.84 o                         
   6   3   9         38.14         42.75         1.59 o                         
   7   3   9          0.46          2.78         0.68 o                         
   8   3   9        102.93         92.97         1.93 o                         
   9   3   9         35.84         32.26         1.24 o                         
  -5   4   9          0.64          3.56         0.77 o                         
  -4   4   9          2.34          2.99         0.68 o                         
  -3   4   9         98.82        100.46         2.32 o                         
  -2   4   9        605.37        625.77         8.97 o                         
  -1   4   9          0.19          0.56         0.71 o                         
   0   4   9        281.94        300.72         4.48 o                         
   1   4   9        209.46        219.71         3.63 o                         
   2   4   9        149.32        143.77         2.78 o                         
   3   4   9        372.29        387.11         5.91 o                         
   4   4   9        638.65        605.97         9.22 o                         
   5   4   9         99.10        101.86         2.12 o                         
   6   4   9        652.57        645.92         8.83 o                         
   7   4   9         82.71         89.90         2.01 o                         
   8   4   9        369.12        388.92         6.00 o                         
   9   4   9        275.13        276.65         5.36 o                         
  10   4   9          2.66          1.40         0.60 o                         
  -5   5   9        100.19         96.00         3.72 o                         
  -4   5   9         97.03         95.54         1.88 o                         
  -3   5   9         36.70         34.87         1.21 o                         
  -2   5   9         49.87         55.83         2.04 o                         
  -1   5   9          3.62          3.14         0.74 o                         
   0   5   9        543.73        535.06         7.84 o                         
   1   5   9         33.24         43.28         1.43 o                         
   2   5   9         53.79         50.60         1.50 o                         
   3   5   9         20.08         16.04         1.15 o                         
   4   5   9          1.02          2.60         0.64 o                         
   5   5   9        387.53        375.94         5.21 o                         
   6   5   9         55.83         50.45         1.52 o                         
   7   5   9          7.71         14.92         1.16 o                         
   8   5   9        241.14        256.33         4.11 o                         
   9   5   9         67.56         72.21         1.81 o                         
  10   5   9          8.48          8.48         1.16 o                         
  -5   6   9        151.80        138.82        11.92 o                         
  -4   6   9        302.84        306.60         5.37 o                         
  -3   6   9        103.32        103.91         1.87 o                         
  -2   6   9         78.20         76.66         1.49 o                         
  -1   6   9        541.94        530.39         6.82 o                         
   0   6   9         44.78         47.66         1.44 o                         
   1   6   9         23.06         25.95         1.12 o                         
   2   6   9        377.81        357.60         4.97 o                         
   3   6   9          0.17         -0.15         0.63 o                         
   4   6   9        165.78        165.90         2.57 o                         
   5   6   9          3.59          2.12         0.73 o                         
   6   6   9        107.21        107.88         2.34 o                         
   7   6   9         67.14         66.79         1.40 o                         
   8   6   9         24.00         26.77         1.02 o                         
   9   6   9         26.43         28.66         2.40 o                         
  -4   7   9         52.14         52.92         2.60 o                         
  -3   7   9         34.80         38.73         1.33 o                         
  -2   7   9        147.77        157.87         2.60 o                         
  -1   7   9          5.97          9.60         1.08 o                         
   0   7   9        119.68        127.98         2.27 o                         
   1   7   9        268.32        245.44         3.48 o                         
   2   7   9        188.25        182.97         2.90 o                         
   3   7   9         59.74         52.63         1.43 o                         
   4   7   9         67.33         65.61         1.42 o                         
   5   7   9         41.31         38.30         1.14 o                         
   6   7   9        109.17        111.40         2.03 o                         
   7   7   9         20.42         24.44         1.13 o                         
   8   7   9         37.33         37.84         1.13 o                         
   9   7   9         49.82         50.29         2.51 o                         
  -3   8   9          1.56          2.12         0.76 o                         
  -2   8   9          0.46          0.75         0.71 o                         
  -1   8   9        219.11        225.89         4.00 o                         
   0   8   9        316.47        317.10         5.15 o                         
   1   8   9         49.62         49.72         2.65 o                         
   2   8   9         13.71         12.23         0.89 o                         
   3   8   9          0.31         -0.12         0.54 o                         
   4   8   9          2.47          2.18         0.73 o                         
   5   8   9        247.27        243.97         3.65 o                         
   6   8   9         42.85         38.74         1.30 o                         
   7   8   9          0.19          0.40         0.48 o                         
   8   8   9         12.19         13.81         0.91 o                         
   9   8   9         36.44         33.38         1.74 o                         
  -3   9   9         19.69         19.07         1.28 o                         
  -2   9   9          7.12          8.81         1.04 o                         
  -1   9   9          7.73          5.75         0.76 o                         
   0   9   9         11.12          8.13         0.93 o                         
   1   9   9        273.99        261.19         4.03 o                         
   2   9   9        306.13        290.90         4.73 o                         
   3   9   9         72.74         73.76         1.45 o                         
   4   9   9          4.20          1.78         0.46 o                         
   5   9   9         58.72         57.85         1.64 o                         
   6   9   9        157.10        161.58         2.77 o                         
   7   9   9        292.62        301.38         4.92 o                         
   8   9   9         64.28         72.01         3.48 o                         
  -1  10   9         69.99         63.87         1.59 o                         
   0  10   9         46.13         47.27         1.39 o                         
   1  10   9        190.60        189.36         3.52 o                         
   2  10   9         19.50         21.28         1.13 o                         
   3  10   9          3.92          6.00         1.03 o                         
   4  10   9         20.05         24.12         1.14 o                         
   5  10   9         82.32         89.14         1.86 o                         
   6  10   9         15.15         18.31         0.89 o                         
   7  10   9         83.64         73.67         2.10 o                         
   0  11   9        196.77        181.15         3.82 o                         
   1  11   9         36.24         41.25         1.67 o                         
   2  11   9          2.55          0.27         0.51 o                         
   3  11   9         30.29         21.48         1.14 o                         
   4  11   9         21.77         23.68         1.18 o                         
   5  11   9        102.85        100.56         2.42 o                         
   6  11   9         27.54         23.07         1.29 o                         
  -1  -3  10         18.54         15.98         2.15 o                         
   0  -3  10         25.34         18.84         2.86 o                         
   1  -3  10          2.70         -1.67         1.91 o                         
   2  -3  10         24.80         14.19         3.58 o                         
   3  -3  10         53.04         49.13         3.34 o                         
   4  -3  10         34.11         27.19         2.62 o                         
  -2  -2  10          0.89         -0.33         1.67 o                         
  -1  -2  10         60.93         73.59         2.86 o                         
   0  -2  10        150.44        147.61         5.31 o                         
   2  -2  10         48.26         45.01         7.03 o                         
   3  -2  10          0.05         -0.19         2.98 o                         
   4  -2  10         49.27         56.23         2.68 o                         
   5  -2  10          8.53          9.54         1.91 o                         
   6  -2  10         36.60         37.63         1.93 o                         
  -3  -1  10         76.99         76.89         5.65 o                         
  -2  -1  10         40.62         38.36         2.23 o                         
  -1  -1  10          2.70          2.50         0.94 o                         
   0  -1  10          5.64          9.16         2.09 o                         
   1  -1  10         12.49         25.98         5.01 o                         
   2  -1  10          3.41          4.37         2.02 o                         
   3  -1  10          6.63          6.18         1.36 o                         
   4  -1  10          4.13          3.94         1.19 o                         
   5  -1  10          5.64          5.94         1.05 o                         
   6  -1  10         13.76          7.61         2.03 o                         
   7  -1  10        232.24        226.47         8.08 o                         
  -4   0  10         75.44         61.39         2.11 o                         
  -3   0  10        247.02        263.13         8.45 o                         
  -2   0  10        101.42        104.07         3.44 o                         
  -1   0  10        116.61        115.49         3.41 o                         
   0   0  10          0.21          0.20         1.30 o                         
   1   0  10          7.88          8.76         1.56 o                         
   2   0  10         30.27         30.06         2.84 o                         
   3   0  10        214.71        218.73         5.57 o                         
   4   0  10        689.60        674.76        15.11 o                         
   5   0  10        218.09        225.08         5.60 o                         
   6   0  10        175.65        177.85         5.01 o                         
   7   0  10         68.22         68.90         2.47 o                         
  -4   1  10          0.59          2.10         0.71 o                         
  -3   1  10         34.45         39.48         1.70 o                         
  -2   1  10        219.49        215.86         4.82 o                         
  -1   1  10          1.63          1.50         1.15 o                         
   0   1  10        691.54        674.01        15.17 o                         
   1   1  10        175.92        168.18        11.51 o                         
   2   1  10        188.27        171.57         8.35 o                         
   3   1  10         25.47         21.93         3.77 o                         
   4   1  10        124.23        125.24         3.69 o                         
   5   1  10         44.44         46.03         2.16 o                         
   6   1  10         10.51         11.03         1.20 o                         
   7   1  10         54.18         57.26         1.89 o                         
   8   1  10         12.20         14.80         1.66 o                         
  -4   2  10         28.63         26.94         1.72 o                         
  -3   2  10        203.27        207.34         4.17 o                         
  -2   2  10        316.41        326.94         6.34 o                         
  -1   2  10         30.95         32.28         1.83 o                         
   0   2  10         74.36         84.71         3.23 o                         
   1   2  10        471.64        465.40        10.88 o                         
   2   2  10        301.41        297.42         6.61 o                         
   3   2  10        288.77        294.50         7.33 o                         
   4   2  10        502.86        510.33        10.40 o                         
   5   2  10         93.06         96.75         2.65 o                         
   6   2  10        191.06        193.47         4.08 o                         
   7   2  10          0.29          0.26         0.66 o                         
   8   2  10        178.98        178.50         3.57 o                         
  -4   3  10        144.59        131.97         2.80 o                         
  -3   3  10          0.16          1.82         0.77 o                         
  -2   3  10        146.04        161.28         3.58 o                         
  -1   3  10         24.91         31.88         2.05 o                         
   0   3  10         35.72         38.81         1.94 o                         
   1   3  10          4.16          2.05         1.19 o                         
   2   3  10          6.77          8.35         1.48 o                         
   3   3  10          3.96          3.36         0.86 o                         
   4   3  10          3.31          5.40         0.97 o                         
   5   3  10        272.54        281.28         5.22 o                         
   6   3  10         24.40         25.37         1.58 o                         
   7   3  10         56.65         55.52         1.66 o                         
   8   3  10        121.71        131.73         2.80 o                         
   9   3  10         68.26         66.15         1.95 o                         
  -4   4  10        270.79        258.91         6.92 o                         
  -3   4  10         55.84         58.93         1.79 o                         
  -2   4  10          9.60         13.18         0.97 o                         
  -1   4  10         17.07         19.91         1.17 o                         
   0   4  10        136.63        132.86         2.59 o                         
   1   4  10         33.73         29.61         1.51 o                         
   2   4  10        165.55        164.10         3.34 o                         
   3   4  10         17.78         17.86         1.38 o                         
   4   4  10         55.22         60.64         1.87 o                         
   5   4  10        163.31        167.85         3.70 o                         
   6   4  10        190.80        189.77         3.29 o                         
   7   4  10        112.84        120.77         2.55 o                         
   8   4  10         50.61         54.92         1.49 o                         
   9   4  10         28.89         31.83         1.19 o                         
  -4   5  10         27.23         27.29         2.50 o                         
  -3   5  10         58.20         62.68         2.33 o                         
  -2   5  10        109.08        119.23         2.56 o                         
  -1   5  10         13.61         11.74         1.02 o                         
   0   5  10          8.08          4.64         0.78 o                         
   1   5  10          1.26          2.74         0.77 o                         
   2   5  10        189.96        182.69         3.45 o                         
   3   5  10         96.78         95.99         2.28 o                         
   4   5  10         83.57         83.75         2.04 o                         
   5   5  10          2.05          2.00         0.70 o                         
   6   5  10         47.61         50.19         1.42 o                         
   7   5  10         76.68         78.07         1.87 o                         
   8   5  10         21.19         18.63         1.06 o                         
   9   5  10         77.05         77.69         2.10 o                         
  -4   6  10        104.03        113.39         4.04 o                         
  -3   6  10          2.93         11.41         3.22 o                         
  -2   6  10          5.74          3.51         0.68 o                         
  -1   6  10         55.38         49.51         1.63 o                         
   0   6  10        171.11        180.80         4.22 o                         
   1   6  10         23.07         27.32         1.27 o                         
   2   6  10          9.24          5.74         0.79 o                         
   3   6  10          0.78          1.01         0.66 o                         
   4   6  10        226.00        215.45         3.95 o                         
   5   6  10        116.43        126.48         2.43 o                         
   6   6  10         15.47         12.15         1.01 o                         
   7   6  10          0.35          1.10         0.53 o                         
   8   6  10          7.97         10.40         1.00 o                         
   9   6  10         37.91         35.72         1.76 o                         
  -3   7  10         28.31         29.58         1.43 o                         
  -2   7  10         39.49         47.55         1.48 o                         
  -1   7  10         13.43         16.68         1.18 o                         
   0   7  10         22.76         19.48         1.38 o                         
   1   7  10        415.72        386.05         5.92 o                         
   2   7  10        358.33        335.16         5.52 o                         
   3   7  10         33.97         41.08         1.38 o                         
   4   7  10         22.65         21.28         1.05 o                         
   5   7  10          0.18         -0.52         0.52 o                         
   6   7  10          0.82          1.12         0.57 o                         
   7   7  10        631.64        651.64         9.65 o                         
   8   7  10         23.13         21.63         1.14 o                         
   9   7  10          4.90          4.77         1.19 o                         
  -2   8  10        168.65        183.43         3.41 o                         
  -1   8  10        218.95        215.89         5.48 o                         
   0   8  10         40.62         40.32         1.32 o                         
   1   8  10        267.41        263.90         4.01 o                         
   2   8  10         58.80         61.06         1.45 o                         
   3   8  10          0.27          0.29         0.51 o                         
   4   8  10          3.76          1.11         0.48 o                         
   5   8  10        229.46        247.01         3.78 o                         
   6   8  10          2.67          1.78         0.49 o                         
   7   8  10         38.23         40.71         1.25 o                         
   8   8  10         50.19         46.90         1.95 o                         
  -2   9  10         19.09         20.07         1.40 o                         
  -1   9  10          2.41          1.20         0.55 o                         
   0   9  10        470.43        482.27         8.86 o                         
   1   9  10          7.13         12.49         0.95 o                         
   2   9  10         61.81         50.91         1.61 o                         
   3   9  10         38.13         31.74         1.05 o                         
   4   9  10          0.50          1.49         0.53 o                         
   5   9  10        168.52        174.13         3.08 o                         
   6   9  10        146.38        143.54         2.96 o                         
   7   9  10         55.78         58.77         1.88 o                         
   0  10  10          0.78          1.51         0.58 o                         
   1  10  10        125.70        138.87         3.12 o                         
   2  10  10         14.49         16.68         1.00 o                         
   3  10  10        147.54        137.78         4.32 o                         
   4  10  10         62.11         60.05         1.82 o                         
   5  10  10         28.48         29.21         0.98 o                         
   6  10  10          2.76          2.53         0.52 o                         
   2  11  10          0.03          0.95         1.07 o                         
   3  11  10          1.52          1.26         0.92 o                         
   4  11  10         55.14         53.01         2.23 o                         
  -1  -1  11         66.93         65.82         5.01 o                         
   4  -1  11         34.31         46.74         4.29 o                         
   5  -1  11         18.65         25.99         2.86 o                         
  -2   0  11        237.36        205.43         8.01 o                         
   0   0  11         18.81         12.96         3.70 o                         
   1   0  11        127.95        108.02         5.09 o                         
   3   0  11        429.06        459.91        57.11 o                         
   4   0  11        130.13        135.93         5.43 o                         
   5   0  11        217.29        222.78        13.20 o                         
   6   0  11          0.07          0.06         0.92 o                         
  -2   1  11         22.46         24.19         2.00 o                         
  -1   1  11          2.50          0.92         0.93 o                         
   0   1  11         27.53         24.11         2.09 o                         
   1   1  11          9.19          9.13         2.32 o                         
   2   1  11          4.60         18.74         3.12 o                         
   3   1  11          1.71          1.14         1.30 o                         
   4   1  11         80.01         82.80         3.16 o                         
   5   1  11         15.45         15.13         1.92 o                         
   6   1  11         25.02         28.74         2.11 o                         
   7   1  11          0.91          0.72         1.19 o                         
  -3   2  11         26.56         26.68         1.85 o                         
  -2   2  11        155.38        163.54         4.23 o                         
  -1   2  11          0.22          0.65         0.85 o                         
   0   2  11          3.99          1.94         1.00 o                         
   1   2  11         42.21         35.98         2.13 o                         
   2   2  11         41.04         43.43         2.62 o                         
   3   2  11         18.45         16.04         2.68 o                         
   4   2  11          0.29          0.91         1.03 o                         
   5   2  11         68.75         68.19         3.65 o                         
   6   2  11         24.83         28.02         1.96 o                         
   7   2  11        255.39        254.96         7.94 o                         
  -3   3  11         79.27         79.05         3.57 o                         
  -2   3  11         85.86         80.70         2.58 o                         
  -1   3  11          6.30          5.92         0.99 o                         
   0   3  11        329.47        334.44         7.04 o                         
   1   3  11         25.00         27.75         2.01 o                         
   2   3  11         37.56         34.99         2.10 o                         
   3   3  11         81.63         89.53         3.07 o                         
   4   3  11         75.72         76.75         2.71 o                         
   5   3  11          8.34          7.04         1.10 o                         
   6   3  11          0.22          0.68         1.45 o                         
   7   3  11          5.11          3.62         0.75 o                         
   8   3  11        181.72        167.65         5.73 o                         
  -3   4  11          9.20          7.79         2.03 o                         
  -2   4  11          2.27          1.53         0.97 o                         
  -1   4  11          3.86          4.69         0.85 o                         
   0   4  11          9.80          7.76         0.99 o                         
   1   4  11          3.30          2.09         0.86 o                         
   2   4  11        160.64        156.10         3.63 o                         
   3   4  11         12.73         13.03         1.23 o                         
   4   4  11        207.91        216.89         4.23 o                         
   5   4  11        169.51        162.42         3.54 o                         
   6   4  11         34.01         38.13         1.93 o                         
   7   4  11          9.28         16.16         1.82 o                         
   8   4  11          7.29          8.18         1.11 o                         
  -3   5  11         28.58         33.98         2.48 o                         
  -2   5  11          1.95          1.30         0.71 o                         
  -1   5  11        139.22        152.54         3.39 o                         
   0   5  11          1.18          0.99         0.68 o                         
   1   5  11        592.24        582.63        10.71 o                         
   2   5  11        269.47        258.88         4.78 o                         
   3   5  11         28.88         29.46         1.37 o                         
   4   5  11          6.30          3.75         0.77 o                         
   5   5  11         56.13         52.27         1.63 o                         
   6   5  11         17.43         16.82         1.12 o                         
   7   5  11        303.97        328.20         6.76 o                         
   8   5  11          6.56          6.15         0.81 o                         
  -2   6  11        156.71        160.14         3.29 o                         
  -1   6  11        159.15        158.31         3.05 o                         
   0   6  11        353.50        360.75         6.32 o                         
   1   6  11         39.26         42.84         1.95 o                         
   2   6  11         59.37         64.68         1.70 o                         
   3   6  11          1.11          0.72         0.67 o                         
   4   6  11          4.08          2.01         0.65 o                         
   5   6  11        188.52        195.54         3.71 o                         
   6   6  11         26.12         29.52         1.17 o                         
   7   6  11          3.41          3.69         0.89 o                         
   8   6  11        139.16        138.20         3.39 o                         
  -2   7  11          6.55          5.20         1.17 o                         
  -1   7  11         57.14         57.82         1.87 o                         
   0   7  11        239.74        260.32         6.20 o                         
   1   7  11         76.87         74.91         1.73 o                         
   2   7  11         42.47         43.78         1.57 o                         
   3   7  11         51.29         47.47         1.53 o                         
   4   7  11          1.30          3.45         0.62 o                         
   5   7  11         17.32         17.06         1.06 o                         
   6   7  11        433.23        423.45         7.55 o                         
   7   7  11         38.42         47.32         1.63 o                         
   8   7  11        161.67        172.98         5.65 o                         
  -1   8  11          2.71          2.38         0.62 o                         
   0   8  11          4.34          5.05         0.77 o                         
   1   8  11         13.58         15.21         1.04 o                         
   2   8  11         25.84         26.93         1.24 o                         
   3   8  11         70.30         78.41         1.88 o                         
   4   8  11         52.58         57.92         1.56 o                         
   5   8  11          0.18          1.10         0.52 o                         
   6   8  11          0.09         -0.04         0.47 o                         
   7   8  11         47.89         49.20         1.67 o                         
   0   9  11         18.72         23.14         1.31 o                         
   1   9  11         16.92         20.83         1.94 o                         
   2   9  11          6.78          5.21         0.88 o                         
   3   9  11          1.19          1.30         0.94 o                         
   4   9  11        123.13        127.59         3.03 o                         
   5   9  11        201.38        205.83         3.69 o                         
   6   9  11          3.42          2.46         0.53 o                         
   2  10  11         17.09         16.03         1.23 o                         
   3  10  11         31.61         32.80         1.53 o                         
   4  10  11         14.93         18.23         2.05 o                         
   5  10  11          4.30          4.01         0.63 o                         
  -1   2  12          0.67          3.34         1.91 o                         
   0   2  12         75.97         76.04         3.42 o                         
   1   2  12          6.11          3.30         1.91 o                         
   2   2  12         77.75         62.48         4.53 o                         
   3   2  12          2.18          0.93         1.52 o                         
   4   2  12         72.75         72.06         8.35 o                         
   5   2  12         96.10         88.80         3.07 o                         
   6   2  12         61.12         57.51         2.70 o                         
  -1   3  12         40.22         41.69         1.92 o                         
   0   3  12         11.26          7.52         1.21 o                         
   1   3  12        202.80        194.94        10.21 o                         
   2   3  12        273.76        268.88         7.34 o                         
   3   3  12         27.25         30.31         2.02 o                         
   4   3  12          6.59          8.86         1.68 o                         
   5   3  12          0.72          2.56         0.99 o                         
   6   3  12        230.95        240.72        11.43 o                         
  -1   4  12         42.83         37.21         1.79 o                         
   0   4  12        441.25        446.06        11.61 o                         
   1   4  12         37.55         38.24         1.83 o                         
   2   4  12         66.67         72.95         2.80 o                         
   3   4  12          0.90          0.88         1.09 o                         
   4   4  12         29.27         32.90         1.84 o                         
   5   4  12         26.58         28.97         1.79 o                         
   6   4  12          7.51          7.87         2.38 o                         
   7   4  12         23.33         26.23         1.83 o                         
  -1   5  12        119.27        123.82         3.62 o                         
   0   5  12        123.36        119.81         3.00 o                         
   1   5  12        173.90        174.42         3.99 o                         
   2   5  12         46.01         39.38         2.01 o                         
   3   5  12         28.90         26.33         1.69 o                         
   4   5  12         23.32         26.62         1.61 o                         
   5   5  12          5.40          5.04         1.22 o                         
   6   5  12        121.31        121.39         3.58 o                         
   7   5  12        238.99        237.45         6.33 o                         
  -1   6  12         21.66         15.93         1.34 o                         
   0   6  12         15.30         13.58         1.22 o                         
   1   6  12         52.11         53.29         1.65 o                         
   2   6  12        165.24        164.07         3.71 o                         
   3   6  12         12.33         13.29         1.36 o                         
   4   6  12          4.20          4.59         1.32 o                         
   5   6  12         19.60         21.92         1.55 o                         
   6   6  12          9.34          5.51         1.09 o                         
   7   6  12        117.96        100.19         3.82 o                         
   0   7  12         66.92         66.34         2.64 o                         
   1   7  12          2.08          1.02         0.89 o                         
   2   7  12         15.97         15.46         1.31 o                         
   3   7  12         28.64         34.95         1.43 o                         
   4   7  12         50.90         55.46         1.60 o                         
   5   7  12        293.64        302.34         5.24 o                         
   6   7  12         16.70         21.83         1.62 o                         
   1   8  12        199.04        207.19         6.57 o                         
   2   8  12          2.44          1.56         0.64 o                         
   3   8  12        116.07        115.04         2.68 o                         
   4   8  12         19.80         20.64         1.10 o                         
   5   8  12         16.26         13.78         0.96 o                         
   6   8  12          5.02          3.26         1.31 o                         
   3   9  12          6.74          3.78         0.74 o                         
   4   9  12         42.19         38.33         1.89 o                         
   2   4  13         52.62         48.10         6.44 o                         
   3   4  13          8.54          8.35         2.62 o                         
   4   4  13          3.55          2.90         1.09 o                         
   2   5  13          5.10          5.50         2.15 o                         
   3   5  13          2.84          3.10         0.77 o                         
   4   5  13         28.79         33.12         1.74 o                         
   2   6  13          0.35          1.91         1.43 o                         
   3   6  13        104.66         99.16         4.56 o                         
   4   6  13         30.81         28.27         1.51 o                         
                                                                                
